# Supplementary material for: Experimental colonization with Blastocystis ST4 is associated with protective immune responses and modulation of gut microbiome in a DSS-induced colitis mouse model
Source: Cell Mol Life Sci. 2022 Apr 18;79(5):245. doi: 10.1007/s00018-022-04271-9 (PMC9016058; doi:10.1007/s00018-022-04271-9)
Supplement: Supplementary file 12 — Supplementary file12 (XLSX 10 KB) Table S1. PERMANOVA of beta-diversity analysis as measured by Bray-Curtis dissimilarity. [file 18_2022_4271_MOESM12_ESM.xlsx]

## Sheet: Sheet1
Groups	Permutations	Pseudo-F	P-value	q-value
Normal healthy mice
ST4.D0 vs Control.D0	999	1.35883	0.175	0.175
ST4.D0 vs ST4.D7	999	3.67214	0.026	0.0792
Control.D0 vs Control.D7	999	2.71804	0.062	0.0792
Rag1−/− mice
Control.D0 vs ST4.1week.D0	999	0.742785	0.781	0.781
Control.D0 vs ST4.2weeks.D0	999	1.3652	0.096	0.12
ST4.1week.D0 vs ST4.2weeks.D0	999	0.963823	0.488	0.522857
Control.D0 vs Control.D14	999	1.40039	0.118	0.136154
ST4.1week.D0 vs ST4.1week.D14	999	2.71728	0.003	0.006429
ST4.2weeks.D0 vs ST4.2weeks.D14	999	2.34648	0.001	0.00375
DSS-induced colitis mice
ST4.D0 vs Control.D0	999	0.601422	0.735	0.735
ST4.D0 vs ST4.D21	999	2.80659	0.031	0.0525
Control.D0 vs Control.D21	999	3.12534	0.035	0.0525
DSSFMT mice
DSSFMT+Control.D0 vs DSSFMT+ST4.1week.D0	999	1.46148	0.088	0.11
DSSFMT+Control.D0 vs DSSFMT+ST4.2weeks.D0	999	1.29999	0.315	0.315
DSSFMT+ST4.1week.D0 vs DSSFMT+ST4.2weeks.D0	999	1.22517	0.218	0.251538
DSSFMT+Control.D0 vs DSSFMT+Control.D17	999	3.4744	0.012	0.021667
DSSFMT+ST4.1week.D0 vs DSSFMT+ST4.1week.D17	999	4.98264	0.007	0.021667
DSSFMT+ST4.2weeks.D0 vs DSSFMT+ST4.2weeks.D17	999	2.90298	0.021	0.028636
