# Supplementary material for: Experimental colonization with Blastocystis ST4 is associated with protective immune responses and modulation of gut microbiome in a DSS-induced colitis mouse model
Source: Cell Mol Life Sci. 2022 Apr 18;79(5):245. doi: 10.1007/s00018-022-04271-9 (PMC9016058; doi:10.1007/s00018-022-04271-9)
Supplement: Supplementary file 13 — Supplementary file13 (XLSX 620 KB) Table S2. Sample metadata, feature table and taxonomic classifications. [file 18_2022_4271_MOESM13_ESM.xlsx]

## Sheet: Feature_table_Normal mice
Feature ID	WT01	WT02	WT03	WT04	WT05	WT06	WT07	WT08	WT09	WT10	WT11	WT12	WT13	WT14	WT15	WT16	Feature ID	Taxon	Consensus
ac0eb7bd28d91b81960346c001fb5370	18373	21415	11075	15316	20880	23942	22685	41172	22457	36472	2244	4276	2963	1858	9885	2388	ac0eb7bd28d91b81960346c001fb5370	d__Bacteria; k__norank; p__Bacteroidota; c__Bacteroidia; o__Bacteroidales; f__Prevotellaceae; g__Prevotellaceae_UCG-001; s__uncultured_Bacteroidales_bacterium	1
b80417b571565245dab8d75054e1c0e6	6538	12314	5733	10992	10211	5012	8515	4519	8783	3813	9119	7142	14365	22989	4920	23429	b80417b571565245dab8d75054e1c0e6	d__Bacteria; k__norank; p__Campilobacterota; c__Campylobacteria; o__Campylobacterales; f__Helicobacteraceae; g__Helicobacter; s__Helicobacter_apodemus	1
6b40679eaffad79559cced3a61d9bba6	4732	5900	4251	6799	2387	1156	2602	2175	3780	7286	4376	6044	4243	11435	1018	12963	6b40679eaffad79559cced3a61d9bba6	d__Bacteria; k__norank; p__Firmicutes; c__Clostridia; o__Lachnospirales; f__Lachnospiraceae; g__Lachnospiraceae_NK4A136_group; s__uncultured_bacterium	1
8fe6b45c26757f0f30f9d7ad9e0b3e66	4549	3293	4691	2220	5023	6643	4315	5841	2915	2574	5821	6063	7079	1848	4936	2161	8fe6b45c26757f0f30f9d7ad9e0b3e66	d__Bacteria; k__norank; p__Bacteroidota; c__Bacteroidia; o__Bacteroidales; f__Muribaculaceae; g__norank; s__uncultured_bacterium	1
e3817338ada04c9e7bf27823af9dfad5	3991	3062	4813	2099	4594	6271	4068	5272	2561	2679	5492	6041	6591	1711	4548	2062	e3817338ada04c9e7bf27823af9dfad5	d__Bacteria; k__norank; p__Bacteroidota; c__Bacteroidia; o__Bacteroidales; f__Muribaculaceae; g__norank; s__uncultured_bacterium	1
31be5a703f69cd5af006c414e8e52edf	2157	2608	5500	3707	3953	4532	2970	5588	1467	3629	2247	2020	1396	575	1601	1025	31be5a703f69cd5af006c414e8e52edf	d__Bacteria; k__norank; p__Bacteroidota; c__Bacteroidia; o__Bacteroidales; f__Muribaculaceae; g__norank; s__uncultured_bacterium	1
ca1880386a56731f352210e6d52eeff5	2047	3402	1479	1494	3257	3785	2394	3754	2515	4256	1263	1598	1524	598	5576	1964	ca1880386a56731f352210e6d52eeff5	d__Bacteria; k__norank; p__Bacteroidota; c__Bacteroidia; o__Bacteroidales; f__Bacteroidaceae; g__Bacteroides; s__uncultured_bacterium	1
7f3c18ad0c76c27a86dd5b352aa8b225	2919	2384	5220	3317	1723	2511	1637	1384	2700	2162	5639	4777	1719	511	1699	601	7f3c18ad0c76c27a86dd5b352aa8b225	d__Bacteria; k__norank; p__Bacteroidota; c__Bacteroidia; o__Bacteroidales; f__Muribaculaceae; g__norank; s__uncultured_bacterium	1
8e80becedca693314ef68f8b6e514693	2714	2054	3149	1674	3019	3808	2203	2444	1832	1948	3280	2750	3954	677	3224	947	8e80becedca693314ef68f8b6e514693	d__Bacteria; k__norank; p__Bacteroidota; c__Bacteroidia; o__Bacteroidales; f__Muribaculaceae; g__norank; s__uncultured_bacterium	1
9e5c75060c4b782b890f892452f2e780	822	2238	3616	6797	1622	324	1603	157	1934	467	1088	824	2094	9606	360	3707	9e5c75060c4b782b890f892452f2e780	d__Bacteria; k__norank; p__Deferribacterota; c__Deferribacteres; o__Deferribacterales; f__Deferribacteraceae; g__Mucispirillum; s__uncultured_bacterium	1
2014bd0b346a9128099cc75754a40e40	2074	1405	1992	1462	3046	3112	1860	329	2001	1239	1838	1233	4394	1164	5252	651	2014bd0b346a9128099cc75754a40e40	d__Bacteria; k__norank; p__Bacteroidota; c__Bacteroidia; o__Bacteroidales; f__Muribaculaceae; g__norank; s__mouse_gut_metagenome	1
75779c49bea88dceee2f5fb68c061654	1790	2323	1759	2679	978	463	1114	889	1488	3061	1769	2650	1692	4620	388	4891	75779c49bea88dceee2f5fb68c061654	d__Bacteria; k__norank; p__Firmicutes; c__Clostridia; o__Lachnospirales; f__Lachnospiraceae; g__Lachnospiraceae_NK4A136_group; s__uncultured_bacterium	1
c2663e31d4d1638c74288ee5a110cc06	1558	1974	1424	2250	838	421	928	745	1342	2892	1449	2101	1456	4003	324	4149	c2663e31d4d1638c74288ee5a110cc06	d__Bacteria; k__norank; p__Firmicutes; c__Clostridia; o__Lachnospirales; f__Lachnospiraceae; g__Lachnospiraceae_NK4A136_group; s__uncultured_bacterium	1
358e160df938499a0c77acd2f39a5375	1732	1312	2281	1485	1817	2706	1668	1425	1427	897	2442	1893	1602	442	1826	578	358e160df938499a0c77acd2f39a5375	d__Bacteria; k__norank; p__Bacteroidota; c__Bacteroidia; o__Bacteroidales; f__Muribaculaceae; g__norank; s__uncultured_bacterium	1
d7111083e05cf56ef0e74ae477a6d139	2307	1820	1800	986	2011	1444	1327	614	2476	2100	2231	2046	1957	229	1393	363	d7111083e05cf56ef0e74ae477a6d139	d__Bacteria; k__norank; p__Bacteroidota; c__Bacteroidia; o__Bacteroidales; f__Prevotellaceae; g__Paraprevotella; s__uncultured_bacterium	1
897612fddb7a7a7f4306c96d8a08e811	1109	806	1987	3488	475	920	1309	1727	859	1465	1977	3854	1432	1558	942	983	897612fddb7a7a7f4306c96d8a08e811	d__Bacteria; k__norank; p__Campilobacterota; c__Campylobacteria; o__Campylobacterales; f__Helicobacteraceae; g__Helicobacter; s__Helicobacter_sp._MIT_02-6899	1
320f742b77724d6c5b4c74e295807614	1389	2323	514	2541	213	190	279	123	4094	3260	2107	3583	114	158	94	76	320f742b77724d6c5b4c74e295807614	d__Bacteria; k__norank; p__Bacteroidota; c__Bacteroidia; o__Bacteroidales; f__Marinifilaceae; g__Odoribacter; s__unidentified	1
0fa3fb1e6baeb985195c57e49c2edf3d	1651	1100	3119	1423	1026	2113	1117	2714	699	1041	698	1132	723	295	1245	480	0fa3fb1e6baeb985195c57e49c2edf3d	d__Bacteria; k__norank; p__Bacteroidota; c__Bacteroidia; o__Bacteroidales; f__Muribaculaceae; g__norank; s__uncultured_bacterium	1
c97445091028cacb140adb8be3ab809e	1525	1133	1584	781	1884	1893	1432	294	605	465	1908	1374	2441	444	2291	290	c97445091028cacb140adb8be3ab809e	d__Bacteria; k__norank; p__Bacteroidota; c__Bacteroidia; o__Bacteroidales; f__Muribaculaceae; g__norank; s__uncultured_bacterium	1
2d1552569dcb376ba9ded9c2dae97691	1972	1132	1503	747	1042	1277	795	1235	2203	901	1593	1346	2348	388	1484	349	2d1552569dcb376ba9ded9c2dae97691	d__Bacteria; k__norank; p__Bacteroidota; c__Bacteroidia; o__Bacteroidales; f__Muribaculaceae; g__norank; s__uncultured_bacterium	1
e761e583ad767c47f723a5faff5e71f4	374	1324	1875	3804	916	198	886	73	915	214	523	423	1041	4731	184	2275	e761e583ad767c47f723a5faff5e71f4	d__Bacteria; k__norank; p__Deferribacterota; c__Deferribacteres; o__Deferribacterales; f__Deferribacteraceae; g__Mucispirillum; s__uncultured_bacterium	1
70fb06f0418328e09224fdd0e5feaa6e	687	887	549	595	1191	1386	1050	949	878	506	1578	2419	1109	345	2833	1014	70fb06f0418328e09224fdd0e5feaa6e	d__Bacteria; k__norank; p__Bacteroidota; c__Bacteroidia; o__Bacteroidales; f__Tannerellaceae; g__Parabacteroides; s__uncultured_bacterium	1
d91608086b9fbfc3d27fcb4ef4ba21b6	740	965	1188	2125	376	465	949	704	844	1183	1248	1406	1327	866	856	2287	d91608086b9fbfc3d27fcb4ef4ba21b6	d__Bacteria; k__norank; p__Desulfobacterota; c__Desulfovibrionia; o__Desulfovibrionales; f__Desulfovibrionaceae; g__uncultured; s__uncultured_bacterium	1
5464f077bce1cf5bc1a957fbe8be4f9f	634	537	1076	580	1318	1874	1151	1017	632	965	881	952	1853	531	2088	563	5464f077bce1cf5bc1a957fbe8be4f9f	d__Bacteria; k__norank; p__Bacteroidota; c__Bacteroidia; o__Bacteroidales; f__Muribaculaceae; g__norank; s__uncultured_bacterium	1
70838d3f74782a49e0856819218cab61	212	401	218	238	787	1584	803	1943	148	288	507	1258	456	150	5674	1355	70838d3f74782a49e0856819218cab61	d__Bacteria; k__norank; p__Bacteroidota; c__Bacteroidia; o__Bacteroidales; f__Bacteroidaceae; g__Bacteroides; s__uncultured_bacterium	1
27c1e2c88c73d7b77c7fd8c8b54d8b79	773	719	848	620	1263	1621	1021	809	864	787	895	927	1149	225	2471	431	27c1e2c88c73d7b77c7fd8c8b54d8b79	d__Bacteria; k__norank; p__Bacteroidota; c__Bacteroidia; o__Bacteroidales; f__Muribaculaceae; g__Muribaculum; s__uncultured_bacterium	1
e6a4f828869891ae187934ad6c1437e3	259	490	221	475	374	170	564	97	2108	627	612	428	1668	2469	3193	1460	e6a4f828869891ae187934ad6c1437e3	d__Bacteria; k__norank; p__Firmicutes; c__Clostridia; o__Clostridia_vadinBB60_group; f__norank; g__norank; s__uncultured_bacterium	1
e8e0edf8ecab06f3e3b6fb8cb129e5e4	1460	837	999	573	855	935	558	888	1694	674	1207	998	1726	299	1160	263	e8e0edf8ecab06f3e3b6fb8cb129e5e4	d__Bacteria; k__norank; p__Bacteroidota; c__Bacteroidia; o__Bacteroidales; f__Muribaculaceae; g__norank; s__uncultured_bacterium	1
0aea99cb7375b230e2152ad8ba87d93e	816	733	628	640	1141	2526	1640	1410	860	1411	165	462	241	300	729	401	0aea99cb7375b230e2152ad8ba87d93e	d__Bacteria; k__norank; p__Bacteroidota; c__Bacteroidia; o__Bacteroidales; f__Prevotellaceae; g__Alloprevotella; s__uncultured_bacterium	1
e319446de6595608c8d0b59ac1b61ae8	422	2231	181	351	486	198	445	179	63	2770	112	187	545	2689	83	2456	e319446de6595608c8d0b59ac1b61ae8	d__Bacteria; k__norank; p__Firmicutes; c__Clostridia; o__Lachnospirales; f__Lachnospiraceae; g__Lachnospiraceae_NK4A136_group; s__uncultured_bacterium	1
96ab50121c6b406bf526df74b6bf818c	600	1017	226	427	301	120	791	81	862	1883	228	202	474	2241	780	75	96ab50121c6b406bf526df74b6bf818c	d__Bacteria; k__norank; p__Firmicutes; c__Clostridia; o__Lachnospirales; f__Lachnospiraceae; g__Lachnospiraceae_NK4A136_group; s__uncultured_bacterium	1
cefd2e4271baeffaa716fc0e2fba50d0	480	741	285	443	320	126	673	174	713	1381	458	724	587	1289	566	846	cefd2e4271baeffaa716fc0e2fba50d0	d__Bacteria; k__norank; p__Firmicutes; c__Clostridia; o__Lachnospirales; f__Lachnospiraceae; g__Lachnospiraceae_NK4A136_group; s__uncultured_bacterium	1
25d55cdf31152e792acc9eb746f48dd9	429	516	172	479	364	305	436	307	955	654	551	966	484	443	1103	783	25d55cdf31152e792acc9eb746f48dd9	d__Bacteria; k__norank; p__Bacteroidota; c__Bacteroidia; o__Bacteroidales; f__Marinifilaceae; g__Odoribacter; s__uncultured_organism	1
f91c956f6694ab491d3c920cba0c1e64	406	414	242	427	372	364	448	288	935	600	429	773	312	357	1556	903	f91c956f6694ab491d3c920cba0c1e64	d__Bacteria; k__norank; p__Bacteroidota; c__Bacteroidia; o__Bacteroidales; f__Rikenellaceae; g__Alistipes; s__uncultured_bacterium	1
ca2d4538573d69a753976d1c4efd3938	532	769	554	526	360	174	599	296	402	530	275	641	454	677	318	1053	ca2d4538573d69a753976d1c4efd3938	d__Bacteria; k__norank; p__Firmicutes; c__Clostridia; o__Oscillospirales; f__Oscillospiraceae; g__Oscillibacter; s__uncultured_bacterium	1
954777afafcf9f3f9c541616a3bcf3a9	251	424	246	357	350	425	424	327	190	568	340	777	306	408	1751	961	954777afafcf9f3f9c541616a3bcf3a9	d__Bacteria; k__norank; p__Bacteroidota; c__Bacteroidia; o__Bacteroidales; f__Rikenellaceae; g__Alistipes; s__uncultured_bacterium	1
40cadc9f79c21bfda233337b018fddf1	857	576	530	377	706	788	499	205	428	451	264	292	745	148	948	130	40cadc9f79c21bfda233337b018fddf1	d__Bacteria; k__norank; p__Bacteroidota; c__Bacteroidia; o__Bacteroidales; f__Muribaculaceae; g__norank; s__uncultured_bacterium	1
3355b57fa38e64e9e82951792c7e8546	491	426	720	405	329	239	667	648	563	365	388	489	528	427	198	1003	3355b57fa38e64e9e82951792c7e8546	d__Bacteria; k__norank; p__Firmicutes; c__Clostridia; o__Oscillospirales; f__Oscillospiraceae; g__Colidextribacter; s__Firmicutes_bacterium_ASF500	1
9f1a66e64196f04200d2cdb6a9a37098	354	234	611	769	181	190	126	162	271	317	1630	1679	453	209	357	200	9f1a66e64196f04200d2cdb6a9a37098	d__Bacteria; k__norank; p__Proteobacteria; c__Gammaproteobacteria; o__Burkholderiales; f__Sutterellaceae; g__Parasutterella; s__uncultured_bacterium	1
8cc95b19ba60a420c20a8119b2eee10a	729	887	336	391	396	685	500	639	782	537	367	473	67	68	298	120	8cc95b19ba60a420c20a8119b2eee10a	d__Bacteria; k__norank; p__Bacteroidota; c__Bacteroidia; o__Bacteroidales; f__Prevotellaceae; g__Paraprevotella; s__uncultured_bacterium	1
92db1c900207f5481d7b184941983de7	399	445	540	342	536	753	511	565	277	298	386	783	536	128	425	259	92db1c900207f5481d7b184941983de7	d__Bacteria; k__norank; p__Bacteroidota; c__Bacteroidia; o__Bacteroidales; f__Muribaculaceae; g__norank; s__uncultured_bacterium	1
d92a3f02224bf382a7ff90e5847406af	465	567	370	358	435	501	308	751	638	633	361	410	391	65	431	178	d92a3f02224bf382a7ff90e5847406af	d__Bacteria; k__norank; p__Bacteroidota; c__Bacteroidia; o__Bacteroidales; f__Bacteroidaceae; g__Bacteroides; s__uncultured_bacterium	1
e35ba469d56ab27b8a52d1d6ec516014	56	41	333	431	186	94	256	91	16	0	380	338	592	1581	623	1659	e35ba469d56ab27b8a52d1d6ec516014	d__Bacteria; k__norank; p__Firmicutes; c__Clostridia; o__Peptococcales; f__Peptococcaceae; g__uncultured; s__uncultured_bacterium	1
6dc6549ccc8fc48537246d900cfb531f	184	173	306	117	597	521	425	94	51	33	977	668	1289	168	837	93	6dc6549ccc8fc48537246d900cfb531f	d__Bacteria; k__norank; p__Bacteroidota; c__Bacteroidia; o__Bacteroidales; f__Muribaculaceae; g__norank; s__uncultured_bacterium	1
ab7f4f406d6a932a49cd5e404107f3cd	753	337	230	137	513	655	334	250	642	192	157	228	422	178	1017	222	ab7f4f406d6a932a49cd5e404107f3cd	d__Bacteria; k__norank; p__Bacteroidota; c__Bacteroidia; o__Bacteroidales; f__Muribaculaceae; g__norank; s__uncultured_bacterium	1
bce139531a5662dddee227576645911f	0	0	53	135	174	60	361	18	0	11	56	51	708	2037	1472	872	bce139531a5662dddee227576645911f	d__Bacteria; k__norank; p__Firmicutes; c__Clostridia; o__Clostridia_vadinBB60_group; f__norank; g__norank; s__uncultured_bacterium	1
a8449cb2fefcffc44e144edf1b107c70	0	364	84	316	385	117	569	137	0	109	82	264	528	1322	494	1059	a8449cb2fefcffc44e144edf1b107c70	d__Bacteria; k__norank; p__Firmicutes; c__Clostridia; o__Lachnospirales; f__Lachnospiraceae; g__Lachnospiraceae_NK4A136_group; s__uncultured_bacterium	1
a7a9eac1c494289064bf92097a20eb7a	1295	681	79	92	117	303	239	766	1839	44	86	50	0	0	53	45	a7a9eac1c494289064bf92097a20eb7a	d__Bacteria; k__norank; p__Bacteroidota; c__Bacteroidia; o__Bacteroidales; f__Muribaculaceae; g__norank; s__uncultured_bacterium	1
60a4f0128510bfea8eb89efc1d37b2dd	298	375	520	358	289	137	455	264	245	274	163	211	313	558	129	876	60a4f0128510bfea8eb89efc1d37b2dd	d__Bacteria; k__norank; p__Firmicutes; c__Clostridia; o__Oscillospirales; f__Oscillospiraceae; g__Colidextribacter; s__uncultured_bacterium	1
8b029d2b4dcecb511f394dc67a266bd4	406	403	296	506	246	640	426	736	683	360	152	208	82	32	139	91	8b029d2b4dcecb511f394dc67a266bd4	d__Bacteria; k__norank; p__Bacteroidota; c__Bacteroidia; o__Bacteroidales; f__Prevotellaceae; g__Prevotellaceae_UCG-001; s__uncultured_bacterium	1
d04ec46e08dbba09d2db9ac2f70d180f	304	227	839	419	253	588	313	733	115	306	181	336	217	81	349	113	d04ec46e08dbba09d2db9ac2f70d180f	d__Bacteria; k__norank; p__Bacteroidota; c__Bacteroidia; o__Bacteroidales; f__Muribaculaceae; g__norank; s__mouse_gut_metagenome	1
6b8d1f7e9fb449075c74489b3a09697f	305	205	345	179	358	302	200	85	98	32	1012	815	683	86	464	82	6b8d1f7e9fb449075c74489b3a09697f	d__Bacteria; k__norank; p__Bacteroidota; c__Bacteroidia; o__Bacteroidales; f__Muribaculaceae; g__norank; s__uncultured_bacterium	1
70af0f8f3029ac0d2b080d4041fff747	432	295	447	223	336	361	200	78	208	210	410	389	645	92	798	75	70af0f8f3029ac0d2b080d4041fff747	d__Bacteria; k__norank; p__Bacteroidota; c__Bacteroidia; o__Bacteroidales; f__Muribaculaceae; g__norank; s__uncultured_bacterium	1
24712f9b0341e65b1ae32463a370eb7d	276	243	374	228	387	589	401	463	181	197	283	412	439	72	375	156	24712f9b0341e65b1ae32463a370eb7d	d__Bacteria; k__norank; p__Bacteroidota; c__Bacteroidia; o__Bacteroidales; f__Muribaculaceae; g__norank; s__uncultured_bacterium	1
ed70d7b9ae642a5d5e676d6c63b3ad1b	89	126	109	235	208	119	352	269	99	88	103	141	564	889	368	1257	ed70d7b9ae642a5d5e676d6c63b3ad1b	d__Bacteria; k__norank; p__Firmicutes; c__Clostridia; o__Lachnospirales; f__Lachnospiraceae; g__Tuzzerella; s__uncultured_bacterium	1
393c35f2969c872c249d579085e9677b	493	236	289	133	354	256	224	182	617	248	429	183	438	89	701	77	393c35f2969c872c249d579085e9677b	d__Bacteria; k__norank; p__Bacteroidota; c__Bacteroidia; o__Bacteroidales; f__Muribaculaceae; g__norank; s__uncultured_bacterium	1
b1f0ac43f68fc847f541f14f60cae845	108	143	130	252	183	127	170	82	268	113	308	376	461	401	441	1115	b1f0ac43f68fc847f541f14f60cae845	d__Bacteria; k__norank; p__Bacteroidota; c__Bacteroidia; o__Bacteroidales; f__Marinifilaceae; g__Odoribacter; s__uncultured_bacterium	1
d8f7559b8b31a5e5327dd99c8d751023	384	318	252	154	524	452	335	392	467	512	263	155	164	46	190	59	d8f7559b8b31a5e5327dd99c8d751023	d__Bacteria; k__norank; p__Bacteroidota; c__Bacteroidia; o__Bacteroidales; f__Tannerellaceae; g__Parabacteroides; s__uncultured_bacterium	1
784835e970d4b27480f90e874913e905	400	261	336	195	356	359	207	271	156	200	227	260	463	120	470	181	784835e970d4b27480f90e874913e905	d__Bacteria; k__norank; p__Bacteroidota; c__Bacteroidia; o__Bacteroidales; f__Muribaculaceae; g__norank; s__uncultured_bacterium	1
9faf6220463a29ba8ecc0f94d97add27	266	251	200	248	298	513	304	164	40	254	136	234	159	71	554	125	9faf6220463a29ba8ecc0f94d97add27	d__Bacteria; k__norank; p__Bacteroidota; c__Bacteroidia; o__Bacteroidales; f__Muribaculaceae; g__norank; s__uncultured_bacterium	1
107f7d8f611a1f5b631def7db4eadcd9	145	107	202	84	256	241	173	43	38	20	601	497	608	75	412	56	107f7d8f611a1f5b631def7db4eadcd9	d__Bacteria; k__norank; p__Bacteroidota; c__Bacteroidia; o__Bacteroidales; f__Muribaculaceae; g__norank; s__uncultured_bacterium	1
98e7f57fb9f08699128b40d378074b9f	53	45	16	14	14	97	43	0	10	69	1938	974	31	51	38	151	98e7f57fb9f08699128b40d378074b9f	d__Bacteria; k__norank; p__Cyanobacteria; c__Vampirivibrionia; o__Gastranaerophilales; f__norank; g__norank; s__gut_metagenome	1
b7982b351c2c6a7399eddd04fcaed274	218	382	82	155	79	29	237	0	295	642	60	62	173	695	216	0	b7982b351c2c6a7399eddd04fcaed274	d__Bacteria; k__norank; p__Firmicutes; c__Clostridia; o__Lachnospirales; f__Lachnospiraceae; g__Lachnospiraceae_NK4A136_group; s__uncultured_bacterium	1
3c93a6f633ac78a804b21057e72527b5	208	274	239	189	92	58	158	47	340	188	258	260	161	245	111	313	3c93a6f633ac78a804b21057e72527b5	d__Bacteria; k__norank; p__Firmicutes; c__Clostridia; o__Lachnospirales; f__Lachnospiraceae; g__Blautia; s__uncultured_bacterium	1
b59c2bc942f3ffe63dd0553e5ac51345	283	161	145	70	231	189	110	96	374	178	279	113	293	60	435	51	b59c2bc942f3ffe63dd0553e5ac51345	d__Bacteria; k__norank; p__Bacteroidota; c__Bacteroidia; o__Bacteroidales; f__Muribaculaceae; g__norank; s__uncultured_bacterium	1
031c689dcf7291731c20d1e89cbd2522	145	181	200	168	114	67	198	140	216	147	218	298	232	391	205	140	031c689dcf7291731c20d1e89cbd2522	d__Bacteria; k__norank; p__Firmicutes; c__Clostridia; o__Oscillospirales; f__Oscillospiraceae; g__Intestinimonas; s__uncultured_bacterium	1
0aa33bbb34f2741c0206a941aacb14df	291	128	179	104	235	176	162	107	376	159	241	125	262	56	420	37	0aa33bbb34f2741c0206a941aacb14df	d__Bacteria; k__norank; p__Bacteroidota; c__Bacteroidia; o__Bacteroidales; f__Muribaculaceae; g__norank; s__uncultured_bacterium	1
70ab68d789e3fb320c45ad2a6c6acf7b	79	139	147	380	106	70	78	69	105	51	61	171	153	892	62	465	70ab68d789e3fb320c45ad2a6c6acf7b	d__Bacteria; k__norank; p__Firmicutes; c__Clostridia; o__Oscillospirales; f__Ruminococcaceae; g__uncultured; s__uncultured_bacterium	1
626f855f22075e958b1a6b02d350e806	320	214	174	131	254	335	312	114	438	134	70	77	122	46	207	47	626f855f22075e958b1a6b02d350e806	d__Bacteria; k__norank; p__Bacteroidota; c__Bacteroidia; o__Bacteroidales; f__Muribaculaceae; g__norank; s__uncultured_bacterium	1
d22e4c779ead40625682bc3c653c6d2a	20	25	89	31	640	372	339	112	18	16	0	0	614	78	417	96	d22e4c779ead40625682bc3c653c6d2a	d__Bacteria; k__norank; p__Bacteroidota; c__Bacteroidia; o__Bacteroidales; f__Prevotellaceae; g__Paraprevotella; s__uncultured_bacterium	1
2d2e3a7b3b72d62c434349c24140f6bd	219	157	210	142	145	194	132	176	168	74	256	337	267	65	209	74	2d2e3a7b3b72d62c434349c24140f6bd	d__Bacteria; k__norank; p__Bacteroidota; c__Bacteroidia; o__Bacteroidales; f__Muribaculaceae; g__norank; s__uncultured_bacterium	1
3286cf7c171de1367b2dba6e77e1eb72	39	43	42	54	1003	497	658	49	35	27	0	7	12	129	145	25	3286cf7c171de1367b2dba6e77e1eb72	d__Bacteria; k__norank; p__Bacteroidota; c__Bacteroidia; o__Bacteroidales; f__Prevotellaceae; g__Prevotellaceae_UCG-001; s__uncultured_bacterium	1
c5a241a54863622187e2621b46aebf2f	236	313	210	200	90	43	156	59	254	164	163	281	69	161	90	264	c5a241a54863622187e2621b46aebf2f	d__Bacteria; k__norank; p__Firmicutes; c__Clostridia; o__Oscillospirales; f__Oscillospiraceae; g__Oscillibacter; s__Oscillibacter_sp._1-3	1
d424dbfb98304a1c911673f5b59ee102	168	123	153	100	254	285	208	31	223	166	166	164	297	49	255	53	d424dbfb98304a1c911673f5b59ee102	d__Bacteria; k__norank; p__Bacteroidota; c__Bacteroidia; o__Bacteroidales; f__Muribaculaceae; g__norank; s__uncultured_bacterium	1
4c5be6237bb24fb1a4cb4faaf2d65467	186	160	323	182	120	239	135	376	102	126	256	167	129	31	84	30	4c5be6237bb24fb1a4cb4faaf2d65467	d__Bacteria; k__norank; p__Bacteroidota; c__Bacteroidia; o__Bacteroidales; f__Muribaculaceae; g__norank; s__mouse_gut_metagenome	1
5af8301362a10e5512e8fb0add46f9ee	225	142	204	95	151	192	91	139	141	56	213	318	286	42	204	61	5af8301362a10e5512e8fb0add46f9ee	d__Bacteria; k__norank; p__Bacteroidota; c__Bacteroidia; o__Bacteroidales; f__Muribaculaceae; g__norank; s__uncultured_bacterium	1
7e38b36a7bfe5b6d85dd50120895becd	534	338	236	189	0	0	0	0	814	191	145	105	0	0	0	0	7e38b36a7bfe5b6d85dd50120895becd	d__Bacteria; k__norank; p__Bacteroidota; c__Bacteroidia; o__Bacteroidales; f__Muribaculaceae; g__norank; s__uncultured_bacterium	1
07e5b87c88cd023ded63f5a1c495f8e9	265	117	107	72	197	260	131	140	243	57	70	90	147	105	404	98	07e5b87c88cd023ded63f5a1c495f8e9	d__Bacteria; k__norank; p__Bacteroidota; c__Bacteroidia; o__Bacteroidales; f__Muribaculaceae; g__norank; s__uncultured_bacterium	1
7a6bb56203904427125efe1bf4817ccb	288	128	105	65	164	230	152	108	231	83	60	90	170	88	405	79	7a6bb56203904427125efe1bf4817ccb	d__Bacteria; k__norank; p__Bacteroidota; c__Bacteroidia; o__Bacteroidales; f__Muribaculaceae; g__norank; s__uncultured_bacterium	1
6e9ede30e156866a1fb066b1a5d0edfc	213	132	138	86	129	116	76	91	250	359	111	115	325	57	186	61	6e9ede30e156866a1fb066b1a5d0edfc	d__Bacteria; k__norank; p__Bacteroidota; c__Bacteroidia; o__Bacteroidales; f__Muribaculaceae; g__norank; s__uncultured_bacterium	1
4b018e2a857d5ca603155dffb15a5ee6	44	200	115	263	123	44	182	93	21	63	36	214	204	295	120	413	4b018e2a857d5ca603155dffb15a5ee6	d__Bacteria; k__norank; p__Desulfobacterota; c__Desulfovibrionia; o__Desulfovibrionales; f__Desulfovibrionaceae; g__Desulfovibrio; s__uncultured_bacterium	1
7f1d1e3c049fdb1579a1d265dbc96763	189	338	125	145	83	40	118	21	133	27	151	287	61	250	157	143	7f1d1e3c049fdb1579a1d265dbc96763	d__Bacteria; k__norank; p__Firmicutes; c__Clostridia; o__Lachnospirales; f__Lachnospiraceae; g__uncultured; s__uncultured_bacterium	1
56525c5f50dc3c9b0fdd5449d8a4dbd2	151	157	213	161	80	63	164	113	92	181	77	129	94	243	83	138	56525c5f50dc3c9b0fdd5449d8a4dbd2	d__Bacteria; k__norank; p__Firmicutes; c__Clostridia; o__Oscillospirales; f__Oscillospiraceae; g__uncultured; s__uncultured_bacterium	1
b0ad19a4eaf435f94a5a21568f950ba9	105	203	201	151	85	52	155	138	108	82	80	112	166	155	89	180	b0ad19a4eaf435f94a5a21568f950ba9	d__Bacteria; k__norank; p__Firmicutes; c__Clostridia; o__Oscillospirales; f__Oscillospiraceae; g__uncultured; s__uncultured_bacterium	1
8020848e0395465f7681379b8d960ab4	124	121	111	102	56	56	167	55	61	234	84	146	117	306	161	56	8020848e0395465f7681379b8d960ab4	d__Bacteria; k__norank; p__Firmicutes; c__Clostridia; o__Oscillospirales; f__Oscillospiraceae; g__uncultured; s__uncultured_bacterium	1
aa52dc0a7a92d49ada285fcfc448abe8	147	106	167	89	135	125	93	36	48	85	160	133	220	34	253	29	aa52dc0a7a92d49ada285fcfc448abe8	d__Bacteria; k__norank; p__Bacteroidota; c__Bacteroidia; o__Bacteroidales; f__Muribaculaceae; g__norank; s__uncultured_bacterium	1
927715d3f8393fd456c427f68e14b297	0	0	0	48	92	0	76	29	0	0	0	0	159	723	0	641	927715d3f8393fd456c427f68e14b297	d__Bacteria; k__norank; p__Firmicutes; c__Clostridia; o__Lachnospirales; f__Lachnospiraceae; g__Lachnospiraceae_NK4A136_group; s__uncultured_bacterium	1
3a84811eb85c32a69261bc015f7a6359	154	141	125	76	85	119	53	78	127	152	159	179	131	33	49	77	3a84811eb85c32a69261bc015f7a6359	d__Bacteria; k__norank; p__Bacteroidota; c__Bacteroidia; o__Bacteroidales; f__Muribaculaceae; g__norank; s__uncultured_bacterium	1
65cc49b32591d83d23918a611e386a8f	35	65	21	118	25	19	84	20	92	61	93	111	137	162	341	337	65cc49b32591d83d23918a611e386a8f	d__Bacteria; k__norank; p__Firmicutes; c__Clostridia; o__Clostridia_vadinBB60_group; f__norank; g__norank; s__uncultured_bacterium	1
b55f7c397c8b264c412275eecbdf6cad	72	159	57	70	52	24	123	0	126	305	72	82	99	318	90	58	b55f7c397c8b264c412275eecbdf6cad	d__Bacteria; k__norank; p__Firmicutes; c__Clostridia; o__Lachnospirales; f__Lachnospiraceae; g__Lachnospiraceae_NK4A136_group; s__uncultured_bacterium	1
df1982de1c2b571c292a8fe4d538b987	0	0	0	0	97	45	211	61	0	0	23	0	204	464	173	415	df1982de1c2b571c292a8fe4d538b987	d__Bacteria; k__norank; p__Firmicutes; c__Clostridia; o__Lachnospirales; f__Lachnospiraceae; g__Lachnospiraceae_NK4A136_group; s__uncultured_bacterium	1
e43ffecc4df22f55c9fc034bfd2707d1	78	75	47	76	154	137	131	23	75	33	87	184	106	45	387	47	e43ffecc4df22f55c9fc034bfd2707d1	d__Bacteria; k__norank; p__Bacteroidota; c__Bacteroidia; o__Bacteroidales; f__Rikenellaceae; g__Rikenellaceae_RC9_gut_group; s__uncultured_organism	1
9d425a151f01953f6059d4cc1ee1eae4	96	129	99	97	52	30	88	18	92	207	136	223	67	174	76	59	9d425a151f01953f6059d4cc1ee1eae4	d__Bacteria; k__norank; p__Firmicutes; c__Clostridia; o__Lachnospirales; f__Lachnospiraceae; g__uncultured; s__uncultured_bacterium	1
d92c95a26eea656ddb7deba8a4548f8c	104	136	106	117	58	41	127	70	120	93	42	128	79	140	56	181	d92c95a26eea656ddb7deba8a4548f8c	d__Bacteria; k__norank; p__Firmicutes; c__Clostridia; o__Oscillospirales; f__Oscillospiraceae; g__uncultured; s__uncultured_bacterium	1
e78920609eff40a07b0989a8b8b5d4ea	97	99	63	112	62	74	67	58	117	119	123	118	71	34	296	62	e78920609eff40a07b0989a8b8b5d4ea	d__Bacteria; k__norank; p__Bacteroidota; c__Bacteroidia; o__Bacteroidales; f__Rikenellaceae; g__Rikenellaceae_RC9_gut_group; s__uncultured_bacterium	1
fad2daa54ddedc260397b041e4d74fb1	134	99	134	92	86	142	94	125	47	42	97	145	81	34	145	49	fad2daa54ddedc260397b041e4d74fb1	d__Bacteria; k__norank; p__Bacteroidota; c__Bacteroidia; o__Bacteroidales; f__Muribaculaceae; g__norank; s__uncultured_bacterium	1
ea7114396661714d953d7a4f126a59fd	123	114	84	191	24	16	52	24	181	115	145	153	59	96	67	61	ea7114396661714d953d7a4f126a59fd	d__Bacteria; k__norank; p__Firmicutes; c__Clostridia; o__Lachnospirales; f__Lachnospiraceae; g__uncultured; s__uncultured_bacterium	1
4e688a6764836b2855477a01cfc84daf	65	74	85	57	171	193	121	160	61	170	76	61	54	26	69	26	4e688a6764836b2855477a01cfc84daf	d__Bacteria; k__norank; p__Bacteroidota; c__Bacteroidia; o__Bacteroidales; f__Muribaculaceae; g__norank; s__uncultured_bacterium	1
82b0843e798a1eb1711743e3af55dfa4	30	47	52	68	79	127	80	14	11	50	125	237	80	62	316	68	82b0843e798a1eb1711743e3af55dfa4	d__Bacteria; k__norank; p__Bacteroidota; c__Bacteroidia; o__Bacteroidales; f__Rikenellaceae; g__Alistipes; s__uncultured_bacterium	1
0e8aaa1254f717122df314876bfc6d0e	82	101	197	118	0	44	61	29	75	300	166	134	53	0	27	0	0e8aaa1254f717122df314876bfc6d0e	d__Bacteria; k__norank; p__Bacteroidota; c__Bacteroidia; o__Bacteroidales; f__Muribaculaceae; g__norank; s__uncultured_bacterium	1
9454ea0bbb4254b100284a6a3205ba6a	60	94	43	75	86	80	58	93	60	45	56	136	54	27	131	284	9454ea0bbb4254b100284a6a3205ba6a	d__Bacteria; k__norank; p__Bacteroidota; c__Bacteroidia; o__Bacteroidales; f__Rikenellaceae; g__Rikenella; s__uncultured_bacterium	1
b4da36c5daa4e72e57197f26d3639fce	39	88	24	120	33	10	47	15	248	25	72	70	93	232	68	163	b4da36c5daa4e72e57197f26d3639fce	d__Bacteria; k__norank; p__Firmicutes; c__Clostridia; o__Clostridia_vadinBB60_group; f__norank; g__norank; s__uncultured_bacterium	1
8b0375809e4e85ae541b64238051968c	75	72	164	185	40	30	66	16	113	44	88	83	44	159	41	108	8b0375809e4e85ae541b64238051968c	d__Bacteria; k__norank; p__Firmicutes; c__Clostridia; o__Oscillospirales; f__Ruminococcaceae; g__uncultured; s__uncultured_bacterium	1
92ac6d4a0a11195d1ae2be6884b65218	78	127	28	96	0	0	0	0	344	165	282	176	0	0	0	0	92ac6d4a0a11195d1ae2be6884b65218	d__Bacteria; k__norank; p__Firmicutes; c__Clostridia; o__Clostridia_vadinBB60_group; f__norank; g__norank; s__uncultured_bacterium	1
a2f9eebb15f9fac51dc281309eef30cb	30	71	56	100	39	22	61	63	116	54	88	70	147	76	74	210	a2f9eebb15f9fac51dc281309eef30cb	d__Bacteria; k__norank; p__Firmicutes; c__Clostridia; o__Oscillospirales; f__Oscillospiraceae; g__uncultured; s__uncultured_bacterium	1
c61148d89007b2d08c0da04278a6ca68	33	37	36	25	136	135	48	131	44	64	56	74	72	18	289	65	c61148d89007b2d08c0da04278a6ca68	d__Bacteria; k__norank; p__Bacteroidota; c__Bacteroidia; o__Bacteroidales; f__Bacteroidaceae; g__Bacteroides; s__uncultured_bacterium	1
ac3b9fbf872efe90d7c2881b9c09e32a	45	46	37	66	0	63	88	54	47	43	39	51	71	88	38	455	ac3b9fbf872efe90d7c2881b9c09e32a	d__Bacteria; k__norank; p__Firmicutes; c__Clostridia; o__Oscillospirales; f__Oscillospiraceae; g__uncultured; s__uncultured_bacterium	1
798b74c5b2023737fdf47459e57b0bb9	95	262	26	51	34	18	32	0	294	305	0	90	0	0	0	0	798b74c5b2023737fdf47459e57b0bb9	d__Bacteria; k__norank; p__Firmicutes; c__Clostridia; o__Peptococcales; f__Peptococcaceae; g__uncultured; s__uncultured_bacterium	1
9700e52f4bdf5d254277f9e8e3be5133	53	119	91	125	29	25	93	49	246	47	59	49	29	25	29	113	9700e52f4bdf5d254277f9e8e3be5133	d__Bacteria; k__norank; p__Desulfobacterota; c__Desulfovibrionia; o__Desulfovibrionales; f__Desulfovibrionaceae; g__Desulfovibrio; s__uncultured_bacterium	1
5faca4f7a58a6896b60a5a0978af3db2	0	0	29	15	142	225	68	19	13	0	0	0	294	62	268	31	5faca4f7a58a6896b60a5a0978af3db2	d__Bacteria; k__norank; p__Proteobacteria; c__Gammaproteobacteria; o__Burkholderiales; f__Sutterellaceae; g__Parasutterella; s__uncultured_bacterium	1
06a95481fc773dfbeb3eb3f89cbda80e	37	35	35	55	41	43	34	46	15	194	184	116	55	84	157	24	06a95481fc773dfbeb3eb3f89cbda80e	d__Bacteria; k__norank; p__Firmicutes; c__Bacilli; o__Lactobacillales; f__Lactobacillaceae; g__Lactobacillus; s__uncultured_bacterium	1
d4d3583557db266db9a672ec7ab54542	53	50	33	29	85	114	55	6	34	52	124	100	107	15	268	21	d4d3583557db266db9a672ec7ab54542	d__Bacteria; k__norank; p__Bacteroidota; c__Bacteroidia; o__Bacteroidales; f__Tannerellaceae; g__Parabacteroides; s__uncultured_Bacteroidales_bacterium	1
492f0d691b4d60a457a7a1785d0f939e	49	81	21	59	50	27	73	77	53	29	61	93	56	85	56	257	492f0d691b4d60a457a7a1785d0f939e	d__Bacteria; k__norank; p__Firmicutes; c__Clostridia; o__Lachnospirales; f__Lachnospiraceae; g__Lachnospiraceae_NK4A136_group; s__uncultured_bacterium	1
e5bb64d8460465d8ead7947c8dfb3248	42	77	139	95	52	25	85	19	77	31	57	68	78	47	68	143	e5bb64d8460465d8ead7947c8dfb3248	d__Bacteria; k__norank; p__Firmicutes; c__Clostridia; o__Oscillospirales; f__Ruminococcaceae; g__Anaerotruncus; s__uncultured_bacterium	1
da541f6db9e73bd38f093fff63399534	47	79	138	88	82	46	83	81	43	46	0	50	65	42	47	164	da541f6db9e73bd38f093fff63399534	d__Bacteria; k__norank; p__Firmicutes; c__Clostridia; o__Oscillospirales; f__Oscillospiraceae; g__Colidextribacter; s__uncultured_bacterium	1
7d36cc7282a02cfdef03384ca13ab30a	31	112	38	52	32	25	52	22	132	76	36	61	73	61	43	245	7d36cc7282a02cfdef03384ca13ab30a	d__Bacteria; k__norank; p__Desulfobacterota; c__Desulfovibrionia; o__Desulfovibrionales; f__Desulfovibrionaceae; g__uncultured; s__uncultured_bacterium	1
ca7443c8d64070dd48e1f11d4a7d285b	16	26	32	19	68	99	75	33	26	0	92	95	275	45	137	52	ca7443c8d64070dd48e1f11d4a7d285b	d__Bacteria; k__norank; p__Bacteroidota; c__Bacteroidia; o__Bacteroidales; f__Muribaculaceae; g__norank; s__uncultured_bacterium	1
3ec600f8790f567029c521808f762de4	169	157	54	119	25	12	32	19	34	167	34	189	21	21	14	20	3ec600f8790f567029c521808f762de4	d__Bacteria; k__norank; p__Firmicutes; c__Clostridia; o__Oscillospirales; f__Oscillospiraceae; g__uncultured; s__uncultured_bacterium	1
d5cc6b2f37bd565986b1e8314c4bacf3	0	48	75	76	23	0	41	52	39	94	71	181	109	77	56	71	d5cc6b2f37bd565986b1e8314c4bacf3	d__Bacteria; k__norank; p__Firmicutes; c__Clostridia; o__Lachnospirales; f__Lachnospiraceae; g__uncultured; s__uncultured_bacterium	1
7899bb12606b9bdcb850d5e1eeef768b	9	12	13	41	17	16	17	0	59	46	76	159	163	118	120	134	7899bb12606b9bdcb850d5e1eeef768b	d__Bacteria; k__norank; p__Firmicutes; c__Bacilli; o__Mycoplasmatales; f__Mycoplasmataceae; g__Ureaplasma; s__uncultured_bacterium	1
4bcf91f39ec310bc6b9b75176e09ddd9	30	59	32	45	63	17	38	0	0	24	43	30	105	355	35	97	4bcf91f39ec310bc6b9b75176e09ddd9	d__Bacteria; k__norank; p__Firmicutes; c__Clostridia; o__Lachnospirales; f__Lachnospiraceae; g__Roseburia; s__uncultured_bacterium	1
aec53603f098b7946a06740c894b28e0	82	82	62	39	25	53	50	67	70	78	63	78	84	33	43	59	aec53603f098b7946a06740c894b28e0	d__Bacteria; k__norank; p__Bacteroidota; c__Bacteroidia; o__Bacteroidales; f__Muribaculaceae; g__norank; s__uncultured_bacterium	1
a5d55e02c87170b9da51166051bec4ba	77	50	16	39	28	30	27	11	249	95	25	80	23	54	41	116	a5d55e02c87170b9da51166051bec4ba	d__Bacteria; k__norank; p__Bacteroidota; c__Bacteroidia; o__Bacteroidales; f__Rikenellaceae; g__Rikenella; s__Rikenella_microfusus_DSM_15922	1
cd9fb3eda5b3f6bf3398ed39704c1871	5	12	0	9	28	21	76	28	7	0	11	12	80	116	101	448	cd9fb3eda5b3f6bf3398ed39704c1871	d__Bacteria; k__norank; p__Firmicutes; c__Clostridia; o__Clostridia_vadinBB60_group; f__norank; g__norank; s__uncultured_bacterium	1
9907f8582e0ac1c3c305cb3b260527df	41	67	49	62	31	0	73	78	83	95	25	68	57	88	44	72	9907f8582e0ac1c3c305cb3b260527df	d__Bacteria; k__norank; p__Firmicutes; c__Clostridia; o__Lachnospirales; f__Lachnospiraceae; g__uncultured; s__uncultured_bacterium	1
218a6c76e4325d4fc71c84bc4e59e643	59	54	43	51	23	15	46	20	64	24	98	102	65	203	35	26	218a6c76e4325d4fc71c84bc4e59e643	d__Bacteria; k__norank; p__Firmicutes; c__Clostridia; o__Oscillospirales; f__Oscillospiraceae; g__Colidextribacter; s__uncultured_bacterium	1
c06476e1f908b200ff02316f32fbf5af	61	109	71	133	0	0	0	0	157	74	110	191	0	0	0	0	c06476e1f908b200ff02316f32fbf5af	d__Bacteria; k__norank; p__Firmicutes; c__Clostridia; o__Lachnospirales; f__Lachnospiraceae; g__uncultured; s__uncultured_bacterium	1
8e20e3ac98b89741dbea894c216788a9	22	22	53	140	40	77	71	5	3	2	148	206	22	16	68	5	8e20e3ac98b89741dbea894c216788a9	d__Bacteria; k__norank; p__Firmicutes; c__Bacilli; o__Lactobacillales; f__Lactobacillaceae; g__Lactobacillus; s__Lactobacillus_gasseri	1
8c2fcc7b3d352f83948fa75d62429b3f	46	64	15	85	14	23	37	42	17	62	37	155	33	45	37	183	8c2fcc7b3d352f83948fa75d62429b3f	d__Bacteria; k__norank; p__Firmicutes; c__Clostridia; o__Lachnospirales; f__Lachnospiraceae; g__uncultured; s__uncultured_bacterium	1
2aaa78293cf2a78c62d6258ec4cce541	37	40	23	27	38	63	36	56	37	65	87	192	19	9	99	41	2aaa78293cf2a78c62d6258ec4cce541	d__Bacteria; k__norank; p__Bacteroidota; c__Bacteroidia; o__Bacteroidales; f__Bacteroidaceae; g__Bacteroides; s__uncultured_bacterium	1
dccf999634b5fbf7bca2b1fa426e015d	52	33	41	44	25	39	68	57	59	51	55	71	64	86	55	63	dccf999634b5fbf7bca2b1fa426e015d	d__Bacteria; k__norank; p__Firmicutes; c__Clostridia; o__Oscillospirales; f__Oscillospiraceae; g__Colidextribacter; s__uncultured_bacterium	1
46959e640091bd3f8ee149cc5a67f33f	11	13	19	0	114	140	55	0	0	15	10	0	198	46	196	17	46959e640091bd3f8ee149cc5a67f33f	d__Bacteria; k__norank; p__Proteobacteria; c__Gammaproteobacteria; o__Burkholderiales; f__Sutterellaceae; g__Parasutterella; s__Burkholderiales_bacterium_YL45	1
f0d64ccbbc8cd1a15b90e61cc280665f	41	34	0	38	0	0	44	37	0	56	45	70	100	106	36	218	f0d64ccbbc8cd1a15b90e61cc280665f	d__Bacteria; k__norank; p__Firmicutes; c__Clostridia; o__Lachnospirales; f__Lachnospiraceae; g__Lachnospiraceae_UCG-006; s__uncultured_bacterium	1
96c2420ec9badacd6539afe4ac8525a1	41	71	29	48	22	31	55	30	59	50	29	41	86	66	37	118	96c2420ec9badacd6539afe4ac8525a1	d__Bacteria; k__norank; p__Firmicutes; c__Clostridia; o__Lachnospirales; f__Lachnospiraceae; g__Blautia; s__uncultured_bacterium	1
3dc3b8536ce0fe3a29da51a29045912c	0	0	84	39	76	86	0	64	0	53	45	76	130	34	123	0	3dc3b8536ce0fe3a29da51a29045912c	d__Bacteria; k__norank; p__Bacteroidota; c__Bacteroidia; o__Bacteroidales; f__Muribaculaceae; g__norank; s__uncultured_bacterium	1
7bd252f9235adbc9154da08556cd6092	42	66	56	40	25	19	33	25	22	106	39	82	90	46	21	97	7bd252f9235adbc9154da08556cd6092	d__Bacteria; k__norank; p__Firmicutes; c__Clostridia; o__Lachnospirales; f__Lachnospiraceae; g__uncultured; s__uncultured_bacterium	1
67a1467fb8d20a466074ec9650571c59	176	0	21	74	76	24	26	21	17	0	175	0	32	61	45	13	67a1467fb8d20a466074ec9650571c59	d__Bacteria; k__norank; p__Firmicutes; c__Clostridia; o__Lachnospirales; f__Lachnospiraceae; g__Lachnospiraceae_NK4A136_group; s__uncultured_bacterium	1
ea309fa8ca473bfde047096f82f2ba8d	0	0	0	5	434	4	0	0	4	0	0	9	0	7	288	5	ea309fa8ca473bfde047096f82f2ba8d	d__Bacteria; k__norank; p__Proteobacteria; c__Gammaproteobacteria; o__Enterobacterales; f__Enterobacteriaceae; g__Escherichia-Shigella; s__Escherichia_coli_ATCC_25922	1
88318212bfaf980dd34f1ded1f712302	82	111	109	60	0	0	0	0	85	141	80	71	0	11	0	0	88318212bfaf980dd34f1ded1f712302	d__Bacteria; k__norank; p__Bacteroidota; c__Bacteroidia; o__Bacteroidales; f__Muribaculaceae; g__norank; s__uncultured_Bacteroidales_bacterium	1
c3b58427c46de0264f6ffad415742976	56	64	31	40	35	11	0	16	98	0	56	71	66	106	66	30	c3b58427c46de0264f6ffad415742976	d__Bacteria; k__norank; p__Firmicutes; c__Clostridia; o__Lachnospirales; f__Lachnospiraceae; g__uncultured; s__uncultured_bacterium	1
d700643c4a6eb105400750f93ceb4315	97	82	62	49	26	47	0	0	64	88	68	76	80	0	0	0	d700643c4a6eb105400750f93ceb4315	d__Bacteria; k__norank; p__Bacteroidota; c__Bacteroidia; o__Bacteroidales; f__Muribaculaceae; g__norank; s__uncultured_bacterium	1
0f6101f6dc90b310ef5ebb7a8b372143	272	98	0	0	0	0	0	0	299	0	65	0	0	0	0	0	0f6101f6dc90b310ef5ebb7a8b372143	d__Bacteria; k__norank; p__Bacteroidota; c__Bacteroidia; o__Bacteroidales; f__Muribaculaceae; g__norank; s__uncultured_bacterium	1
a33d1f877436e58868d561bc8a044df4	7	10	7	18	18	7	7	8	52	4	147	196	57	37	111	43	a33d1f877436e58868d561bc8a044df4	d__Bacteria; k__norank; p__Actinobacteriota; c__Actinobacteria; o__Bifidobacteriales; f__Bifidobacteriaceae; g__Bifidobacterium; s__Bifidobacterium_pseudolongum_PV8-2	1
af5f2790d3715d33630f6801817c2734	37	69	26	44	0	0	37	0	101	15	62	68	59	114	68	23	af5f2790d3715d33630f6801817c2734	d__Bacteria; k__norank; p__Firmicutes; c__Clostridia; o__Lachnospirales; f__Lachnospiraceae; g__uncultured; s__uncultured_bacterium	1
da87a0ca0dfea47bd08033c367b5e8e7	11	9	21	28	48	27	105	89	11	5	4	11	79	77	98	100	da87a0ca0dfea47bd08033c367b5e8e7	d__Bacteria; k__norank; p__Firmicutes; c__Clostridia; o__Oscillospirales; f__Butyricicoccaceae; g__UCG-009; s__uncultured_bacterium	1
5c8f3adb125d090b855b278299d8e8c1	22	26	29	43	20	18	55	44	29	141	29	40	56	43	11	66	5c8f3adb125d090b855b278299d8e8c1	d__Bacteria; k__norank; p__Firmicutes; c__Clostridia; o__Lachnospirales; f__Lachnospiraceae; g__Eubacterium_xylanophilum_group; s__metagenome	1
e601e169e4eb44c5702ad837e26bb46d	30	45	32	54	38	0	61	0	34	50	37	31	35	115	88	21	e601e169e4eb44c5702ad837e26bb46d	d__Bacteria; k__norank; p__Firmicutes; c__Clostridia; o__Oscillospirales; f__Ruminococcaceae; g__uncultured; s__uncultured_bacterium	1
19fefe4658637bf537f538c81ad267d8	18	27	15	14	34	138	72	0	35	0	41	96	22	17	104	29	19fefe4658637bf537f538c81ad267d8	d__Bacteria; k__norank; p__Bacteroidota; c__Bacteroidia; o__Bacteroidales; f__Rikenellaceae; g__Alistipes; s__uncultured_Bacteroidales_bacterium	1
7fef0a3e33fc6f79a2f18e6487bae4bf	18	67	25	39	25	17	38	14	58	84	29	40	27	43	46	72	7fef0a3e33fc6f79a2f18e6487bae4bf	d__Bacteria; k__norank; p__Firmicutes; c__Clostridia; o__Lachnospirales; f__Lachnospiraceae; g__uncultured; s__uncultured_bacterium	1
dbe17901f8148533c65d559f4d86b848	33	42	21	62	16	18	32	14	46	33	20	41	54	93	41	74	dbe17901f8148533c65d559f4d86b848	d__Bacteria; k__norank; p__Firmicutes; c__Clostridia; o__Lachnospirales; f__Lachnospiraceae; g__uncultured; s__uncultured_bacterium	1
3ce56757cfcedfe281929cc62bcc7eaa	23	13	10	24	58	0	0	0	7	8	113	10	99	265	0	8	3ce56757cfcedfe281929cc62bcc7eaa	d__Bacteria; k__norank; p__Firmicutes; c__Clostridia; o__Lachnospirales; f__Lachnospiraceae; g__uncultured; s__uncultured_bacterium	1
a3465608d65112118743320a46db0b6a	28	56	51	52	25	13	45	20	68	43	41	31	30	34	41	36	a3465608d65112118743320a46db0b6a	d__Bacteria; k__norank; p__Firmicutes; c__Clostridia; o__Lachnospirales; f__Lachnospiraceae; g__uncultured; s__uncultured_bacterium	1
8f85dd90a84f2b6c472ec3569d3b81b3	18	12	41	25	18	13	41	12	22	10	38	50	45	91	27	112	8f85dd90a84f2b6c472ec3569d3b81b3	d__Bacteria; k__norank; p__Firmicutes; c__Clostridia; o__Peptococcales; f__Peptococcaceae; g__Peptococcus; s__uncultured_bacterium	1
ea7049cc40f87590f09af9145ca26b21	34	34	21	23	16	24	39	26	43	56	47	66	45	23	32	28	ea7049cc40f87590f09af9145ca26b21	d__Bacteria; k__norank; p__Firmicutes; c__Clostridia; o__Oscillospirales; f__Oscillospiraceae; g__Colidextribacter; s__uncultured_bacterium	1
07637e4950639d0871bd3a7cc9235dd5	22	35	26	54	8	7	2	0	94	25	41	126	0	22	20	69	07637e4950639d0871bd3a7cc9235dd5	d__Bacteria; k__norank; p__Firmicutes; c__Bacilli; o__Erysipelotrichales; f__Erysipelotrichaceae; g__uncultured; s__uncultured_bacterium	1
143ff1190407ff88752b342e2dbaa375	37	0	0	30	51	81	59	64	0	0	55	0	70	0	84	20	143ff1190407ff88752b342e2dbaa375	d__Bacteria; k__norank; p__Bacteroidota; c__Bacteroidia; o__Bacteroidales; f__Muribaculaceae; g__norank; s__uncultured_bacterium	1
c5ea6115bfcc7f41ecc9c3a3de03f574	0	106	44	108	0	18	21	0	64	48	45	56	10	27	0	0	c5ea6115bfcc7f41ecc9c3a3de03f574	d__Bacteria; k__norank; p__Firmicutes; c__Clostridia; o__Lachnospirales; f__Lachnospiraceae; g__ASF356; s__uncultured_bacterium	1
81ffd8b903087137ff28ba08eeeb4009	44	77	19	35	28	14	33	0	32	0	31	66	19	44	51	42	81ffd8b903087137ff28ba08eeeb4009	d__Bacteria; k__norank; p__Firmicutes; c__Clostridia; o__Lachnospirales; f__Lachnospiraceae; g__Lachnospiraceae_UCG-001; s__uncultured_bacterium	1
c1e2c7fe29662b2ebf19badefb59c4cb	0	0	0	0	63	59	56	0	52	0	42	89	0	0	151	23	c1e2c7fe29662b2ebf19badefb59c4cb	d__Bacteria; k__norank; p__Bacteroidota; c__Bacteroidia; o__Bacteroidales; f__Rikenellaceae; g__Rikenellaceae_RC9_gut_group; s__unidentified	1
f03ce2da85ddd8c44cbff2f8c83f7dc6	30	0	27	18	41	64	39	0	58	43	36	38	72	0	55	0	f03ce2da85ddd8c44cbff2f8c83f7dc6	d__Bacteria; k__norank; p__Bacteroidota; c__Bacteroidia; o__Bacteroidales; f__Muribaculaceae; g__norank; s__uncultured_bacterium	1
429fbdab60ca3286fc34145967f69c2a	0	35	20	62	28	24	22	0	21	0	30	42	30	68	42	95	429fbdab60ca3286fc34145967f69c2a	d__Bacteria; k__norank; p__Firmicutes; c__Clostridia; o__Oscillospirales; f__Ruminococcaceae; g__Incertae_Sedis; s__uncultured_bacterium	1
376e76a22e2194d15c818b838bd7f984	36	44	44	33	24	0	52	28	46	27	16	29	31	36	22	45	376e76a22e2194d15c818b838bd7f984	d__Bacteria; k__norank; p__Firmicutes; c__Clostridia; o__Oscillospirales; f__Oscillospiraceae; g__Colidextribacter; s__uncultured_bacterium	1
1c3f251dcf88cd61e1eeff926c3463b1	0	10	0	24	52	55	23	0	0	0	13	0	142	49	92	41	1c3f251dcf88cd61e1eeff926c3463b1	d__Bacteria; k__norank; p__Firmicutes; c__Bacilli; o__Erysipelotrichales; f__Erysipelotrichaceae; g__Dubosiella; s__Firmicutes_bacterium_M10-2	1
e50547dbb4b459e47015448d696e9a75	18	24	22	43	30	15	52	25	22	11	9	16	14	70	19	107	e50547dbb4b459e47015448d696e9a75	d__Bacteria; k__norank; p__Firmicutes; c__Clostridia; o__Oscillospirales; f__Oscillospiraceae; g__uncultured; s__uncultured_bacterium	1
c87873295e6be72fd828f4967e926f70	13	3	113	73	9	19	42	24	9	0	5	0	113	36	13	12	c87873295e6be72fd828f4967e926f70	d__Bacteria; k__norank; p__Deferribacterota; c__Deferribacteres; o__Deferribacterales; f__Deferribacteraceae; g__Mucispirillum; s__uncultured_bacterium	1
61d48f1f5bfca20646d99d07e30569aa	6	0	17	0	25	7	32	26	0	0	10	0	60	89	158	27	61d48f1f5bfca20646d99d07e30569aa	d__Bacteria; k__norank; p__Bacteroidota; c__Bacteroidia; o__Bacteroidales; f__Rikenellaceae; g__Alistipes; s__uncultured_bacterium	1
ec45c2dced575ecd8b8d74fac71cc3b4	20	44	18	35	13	0	19	8	58	19	24	11	31	118	19	9	ec45c2dced575ecd8b8d74fac71cc3b4	d__Bacteria; k__norank; p__Firmicutes; c__Clostridia; o__Oscillospirales; f__Ruminococcaceae; g__Anaerotruncus; s__uncultured_bacterium	1
fe91d29d1e5edcedb1f3cb830871df54	33	33	17	0	25	24	21	23	86	28	17	16	27	12	70	12	fe91d29d1e5edcedb1f3cb830871df54	d__Bacteria; k__norank; p__Bacteroidota; c__Bacteroidia; o__Bacteroidales; f__Muribaculaceae; g__norank; s__uncultured_bacterium	1
ec0211d48874a5bbff9ba85ab813c3f4	29	35	36	34	19	0	25	21	0	43	32	49	27	38	0	53	ec0211d48874a5bbff9ba85ab813c3f4	d__Bacteria; k__norank; p__Firmicutes; c__Clostridia; o__Oscillospirales; f__Oscillospiraceae; g__uncultured; s__uncultured_bacterium	1
8b3e4a334e6a0f4bb395d07a628d82cd	25	28	36	29	8	19	21	20	49	14	30	16	42	17	15	62	8b3e4a334e6a0f4bb395d07a628d82cd	d__Bacteria; k__norank; p__Desulfobacterota; c__Desulfovibrionia; o__Desulfovibrionales; f__Desulfovibrionaceae; g__Bilophila; s__uncultured_bacterium	1
0f82e6dc0968a44392cbd21d7381b537	7	24	27	47	10	6	17	3	37	9	7	13	17	124	12	63	0f82e6dc0968a44392cbd21d7381b537	d__Bacteria; k__norank; p__Deferribacterota; c__Deferribacteres; o__Deferribacterales; f__Deferribacteraceae; g__Mucispirillum; s__uncultured_bacterium	1
a6b3030c590e1428407a471c3f58328e	138	12	53	0	0	0	10	0	26	0	114	15	52	0	0	0	a6b3030c590e1428407a471c3f58328e	d__Bacteria; k__norank; p__Firmicutes; c__Clostridia; o__Lachnospirales; f__Lachnospiraceae; g__Lachnospiraceae_NK4A136_group; s__uncultured_bacterium	1
33843f514b9924296af7483ed99ffc82	20	16	14	20	15	26	27	27	20	19	42	52	12	21	19	58	33843f514b9924296af7483ed99ffc82	d__Bacteria; k__norank; p__Firmicutes; c__Clostridia; o__Oscillospirales; f__Oscillospiraceae; g__NK4A214_group; s__uncultured_bacterium	1
de86fe643221a4fa67fd72ab8af46f93	0	0	0	0	29	11	31	25	0	0	0	0	51	71	0	187	de86fe643221a4fa67fd72ab8af46f93	d__Bacteria; k__norank; p__Firmicutes; c__Clostridia; o__Lachnospirales; f__Lachnospiraceae; g__uncultured; s__uncultured_bacterium	1
7cd932c2d7ac19ae7d116b340a8d614e	35	26	20	17	44	32	16	0	81	0	14	23	34	0	61	0	7cd932c2d7ac19ae7d116b340a8d614e	d__Bacteria; k__norank; p__Bacteroidota; c__Bacteroidia; o__Bacteroidales; f__Muribaculaceae; g__norank; s__uncultured_bacterium	1
39df75d24b3be5856471bc0cd0eacd42	27	22	0	26	21	34	40	56	18	25	0	0	30	29	12	55	39df75d24b3be5856471bc0cd0eacd42	d__Bacteria; k__norank; p__Firmicutes; c__Clostridia; o__Oscillospirales; f__Oscillospiraceae; g__Colidextribacter; s__uncultured_bacterium	1
baa08704fb4da38bbee28072e94c4043	12	11	31	22	38	26	16	22	6	32	32	27	43	9	43	0	baa08704fb4da38bbee28072e94c4043	d__Bacteria; k__norank; p__Bacteroidota; c__Bacteroidia; o__Bacteroidales; f__Muribaculaceae; g__norank; s__uncultured_bacterium	1
bc0c0100f22ed286dc7e772cb77d0049	0	0	36	0	0	0	0	23	15	10	0	15	128	30	98	0	bc0c0100f22ed286dc7e772cb77d0049	d__Bacteria; k__norank; p__Firmicutes; c__Bacilli; o__Erysipelotrichales; f__Erysipelotrichaceae; g__Dubosiella; s__Firmicutes_bacterium_M10-2	1
1fde3e530b6fcb4ad90fc021636bc832	35	31	75	47	0	0	25	0	0	0	0	38	0	0	18	62	1fde3e530b6fcb4ad90fc021636bc832	d__Bacteria; k__norank; p__Firmicutes; c__Clostridia; o__Oscillospirales; f__Oscillospiraceae; g__uncultured; s__uncultured_bacterium	1
b2568c342b2846fabca0df17c98aacfd	26	73	28	62	11	0	0	0	35	22	30	33	0	0	0	0	b2568c342b2846fabca0df17c98aacfd	d__Bacteria; k__norank; p__Firmicutes; c__Clostridia; o__Lachnospirales; f__Lachnospiraceae; g__ASF356; s__uncultured_bacterium	1
aaab809a7bdb2d5e0261b3f0123371b2	0	0	0	0	34	0	51	100	0	0	0	0	0	69	0	63	aaab809a7bdb2d5e0261b3f0123371b2	d__Bacteria; k__norank; p__Firmicutes; c__Clostridia; o__Oscillospirales; f__Oscillospiraceae; g__Colidextribacter; s__uncultured_bacterium	1
cb6591157c9b89878773343a9095cebd	0	44	39	0	0	0	0	0	119	27	0	29	0	0	0	39	cb6591157c9b89878773343a9095cebd	d__Bacteria; k__norank; p__Desulfobacterota; c__Desulfovibrionia; o__Desulfovibrionales; f__Desulfovibrionaceae; g__Desulfovibrio; s__uncultured_bacterium	1
dae381aa77cded7e06907980af8c4e19	0	20	15	17	33	0	19	0	34	10	25	0	23	37	16	45	dae381aa77cded7e06907980af8c4e19	d__Bacteria; k__norank; p__Firmicutes; c__Clostridia; o__Lachnospirales; f__Lachnospiraceae; g__uncultured; s__uncultured_bacterium	1
8859393b2b48e6acc958516482d518e2	4	22	0	4	0	3	0	0	0	7	32	186	6	6	23	0	8859393b2b48e6acc958516482d518e2	d__Bacteria; k__norank; p__Firmicutes; c__Bacilli; o__Lactobacillales; f__Enterococcaceae; g__Enterococcus; s__Enterococcus_faecium_ATCC_8459	1
29ac4af7fcc726d952a35f1c03f6afbd	6	7	5	0	7	13	5	0	27	48	8	52	19	41	32	18	29ac4af7fcc726d952a35f1c03f6afbd	d__Bacteria; k__norank; p__Patescibacteria; c__Saccharimonadia; o__Saccharimonadales; f__Saccharimonadaceae; g__Candidatus_Saccharimonas; s__uncultured_bacterium	1
9e63388a5cac712fbc891537d796736e	0	36	13	21	0	14	0	0	24	31	20	29	28	23	26	17	9e63388a5cac712fbc891537d796736e	d__Bacteria; k__norank; p__Firmicutes; c__Clostridia; o__Lachnospirales; f__Lachnospiraceae; g__uncultured; s__uncultured_bacterium	1
bee9003727ce1fa5917a3fe9693e85c6	8	12	10	15	0	4	14	11	0	7	6	16	22	35	16	79	bee9003727ce1fa5917a3fe9693e85c6	d__Bacteria; k__norank; p__Desulfobacterota; c__Desulfovibrionia; o__Desulfovibrionales; f__Desulfovibrionaceae; g__Desulfovibrio; s__Desulfovibrio_sp._LNB2	1
5d68b9e21ed9d85f1cf6f755383fa833	28	0	14	12	0	0	0	0	21	0	75	95	0	8	0	0	5d68b9e21ed9d85f1cf6f755383fa833	d__Bacteria; k__norank; p__Firmicutes; c__Bacilli; o__Erysipelotrichales; f__Erysipelotrichaceae; g__Dubosiella; s__uncultured_bacterium	1
bfdee437b07991c72580e48978fd228e	20	18	0	39	6	0	29	0	0	9	9	37	0	34	7	29	bfdee437b07991c72580e48978fd228e	d__Bacteria; k__norank; p__Firmicutes; c__Clostridia; o__Lachnospirales; f__Lachnospiraceae; g__uncultured; s__uncultured_bacterium	1
d933cf233a505fd1d60cf5841e0de8a2	0	0	0	13	0	14	0	0	0	90	0	0	26	54	11	29	d933cf233a505fd1d60cf5841e0de8a2	d__Bacteria; k__norank; p__Firmicutes; c__Clostridia; o__Clostridia_UCG-014; f__norank; g__norank; s__uncultured_bacterium	1
59ba310b35dc63cf8e85226d5be18f0f	0	0	18	19	15	0	8	0	0	10	26	9	27	89	15	0	59ba310b35dc63cf8e85226d5be18f0f	d__Bacteria; k__norank; p__Firmicutes; c__Clostridia; o__Oscillospirales; f__Ruminococcaceae; g__Anaerotruncus; s__uncultured_bacterium	1
99f53d82defc4daa1970d793bf51218b	0	0	0	26	0	0	0	31	0	0	0	178	0	0	0	0	99f53d82defc4daa1970d793bf51218b	d__Bacteria; k__norank; p__Firmicutes; c__Clostridia; o__Lachnospirales; f__Lachnospiraceae; g__Lachnospiraceae_NK4A136_group; s__Lachnospiraceae_bacterium_10-1	1
b336d9cda69c36fbbc95c103febb4262	16	17	20	0	0	0	0	0	10	28	20	25	16	16	0	50	b336d9cda69c36fbbc95c103febb4262	d__Bacteria; k__norank; p__Firmicutes; c__Clostridia; o__Lachnospirales; f__Lachnospiraceae; g__uncultured; s__uncultured_bacterium	1
5dbaadecd49c4fa91381843538a7d071	33	26	44	0	0	0	19	0	24	0	30	21	14	0	0	0	5dbaadecd49c4fa91381843538a7d071	d__Bacteria; k__norank; p__Firmicutes; c__Clostridia; o__Lachnospirales; f__Lachnospiraceae; g__Lachnospiraceae_NK4A136_group; s__uncultured_bacterium	1
886bb419a93c9d83f4cbddba6339ba72	0	0	0	0	47	65	0	0	0	0	0	0	0	0	42	49	886bb419a93c9d83f4cbddba6339ba72	d__Bacteria; k__norank; p__Firmicutes; c__Clostridia; o__Lachnospirales; f__Lachnospiraceae; g__Lachnospiraceae_NK4A136_group; s__uncultured_bacterium	1
9e69c3c71cf638d3409a26acc2153a29	0	0	0	21	17	0	26	0	0	83	0	0	38	16	0	0	9e69c3c71cf638d3409a26acc2153a29	d__Bacteria; k__norank; p__Firmicutes; c__Clostridia; o__Lachnospirales; f__Lachnospiraceae; g__Lachnospiraceae_NK4A136_group; s__uncultured_bacterium	1
cc99ab37c98a64607821b5fe8c82cd20	0	20	0	27	0	0	0	0	18	8	20	15	0	70	21	0	cc99ab37c98a64607821b5fe8c82cd20	d__Bacteria; k__norank; p__Firmicutes; c__Clostridia; o__Clostridia_vadinBB60_group; f__norank; g__norank; s__uncultured_bacterium	1
765f38b638919e90b20ca174316869eb	0	4	6	0	3	4	10	6	16	0	14	29	0	9	7	87	765f38b638919e90b20ca174316869eb	d__Bacteria; k__norank; p__Firmicutes; c__Clostridia; o__Oscillospirales; f__Butyricicoccaceae; g__Butyricicoccus; s__uncultured_bacterium	1
3cb0aa761e782f22119b432535031007	6	11	0	17	10	0	0	6	18	6	22	8	12	47	13	8	3cb0aa761e782f22119b432535031007	d__Bacteria; k__norank; p__Firmicutes; c__Clostridia; o__Lachnospirales; f__Lachnospiraceae; g__Lachnospiraceae_UCG-010; s__uncultured_bacterium	1
f6baf73992c1fe90ab395052e65c8373	9	21	4	12	12	0	8	0	18	14	8	10	21	23	0	19	f6baf73992c1fe90ab395052e65c8373	d__Bacteria; k__norank; p__Firmicutes; c__Clostridia; o__Lachnospirales; f__Lachnospiraceae; g__Roseburia; s__uncultured_bacterium	1
024d1054ceeec1c1634ef83fae20fb5b	0	21	0	0	26	0	26	0	0	0	0	0	33	13	37	22	024d1054ceeec1c1634ef83fae20fb5b	d__Bacteria; k__norank; p__Bacteroidota; c__Bacteroidia; o__Bacteroidales; f__Muribaculaceae; g__norank; s__uncultured_bacterium	1
96d24191e46bd40e80b115471864d25e	16	0	10	14	17	15	13	0	11	12	16	15	13	13	9	0	96d24191e46bd40e80b115471864d25e	d__Bacteria; k__norank; p__Bacteroidota; c__Bacteroidia; o__Bacteroidales; f__Muribaculaceae; g__norank; s__uncultured_bacterium	1
8834a116b035c7f73f294ce38a02732a	0	0	0	0	0	0	32	0	0	0	32	0	38	38	32	0	8834a116b035c7f73f294ce38a02732a	d__Bacteria; k__norank; p__Firmicutes; c__Clostridia; o__Oscillospirales; f__Oscillospiraceae; g__uncultured; s__uncultured_bacterium	1
41dcc67930ff93979cbe72847b1b1220	5	0	61	0	0	0	0	52	0	0	0	0	49	0	0	0	41dcc67930ff93979cbe72847b1b1220	d__Bacteria; k__norank; p__Firmicutes; c__Clostridia; o__Lachnospirales; f__Lachnospiraceae; g__uncultured; s__uncultured_bacterium	1
404e0eeab8dc84249d1a743444c58e41	13	11	11	11	5	0	16	0	15	0	19	18	10	13	0	23	404e0eeab8dc84249d1a743444c58e41	d__Bacteria; k__norank; p__Firmicutes; c__Clostridia; o__Oscillospirales; f__Ruminococcaceae; g__Harryflintia; s__uncultured_bacterium	1
8ad98d98b90a194538a952a9f7627ddb	0	0	0	9	0	0	14	11	7	16	28	22	16	0	25	17	8ad98d98b90a194538a952a9f7627ddb	d__Bacteria; k__norank; p__Firmicutes; c__Clostridia; o__Lachnospirales; f__Lachnospiraceae; g__Marvinbryantia; s__uncultured_bacterium	1
e1e4cd81e7ec3d49edcb340c7962c47d	0	0	0	0	15	0	25	0	0	82	0	0	25	0	18	0	e1e4cd81e7ec3d49edcb340c7962c47d	d__Bacteria; k__norank; p__Firmicutes; c__Clostridia; o__Lachnospirales; f__Lachnospiraceae; g__Lachnospiraceae_NK4A136_group; s__uncultured_bacterium	1
655f0b7ba643bbef1a91936602439ca9	3	10	19	10	5	3	13	4	10	9	15	10	12	11	8	21	655f0b7ba643bbef1a91936602439ca9	d__Bacteria; k__norank; p__Firmicutes; c__Clostridia; o__Lachnospirales; f__Lachnospiraceae; g__Lachnospiraceae_UCG-001; s__uncultured_bacterium	1
ad0f58fee6d675eda5def3428712739b	0	19	24	19	0	0	0	0	20	0	23	27	0	0	0	30	ad0f58fee6d675eda5def3428712739b	d__Bacteria; k__norank; p__Firmicutes; c__Clostridia; o__Lachnospirales; f__Lachnospiraceae; g__uncultured; s__uncultured_bacterium	1
af630aa0ffac5b8d1979006ec6dfa9a0	10	16	9	3	5	4	9	0	9	23	13	18	8	11	7	7	af630aa0ffac5b8d1979006ec6dfa9a0	d__Bacteria; k__norank; p__Firmicutes; c__Clostridia; o__Oscillospirales; f__Oscillospiraceae; g__UCG-005; s__uncultured_bacterium	1
f9d7d5cea6d7474fa0b44ad65411faf4	0	2	0	7	0	0	0	0	0	0	0	0	0	87	2	54	f9d7d5cea6d7474fa0b44ad65411faf4	d__Bacteria; k__norank; p__Verrucomicrobiota; c__Verrucomicrobiae; o__Opitutales; f__Puniceicoccaceae; g__uncultured; s__uncultured_Verrucomicrobia_bacterium	1
1f6bec5826ff517a20f8e5f2a54b1f84	0	0	25	37	0	0	0	0	0	0	0	0	26	44	0	20	1f6bec5826ff517a20f8e5f2a54b1f84	d__Bacteria; k__norank; p__Firmicutes; c__Clostridia; o__Lachnospirales; f__Lachnospiraceae; g__Ruminococcus_torques_group; s__uncultured_bacterium	1
373ebcd2b9ea4e2833c2ddac972fc06e	38	0	0	0	0	36	0	17	32	0	0	0	20	0	0	0	373ebcd2b9ea4e2833c2ddac972fc06e	d__Bacteria; k__norank; p__Bacteroidota; c__Bacteroidia; o__Bacteroidales; f__Muribaculaceae; g__norank; s__uncultured_bacterium	1
c961680ff50b0ebcf1ab39a63d5f1d14	0	11	0	14	0	0	0	0	0	0	54	64	0	0	0	0	c961680ff50b0ebcf1ab39a63d5f1d14	d__Bacteria; k__norank; p__Firmicutes; c__Bacilli; o__Erysipelotrichales; f__Erysipelotrichaceae; g__Dubosiella; s__uncultured_bacterium	1
37112a2ad40f4bb5c694b26b6bc75e36	7	7	8	27	9	7	13	24	13	0	5	0	0	17	5	0	37112a2ad40f4bb5c694b26b6bc75e36	d__Bacteria; k__norank; p__Bacteroidota; c__Bacteroidia; o__Bacteroidales; f__Muribaculaceae; g__norank; s__uncultured_bacterium	1
06afb8275d18b69c98d2559d0163e7ef	19	17	13	18	0	0	0	0	0	48	13	11	0	0	0	0	06afb8275d18b69c98d2559d0163e7ef	d__Bacteria; k__norank; p__Firmicutes; c__Clostridia; o__Oscillospirales; f__Oscillospiraceae; g__uncultured; s__uncultured_bacterium	1
afc0df52504c19641c2b2c192a0cad65	0	0	0	3	12	42	33	0	0	0	0	0	0	9	27	6	afc0df52504c19641c2b2c192a0cad65	d__Bacteria; k__norank; p__Proteobacteria; c__Alphaproteobacteria; o__Rhodospirillales; f__uncultured; g__uncultured; s__uncultured_bacterium	1
b0a4e319c0e41fe2179e177d53a5b417	0	0	0	0	0	0	0	2	0	0	49	58	15	4	0	0	b0a4e319c0e41fe2179e177d53a5b417	d__Bacteria; k__norank; p__Firmicutes; c__Bacilli; o__Erysipelotrichales; f__Erysipelotrichaceae; g__Faecalibaculum; s__uncultured_bacterium	1
aa8bbf66f869375c3b87dedff6ab9a20	0	0	0	0	0	0	0	48	0	0	0	0	0	34	0	44	aa8bbf66f869375c3b87dedff6ab9a20	d__Bacteria; k__norank; p__Firmicutes; c__Clostridia; o__Oscillospirales; f__Oscillospiraceae; g__uncultured; s__uncultured_bacterium	1
146771a13f8066dd879731e1d77c7d66	5	0	0	8	0	0	3	3	2	0	0	65	2	6	24	2	146771a13f8066dd879731e1d77c7d66	d__Bacteria; k__norank; p__Firmicutes; c__Bacilli; o__Lactobacillales; f__Lactobacillaceae; g__Lactobacillus; s__bacterium_ii1348	1
d823026da4b1bc0046da2a6c5a2c3c1f	0	0	26	23	0	0	0	0	0	12	32	26	0	0	0	0	d823026da4b1bc0046da2a6c5a2c3c1f	d__Bacteria; k__norank; p__Bacteroidota; c__Bacteroidia; o__Bacteroidales; f__Muribaculaceae; g__norank; s__uncultured_bacterium	1
f5c41e1252e0b18f99a3a98d3db93e44	6	15	13	8	0	0	0	3	0	7	9	0	7	23	3	22	f5c41e1252e0b18f99a3a98d3db93e44	d__Bacteria; k__norank; p__Firmicutes; c__Clostridia; o__Oscillospirales; f__Ruminococcaceae; g__uncultured; s__uncultured_bacterium	1
ae5e36ed3bf5b8156c60e5c2c91b6eec	0	6	0	0	0	0	14	0	0	25	10	9	17	16	0	19	ae5e36ed3bf5b8156c60e5c2c91b6eec	d__Bacteria; k__norank; p__Firmicutes; c__Clostridia; o__Lachnospirales; f__Lachnospiraceae; g__uncultured; s__uncultured_bacterium	1
3cf3a457f3c53006b44db80011581007	0	0	0	26	32	20	0	0	0	0	16	0	0	0	17	0	3cf3a457f3c53006b44db80011581007	d__Bacteria; k__norank; p__Firmicutes; c__Clostridia; o__Lachnospirales; f__Lachnospiraceae; g__GCA-900066575; s__uncultured_bacterium	1
ae646143b6e81b13f3c7975ce3e0adea	2	3	2	2	0	4	0	3	16	4	0	38	6	4	17	9	ae646143b6e81b13f3c7975ce3e0adea	d__Bacteria; k__norank; p__Verrucomicrobiota; c__Chlamydiae; o__Chlamydiales; f__Chlamydiaceae; g__Chlamydia; s__Chlamydia_muridarum	1
2e673f22cb9e0b9cebaaf6fe92d2dbe3	0	8	6	0	11	0	10	9	0	0	6	30	0	0	22	8	2e673f22cb9e0b9cebaaf6fe92d2dbe3	d__Bacteria; k__norank; p__Bacteroidota; c__Bacteroidia; o__Bacteroidales; f__Tannerellaceae; g__Parabacteroides; s__Parabacteroides_goldsteinii_CL02T12C30	1
c6a9c1456be10390a4756e58a697a2c8	27	0	0	0	0	0	0	27	0	54	0	0	0	0	0	0	c6a9c1456be10390a4756e58a697a2c8	d__Bacteria; k__norank; p__Firmicutes; c__Clostridia; o__Oscillospirales; f__Ruminococcaceae; g__Incertae_Sedis; s__uncultured_bacterium	1
fc3e950eb866ed825cbbf907e6f2f6c7	0	0	0	0	0	0	0	0	0	63	0	0	0	0	44	0	fc3e950eb866ed825cbbf907e6f2f6c7	d__Bacteria; k__norank; p__Firmicutes; c__Clostridia; o__Lachnospirales; f__Lachnospiraceae; g__Lachnospiraceae_NK4A136_group; s__uncultured_bacterium	1
2705349fd589589f2f176f0fefaaa1cc	10	26	13	0	0	0	0	0	15	0	18	24	0	0	0	0	2705349fd589589f2f176f0fefaaa1cc	d__Bacteria; k__norank; p__Firmicutes; c__Clostridia; o__Lachnospirales; f__Lachnospiraceae; g__uncultured; s__uncultured_bacterium	1
8fc4dad84b95b22a030fe958d30479ae	0	0	0	0	0	0	0	106	0	0	0	0	0	0	0	0	8fc4dad84b95b22a030fe958d30479ae	d__Bacteria; k__norank; p__Firmicutes; c__Clostridia; o__Lachnospirales; f__Lachnospiraceae; g__Lachnospiraceae_UCG-008; s__uncultured_bacterium	1
117cac2002f161b6375d8d292a159a11	0	0	0	17	13	8	0	0	0	0	0	0	12	24	7	22	117cac2002f161b6375d8d292a159a11	d__Bacteria; k__norank; p__Firmicutes; c__Clostridia; o__Lachnospirales; f__Lachnospiraceae; g__uncultured; s__uncultured_bacterium	1
b9adc3d4658c26eb111620b5d9f52cdb	21	14	0	0	0	0	7	0	15	14	11	11	5	0	0	0	b9adc3d4658c26eb111620b5d9f52cdb	d__Bacteria; k__norank; p__Firmicutes; c__Clostridia; o__Oscillospirales; f__Butyricicoccaceae; g__Butyricicoccus; s__uncultured_bacterium	1
2b005a1002b190453af87071f0ac4c9f	46	0	0	0	0	0	0	0	0	0	47	0	0	0	0	0	2b005a1002b190453af87071f0ac4c9f	d__Bacteria; k__norank; p__Firmicutes; c__Clostridia; o__Lachnospirales; f__Lachnospiraceae; g__uncultured; s__uncultured_bacterium	1
a3b8005629462d1032b390fb64d05769	10	8	0	7	5	0	0	0	0	4	0	2	0	42	5	10	a3b8005629462d1032b390fb64d05769	d__Bacteria; k__norank; p__Firmicutes; c__Clostridia; o__Oscillospirales; f__Ruminococcaceae; g__uncultured; s__uncultured_bacterium	1
08b94df4e727c2d5cfce26cb8991b1fa	0	0	0	41	0	0	0	0	0	0	0	0	6	46	0	0	08b94df4e727c2d5cfce26cb8991b1fa	d__Bacteria; k__norank; p__Firmicutes; c__Clostridia; o__Lachnospirales; f__Lachnospiraceae; g__Acetatifactor; s__uncultured_bacterium	1
76f551283c909ed3b679012558ac36a6	0	0	0	19	0	0	0	0	0	27	0	0	17	0	0	30	76f551283c909ed3b679012558ac36a6	d__Bacteria; k__norank; p__Firmicutes; c__Clostridia; o__Lachnospirales; f__Lachnospiraceae; g__uncultured; s__uncultured_bacterium	1
2a7ee358b67b9ce83fa771f2f8c7acc0	3	15	10	13	0	0	0	5	15	12	6	7	0	2	4	0	2a7ee358b67b9ce83fa771f2f8c7acc0	d__Bacteria; k__norank; p__Firmicutes; c__Clostridia; o__Oscillospirales; f__Ruminococcaceae; g__uncultured; s__uncultured_bacterium	1
2fc4f4db9500b41ca17a04a0243df911	0	0	13	0	9	0	0	0	0	0	23	18	0	9	19	0	2fc4f4db9500b41ca17a04a0243df911	d__Bacteria; k__norank; p__Firmicutes; c__Clostridia; o__Oscillospirales; f__Oscillospiraceae; g__Colidextribacter; s__uncultured_bacterium	1
a72630759c4061600a78faa5fd25b68f	0	0	0	34	0	17	0	0	0	0	0	0	0	27	0	0	a72630759c4061600a78faa5fd25b68f	d__Bacteria; k__norank; p__Firmicutes; c__Clostridia; o__Lachnospirales; f__Lachnospiraceae; g__Lachnospiraceae_NK4A136_group; s__uncultured_bacterium	1
dcd7af9c0719964f6a611f6ff90d7c7a	4	7	2	30	0	0	0	0	9	9	5	11	0	0	0	0	dcd7af9c0719964f6a611f6ff90d7c7a	d__Bacteria; k__norank; p__Firmicutes; c__Clostridia; o__Clostridia_vadinBB60_group; f__norank; g__norank; s__uncultured_bacterium	1
a64f75e5d753a33df96c37eb6efedb6a	0	0	0	0	0	0	0	0	0	77	0	0	0	0	0	0	a64f75e5d753a33df96c37eb6efedb6a	d__Bacteria; k__norank; p__Firmicutes; c__Clostridia; o__Lachnospirales; f__Lachnospiraceae; g__Lachnospiraceae_NK4A136_group; s__uncultured_bacterium	1
34b82552e77cb7042c7315bc7d736b3e	0	28	0	0	0	0	0	0	18	0	13	14	0	0	0	0	34b82552e77cb7042c7315bc7d736b3e	d__Bacteria; k__norank; p__Firmicutes; c__Clostridia; o__Lachnospirales; f__Lachnospiraceae; g__Lachnospiraceae_NK4A136_group; s__uncultured_bacterium	1
7b789c1fc9e06abc823dbd856f411856	0	0	8	0	0	0	0	0	6	10	0	5	7	15	7	14	7b789c1fc9e06abc823dbd856f411856	d__Bacteria; k__norank; p__Firmicutes; c__Clostridia; o__Peptostreptococcales-Tissierellales; f__Anaerovoracaceae; g__Family_XIII_UCG-001; s__uncultured_bacterium	1
6020f5acc958a38306ecf09d55a4ac2e	0	0	0	10	5	0	6	0	0	0	8	16	8	6	13	0	6020f5acc958a38306ecf09d55a4ac2e	d__Bacteria; k__norank; p__Actinobacteriota; c__Coriobacteriia; o__Coriobacteriales; f__Atopobiaceae; g__Olsenella; s__metagenome	1
eb09884d43ce70c3ed0b84b0935ab229	0	0	0	0	46	0	0	0	0	0	0	0	0	0	23	0	eb09884d43ce70c3ed0b84b0935ab229	d__Bacteria; k__norank; p__Proteobacteria; c__Gammaproteobacteria; o__Enterobacterales; f__Morganellaceae; g__Proteus; s__Proteus_penneri_ATCC_35198	1
fa8e0aad7c3ba85bae292994d6f4a35a	14	13	0	0	0	0	0	0	0	0	0	3	9	0	28	0	fa8e0aad7c3ba85bae292994d6f4a35a	d__Bacteria; k__norank; p__Bacteroidota; c__Bacteroidia; o__Bacteroidales; f__Muribaculaceae; g__norank; s__mouse_gut_metagenome	1
72019ff0285964d741deb039d8f1d178	0	0	0	0	32	34	0	0	0	0	0	0	0	0	0	0	72019ff0285964d741deb039d8f1d178	d__Bacteria; k__norank; p__Bacteroidota; c__Bacteroidia; o__Bacteroidales; f__Muribaculaceae; g__norank; s__uncultured_bacterium	1
c81c82a4f92e3c251be327a249976988	0	0	0	20	30	0	0	15	0	0	0	0	0	0	0	0	c81c82a4f92e3c251be327a249976988	d__Bacteria; k__norank; p__Bacteroidota; c__Bacteroidia; o__Bacteroidales; f__Muribaculaceae; g__norank; s__uncultured_bacterium	1
da5cf8dbac4d2b25087e3ed892139e2b	0	23	0	0	0	0	18	0	0	0	0	12	11	0	0	0	da5cf8dbac4d2b25087e3ed892139e2b	d__Bacteria; k__norank; p__Firmicutes; c__Clostridia; o__Lachnospirales; f__Lachnospiraceae; g__Acetatifactor; s__uncultured_bacterium	1
3a7403d27ec8aa931f85203e6acf64f1	0	0	30	0	0	0	0	0	0	0	0	0	34	0	0	0	3a7403d27ec8aa931f85203e6acf64f1	d__Bacteria; k__norank; p__Firmicutes; c__Clostridia; o__Lachnospirales; f__Lachnospiraceae; g__uncultured; s__uncultured_bacterium	1
1188b2a56f0d22759b7bf446f8b41b29	5	6	0	0	3	0	0	0	9	3	0	8	11	0	5	13	1188b2a56f0d22759b7bf446f8b41b29	d__Bacteria; k__norank; p__Firmicutes; c__Clostridia; o__Clostridiales; f__Clostridiaceae; g__Candidatus_Arthromitus; s__uncultured_bacterium	1
9b04960802d40a33daa8466056b3bab1	0	0	5	0	0	0	0	0	0	0	27	31	0	0	0	0	9b04960802d40a33daa8466056b3bab1	d__Bacteria; k__norank; p__Firmicutes; c__Bacilli; o__Erysipelotrichales; f__Erysipelotrichaceae; g__Dubosiella; s__uncultured_bacterium	1
2072c49b8c17c66868413f5bcc07bbf0	0	0	0	5	7	22	4	2	0	0	0	0	5	5	10	3	2072c49b8c17c66868413f5bcc07bbf0	d__Bacteria; k__norank; p__Verrucomicrobiota; c__Verrucomicrobiae; o__Verrucomicrobiales; f__Akkermansiaceae; g__Akkermansia; s__uncultured_bacterium	1
49dd2522c2b41cba906670213f51c710	0	0	0	0	0	0	0	0	0	0	0	0	0	0	0	63	49dd2522c2b41cba906670213f51c710	d__Bacteria; k__norank; p__Firmicutes; c__Clostridia; o__Oscillospirales; f__Oscillospiraceae; g__Oscillibacter; s__uncultured_bacterium	1
bf74981bcfed4a43dfb3f04f52750f61	0	0	0	0	5	3	5	0	0	0	0	0	11	21	12	5	bf74981bcfed4a43dfb3f04f52750f61	d__Bacteria; k__norank; p__Cyanobacteria; c__Vampirivibrionia; o__Gastranaerophilales; f__norank; g__norank; s__uncultured_bacterium	1
17d3d92126bc6f6861c26319ef07f80a	0	0	0	0	0	22	6	0	0	0	0	0	0	11	13	9	17d3d92126bc6f6861c26319ef07f80a	d__Bacteria; k__norank; p__Bacteroidota; c__Bacteroidia; o__Bacteroidales; f__Muribaculaceae; g__norank; s__uncultured_bacterium	1
c3a2f15309f1c7ed479f4cee5f3361c3	0	0	0	0	0	0	0	0	0	0	0	0	0	0	0	60	c3a2f15309f1c7ed479f4cee5f3361c3	d__Bacteria; k__norank; p__Firmicutes; c__Clostridia; o__Oscillospirales; f__Oscillospiraceae; g__uncultured; s__uncultured_bacterium	1
5679d35847f4e6f4eda872b7b393a096	17	0	28	0	0	0	0	0	0	0	14	0	0	0	0	0	5679d35847f4e6f4eda872b7b393a096	d__Bacteria; k__norank; p__Firmicutes; c__Clostridia; o__Oscillospirales; f__Oscillospiraceae; g__Colidextribacter; s__uncultured_bacterium	1
ceeb557fad968f4cd6a15001a8a70423	0	0	11	15	0	0	0	0	0	0	12	20	0	0	0	0	ceeb557fad968f4cd6a15001a8a70423	d__Bacteria; k__norank; p__Bacteroidota; c__Bacteroidia; o__Bacteroidales; f__Bacteroidaceae; g__Bacteroides; s__Bacteroides_faecichinchillae	1
d7f33103a4940bf6e90adeb1f7cc73fd	0	0	0	4	16	6	5	5	9	0	0	0	0	4	5	3	d7f33103a4940bf6e90adeb1f7cc73fd	d__Bacteria; k__norank; p__Firmicutes; c__Clostridia; o__Oscillospirales; f__Eubacterium_coprostanoligenes_group; g__norank; s__uncultured_bacterium	1
b08574bcc06bb383016a5d6f31e7259d	0	7	0	0	0	0	0	0	0	15	6	0	7	6	0	15	b08574bcc06bb383016a5d6f31e7259d	d__Bacteria; k__norank; p__Firmicutes; c__Clostridia; o__Lachnospirales; f__Lachnospiraceae; g__Lachnospiraceae_FCS020_group; s__uncultured_bacterium	1
383a02cdab2b2939013079d396458571	0	0	0	0	0	0	6	0	0	0	0	0	16	10	6	18	383a02cdab2b2939013079d396458571	d__Bacteria; k__norank; p__Firmicutes; c__Clostridia; o__Oscillospirales; f__Ruminococcaceae; g__uncultured; s__uncultured_bacterium	1
d86fff32a56b4c30d0476e70dc0fbce6	0	9	0	8	3	0	11	0	0	5	8	3	0	8	0	0	d86fff32a56b4c30d0476e70dc0fbce6	d__Bacteria; k__norank; p__Firmicutes; c__Clostridia; o__Lachnospirales; f__Lachnospiraceae; g__uncultured; s__uncultured_bacterium	1
9fbc7f0dbf3db8190bb5fd11a66492a9	0	0	0	0	19	0	0	0	0	0	0	34	0	0	0	0	9fbc7f0dbf3db8190bb5fd11a66492a9	d__Bacteria; k__norank; p__Firmicutes; c__Clostridia; o__Lachnospirales; f__Lachnospiraceae; g__GCA-900066575; s__uncultured_bacterium	1
de8606f7f15b3c5aa6b5ff95109b106f	4	7	0	30	0	0	0	0	0	0	0	0	0	11	0	0	de8606f7f15b3c5aa6b5ff95109b106f	d__Bacteria; k__norank; p__Firmicutes; c__Clostridia; o__Lachnospirales; f__Lachnospiraceae; g__uncultured; s__uncultured_bacterium	1
2135413f176d82ad391ee77ba5bbaf40	0	0	0	0	0	0	0	0	17	0	12	16	0	7	0	0	2135413f176d82ad391ee77ba5bbaf40	d__Bacteria; k__norank; p__Firmicutes; c__Clostridia; o__Clostridia_UCG-014; f__norank; g__norank; s__uncultured_bacterium	1
280add27eedc68e14922349b16f7e904	0	10	0	20	0	0	0	0	0	0	0	12	9	0	0	0	280add27eedc68e14922349b16f7e904	d__Bacteria; k__norank; p__Firmicutes; c__Clostridia; o__Oscillospirales; f__Ruminococcaceae; g__Incertae_Sedis; s__uncultured_bacterium	1
5ae9eb1baed78b6b68f797951578bcaa	0	0	0	0	0	0	0	0	0	0	9	0	25	0	0	16	5ae9eb1baed78b6b68f797951578bcaa	d__Bacteria; k__norank; p__Firmicutes; c__Clostridia; o__Lachnospirales; f__Lachnospiraceae; g__A2; s__Lachnospiraceae_bacterium_A2	1
67f617c8732601e808f2eda48450e72b	0	0	0	0	0	0	0	0	0	0	0	0	0	0	0	50	67f617c8732601e808f2eda48450e72b	d__Bacteria; k__norank; p__Firmicutes; c__Clostridia; o__Oscillospirales; f__Oscillospiraceae; g__uncultured; s__uncultured_bacterium	1
4131d991400d8b21b8a502e330a3731e	5	0	0	0	0	0	0	0	0	0	30	0	0	0	7	6	4131d991400d8b21b8a502e330a3731e	d__Bacteria; k__norank; p__Firmicutes; c__Bacilli; o__Erysipelotrichales; f__Erysipelotrichaceae; g__Faecalibaculum; s__uncultured_bacterium	1
99491dbacaa47edfd06784eeca1090c0	0	0	0	0	0	0	21	27	0	0	0	0	0	0	0	0	99491dbacaa47edfd06784eeca1090c0	d__Bacteria; k__norank; p__Firmicutes; c__Clostridia; o__Lachnospirales; f__Lachnospiraceae; g__Roseburia; s__uncultured_bacterium	1
e5105dcc09379d342b078cab8c61e11c	12	0	5	10	0	0	0	0	0	0	12	8	0	0	0	0	e5105dcc09379d342b078cab8c61e11c	d__Bacteria; k__norank; p__Bacteroidota; c__Bacteroidia; o__Bacteroidales; f__Muribaculaceae; g__norank; s__uncultured_bacterium	1
ee1d022acd799febed54d6ef9ab03adf	0	9	0	5	0	0	0	0	0	0	8	0	0	12	0	10	ee1d022acd799febed54d6ef9ab03adf	d__Bacteria; k__norank; p__Firmicutes; c__Clostridia; o__Oscillospirales; f__Ruminococcaceae; g__Harryflintia; s__uncultured_bacterium	1
5e5db946e3ef9d47c91c0b7a75c3ef42	0	0	0	0	0	0	0	44	0	0	0	0	0	0	0	0	5e5db946e3ef9d47c91c0b7a75c3ef42	d__Bacteria; k__norank; p__Firmicutes; c__Clostridia; o__Lachnospirales; f__Lachnospiraceae; g__Lachnospiraceae_UCG-001; s__unidentified	1
10ef1cd5820879da6c49472ad053c22c	0	0	0	0	0	0	0	0	0	0	0	0	0	0	0	43	10ef1cd5820879da6c49472ad053c22c	d__Bacteria; k__norank; p__Firmicutes; c__Clostridia; o__Lachnospirales; f__Lachnospiraceae; g__uncultured; s__uncultured_bacterium	1
e0d726a5669e9a65cdcb322ab8b0e204	42	0	0	0	0	0	0	0	0	0	0	0	0	0	0	0	e0d726a5669e9a65cdcb322ab8b0e204	d__Bacteria; k__norank; p__Firmicutes; c__Clostridia; o__Lachnospirales; f__Lachnospiraceae; g__Lachnospiraceae_NK4A136_group; s__uncultured_bacterium	1
17db6e4d8ca78b85c961d61b16edebc9	0	0	17	0	0	0	3	0	0	0	0	0	15	0	0	5	17db6e4d8ca78b85c961d61b16edebc9	d__Bacteria; k__norank; p__Firmicutes; c__Clostridia; o__Lachnospirales; f__Lachnospiraceae; g__Blautia; s__Lachnospiraceae_bacterium_28-4	1
74257285c03968526f8b7457e377e4bc	0	0	0	0	0	0	0	0	0	0	28	0	0	0	12	0	74257285c03968526f8b7457e377e4bc	d__Bacteria; k__norank; p__Actinobacteriota; c__Actinobacteria; o__Bifidobacteriales; f__Bifidobacteriaceae; g__Bifidobacterium; s__Bifidobacterium_animalis	1
5b6220882f3812349b432681e9c319a5	8	0	0	0	0	0	0	0	0	0	11	9	5	0	0	6	5b6220882f3812349b432681e9c319a5	d__Bacteria; k__norank; p__Firmicutes; c__Clostridia; o__Peptostreptococcales-Tissierellales; f__Anaerovoracaceae; g__Eubacterium_nodatum_group; s__uncultured_bacterium	1
54aed9f0900ff09191dfe2bb4f368d5e	0	2	0	0	0	4	2	0	0	0	6	11	2	0	8	4	54aed9f0900ff09191dfe2bb4f368d5e	d__Bacteria; k__norank; p__Bacteroidota; c__Bacteroidia; o__Bacteroidales; f__Rikenellaceae; g__Alistipes; s__uncultured_bacterium	1
3da72897156ee800b16d70c4089ad5d0	0	0	0	4	9	7	0	0	0	0	0	0	0	4	8	7	3da72897156ee800b16d70c4089ad5d0	d__Bacteria; k__norank; p__Firmicutes; c__Clostridia; o__Clostridia_vadinBB60_group; f__norank; g__norank; s__unidentified	1
9b7b17c5a3718a2fbe0e6cfdebe947c1	0	0	0	4	0	3	11	0	0	0	0	0	0	12	8	0	9b7b17c5a3718a2fbe0e6cfdebe947c1	d__Bacteria; k__norank; p__Firmicutes; c__Clostridia; o__Peptostreptococcales-Tissierellales; f__Anaerovoracaceae; g__Anaerovorax; s__uncultured_bacterium	1
bc7429803aba9532ea7122ecc6a07dc0	0	0	0	0	0	0	0	0	0	0	0	0	0	0	0	38	bc7429803aba9532ea7122ecc6a07dc0	d__Bacteria; k__norank; p__Firmicutes; c__Clostridia; o__Lachnospirales; f__Lachnospiraceae; g__uncultured; s__uncultured_bacterium	1
abbc67f0a78ab59ef1f95afc55793ce0	0	0	25	11	0	0	0	0	0	0	0	0	0	0	0	0	abbc67f0a78ab59ef1f95afc55793ce0	d__Bacteria; k__norank; p__Firmicutes; c__Clostridia; o__Oscillospirales; f__Butyricicoccaceae; g__Butyricicoccus; s__uncultured_bacterium	1
9b7624af723cc7718dd0719626f8d861	0	0	0	0	0	7	0	10	0	0	0	0	0	0	6	13	9b7624af723cc7718dd0719626f8d861	d__Bacteria; k__norank; p__Bacteroidota; c__Bacteroidia; o__Bacteroidales; f__Rikenellaceae; g__Alistipes; s__uncultured_bacterium	1
61adb4e7cb340c32f9b663608050b14f	11	0	0	0	0	12	0	0	0	0	0	0	0	0	0	12	61adb4e7cb340c32f9b663608050b14f	d__Bacteria; k__norank; p__Firmicutes; c__Clostridia; o__Clostridia_UCG-014; f__norank; g__norank; s__uncultured_bacterium	1
717ad4cf88448f419c71d403610b08a7	0	0	0	19	0	0	0	0	0	0	0	15	0	0	0	0	717ad4cf88448f419c71d403610b08a7	d__Bacteria; k__norank; p__Firmicutes; c__Clostridia; o__Oscillospirales; f__Ruminococcaceae; g__Anaerotruncus; s__uncultured_bacterium	1
7c9c4dd3292efe07289728d8f8f9e0a4	0	0	0	0	5	0	0	0	0	0	29	0	0	0	0	0	7c9c4dd3292efe07289728d8f8f9e0a4	d__Bacteria; k__norank; p__Firmicutes; c__Bacilli; o__Lactobacillales; f__Lactobacillaceae; g__Lactobacillus; s__Lactobacillus_reuteri_SD2112	1
c0717a8d7c1535a35f41eacbb454de48	0	0	0	0	0	0	0	0	34	0	0	0	0	0	0	0	c0717a8d7c1535a35f41eacbb454de48	d__Bacteria; k__norank; p__Firmicutes; c__Clostridia; o__Lachnospirales; f__Lachnospiraceae; g__Roseburia; s__uncultured_bacterium	1
0613cfb6993c078a3cb01ebd4af9a5d4	0	0	4	0	0	2	8	14	4	0	0	0	0	0	0	0	0613cfb6993c078a3cb01ebd4af9a5d4	d__Bacteria; k__norank; p__Firmicutes; c__Clostridia; o__Oscillospirales; f__Ruminococcaceae; g__Ruminococcus; s__uncultured_bacterium	1
5e860db8f4961fe15f8d10c60ff0c256	0	0	0	0	0	0	0	0	0	0	0	0	0	0	0	30	5e860db8f4961fe15f8d10c60ff0c256	d__Bacteria; k__norank; p__Firmicutes; c__Clostridia; o__Oscillospirales; f__Ruminococcaceae; g__Anaerotruncus; s__uncultured_bacterium	1
0934448e8cc1e0bbfb6068556ba4c577	0	0	0	0	0	0	0	0	29	0	0	0	0	0	0	0	0934448e8cc1e0bbfb6068556ba4c577	d__Bacteria; k__norank; p__Firmicutes; c__Clostridia; o__Lachnospirales; f__Lachnospiraceae; g__A2; s__uncultured_bacterium	1
f83627f4306793d29e31b4d060880294	0	0	0	28	0	0	0	0	0	0	0	0	0	0	0	0	f83627f4306793d29e31b4d060880294	d__Bacteria; k__norank; p__Firmicutes; c__Clostridia; o__Lachnospirales; f__Lachnospiraceae; g__Acetatifactor; s__uncultured_bacterium	1
fc2674c53dad01ec1b87f6d16884243c	0	0	0	0	0	0	12	16	0	0	0	0	0	0	0	0	fc2674c53dad01ec1b87f6d16884243c	d__Bacteria; k__norank; p__Firmicutes; c__Clostridia; o__Lachnospirales; f__Lachnospiraceae; g__Roseburia; s__uncultured_bacterium	1
1aeff7ac35b092406bd5763ab1748630	0	0	0	0	0	0	0	0	9	2	11	0	0	6	0	0	1aeff7ac35b092406bd5763ab1748630	d__Bacteria; k__norank; p__Firmicutes; c__Clostridia; o__Clostridia_UCG-014; f__norank; g__norank; s__uncultured_bacterium	1
7f1386abf44ce7f3d6980557a0ed8eef	0	0	0	0	0	0	0	0	0	0	0	0	0	0	0	28	7f1386abf44ce7f3d6980557a0ed8eef	d__Bacteria; k__norank; p__Firmicutes; c__Clostridia; o__Oscillospirales; f__Oscillospiraceae; g__Oscillibacter; s__uncultured_bacterium	1
95ac35891466b38e2e034b7ac55753dd	0	0	0	0	0	0	0	0	20	0	0	0	0	7	0	0	95ac35891466b38e2e034b7ac55753dd	d__Bacteria; k__norank; p__Bacteroidota; c__Bacteroidia; o__Bacteroidales; f__Muribaculaceae; g__norank; s__mouse_gut_metagenome	1
72ae5fd711eaaf2b8b096a9a05cb85b2	0	0	0	0	0	0	0	26	0	0	0	0	0	0	0	0	72ae5fd711eaaf2b8b096a9a05cb85b2	d__Bacteria; k__norank; p__Firmicutes; c__Clostridia; o__Lachnospirales; f__Lachnospiraceae; g__uncultured; s__uncultured_bacterium	1
b6665dfcc249687f5e3484eb20b285a0	0	0	21	0	0	0	0	0	0	0	0	0	0	4	0	0	b6665dfcc249687f5e3484eb20b285a0	d__Bacteria; k__norank; p__Firmicutes; c__Clostridia; o__Oscillospirales; f__Oscillospiraceae; g__uncultured; s__uncultured_bacterium	1
7f1849fa79360bd682536270c8bfd281	0	0	4	4	0	0	0	0	8	0	0	0	0	0	5	3	7f1849fa79360bd682536270c8bfd281	d__Bacteria; k__norank; p__Firmicutes; c__Bacilli; o__Erysipelotrichales; f__Erysipelotrichaceae; g__uncultured; s__uncultured_bacterium	1
44e82981c84c25b36130edaa87c448b6	0	0	0	8	0	11	0	0	0	0	0	0	0	0	0	5	44e82981c84c25b36130edaa87c448b6	d__Bacteria; k__norank; p__Bacteroidota; c__Bacteroidia; o__Bacteroidales; f__Muribaculaceae; g__norank; s__uncultured_bacterium	1
3afe3a2a267246531bb86483933d8a79	8	0	6	0	0	0	0	0	3	0	0	0	6	0	0	0	3afe3a2a267246531bb86483933d8a79	d__Bacteria; k__norank; p__Firmicutes; c__Clostridia; o__Oscillospirales; f__Ruminococcaceae; g__Eubacterium_siraeum_group; s__uncultured_bacterium	1
b78d784c89b3299d46f0859d63c0933f	0	0	0	0	0	0	12	0	0	11	0	0	0	0	0	0	b78d784c89b3299d46f0859d63c0933f	d__Bacteria; k__norank; p__Firmicutes; c__Clostridia; o__Lachnospirales; f__Lachnospiraceae; g__uncultured; s__uncultured_bacterium	1
a91e15051cd1489c3c9a9d6b65b17bdb	0	10	0	0	0	0	0	0	0	0	0	12	0	0	0	0	a91e15051cd1489c3c9a9d6b65b17bdb	d__Bacteria; k__norank; p__Firmicutes; c__Clostridia; o__Clostridia_vadinBB60_group; f__norank; g__norank; s__uncultured_bacterium	1
8ef32696a590a2c74b4e565b43f0a1a0	0	0	0	0	0	0	0	0	0	0	0	0	0	0	0	22	8ef32696a590a2c74b4e565b43f0a1a0	d__Bacteria; k__norank; p__Firmicutes; c__Clostridia; o__Lachnospirales; f__Lachnospiraceae; g__uncultured; s__uncultured_bacterium	1
24de9fbc3c3c5fcc4ac63c0f746b9dbc	0	0	0	5	0	0	0	0	0	0	0	3	0	0	10	3	24de9fbc3c3c5fcc4ac63c0f746b9dbc	d__Bacteria; k__norank; p__Firmicutes; c__Bacilli; o__Lactobacillales; f__Streptococcaceae; g__Streptococcus; s__uncultured_bacterium	1
451261c8c8ead6f82cfbe81f3df017a4	0	0	0	0	0	0	15	6	0	0	0	0	0	0	0	0	451261c8c8ead6f82cfbe81f3df017a4	d__Bacteria; k__norank; p__Firmicutes; c__Clostridia; o__Oscillospirales; f__Oscillospiraceae; g__uncultured; s__uncultured_bacterium	1
94e80658cdaa7349c5a4be29b4fa434b	0	0	0	0	0	0	21	0	0	0	0	0	0	0	0	0	94e80658cdaa7349c5a4be29b4fa434b	d__Bacteria; k__norank; p__Firmicutes; c__Clostridia; o__Lachnospirales; f__Lachnospiraceae; g__Lachnospiraceae_NK4A136_group; s__uncultured_bacterium	1
5cb2443282059644984089bc3c172987	0	0	0	0	0	0	0	0	0	0	0	12	0	0	9	0	5cb2443282059644984089bc3c172987	d__Bacteria; k__norank; p__Bacteroidota; c__Bacteroidia; o__Bacteroidales; f__Bacteroidaceae; g__Bacteroides; s__Bacteroides_stercorirosoris	1
02895efd538728c1e539ca6edc914b1f	0	9	0	0	0	0	0	0	0	0	11	0	0	0	0	0	02895efd538728c1e539ca6edc914b1f	d__Bacteria; k__norank; p__Firmicutes; c__Clostridia; o__Lachnospirales; f__Lachnospiraceae; g__Lachnospiraceae_NK4A136_group; s__Lachnospiraceae_bacterium_COE1	1
4b61e5e6bb29e3e7c18a4516eafdc349	0	0	0	0	0	0	0	0	20	0	0	0	0	0	0	0	4b61e5e6bb29e3e7c18a4516eafdc349	d__Bacteria; k__norank; p__Firmicutes; c__Clostridia; o__Clostridia_UCG-014; f__norank; g__norank; s__uncultured_rumen_bacterium	1
0a795e73a780727647e549892ff4f580	0	0	0	0	0	0	0	0	20	0	0	0	0	0	0	0	0a795e73a780727647e549892ff4f580	d__Bacteria; k__norank; p__Firmicutes; c__Clostridia; o__Lachnospirales; f__Lachnospiraceae; g__Lachnospiraceae_UCG-001; s__uncultured_bacterium	1
e08e206aebc73b5a2d6aeb6ee55b4221	0	0	0	0	0	0	0	0	0	15	0	0	0	0	5	0	e08e206aebc73b5a2d6aeb6ee55b4221	d__Bacteria; k__norank; p__Firmicutes; c__Clostridia; o__Oscillospirales; f__Ruminococcaceae; g__Harryflintia; s__uncultured_bacterium	1
5d04962f69346231a5dca651908927e8	0	4	0	4	5	0	0	0	0	0	0	2	0	0	4	0	5d04962f69346231a5dca651908927e8	d__Bacteria; k__norank; p__Firmicutes; c__Clostridia; o__Oscillospirales; f__Ruminococcaceae; g__UBA1819; s__uncultured_bacterium	1
0b2f99969e6b7ba61be0ebfd1c2549f9	0	0	19	0	0	0	0	0	0	0	0	0	0	0	0	0	0b2f99969e6b7ba61be0ebfd1c2549f9	d__Bacteria; k__norank; p__Firmicutes; c__Clostridia; o__Oscillospirales; f__Ruminococcaceae; g__uncultured; s__uncultured_bacterium	1
3980891c22ccbb387b65f9e437b2f94f	0	8	0	0	6	2	0	0	0	0	0	0	0	0	2	0	3980891c22ccbb387b65f9e437b2f94f	d__Bacteria; k__norank; p__Firmicutes; c__Bacilli; o__Erysipelotrichales; f__Erysipelotrichaceae; g__Turicibacter; s__uncultured_bacterium	1
b3184237f339cf9620092af3b729cc0a	0	0	0	0	0	0	0	0	0	0	18	0	0	0	0	0	b3184237f339cf9620092af3b729cc0a	d__Bacteria; k__norank; p__Cyanobacteria; c__Vampirivibrionia; o__Gastranaerophilales; f__norank; g__norank; s__gut_metagenome	1
eb1ba57ff33471b3dce3f12c9139b633	0	7	0	0	0	0	0	0	0	10	0	0	0	0	0	0	eb1ba57ff33471b3dce3f12c9139b633	d__Bacteria; k__norank; p__Firmicutes; c__Clostridia; o__Lachnospirales; f__Lachnospiraceae; g__Roseburia; s__uncultured_bacterium	1
c1e5851df6704646abe14764f67539f4	0	0	17	0	0	0	0	0	0	0	0	0	0	0	0	0	c1e5851df6704646abe14764f67539f4	d__Bacteria; k__norank; p__Bacteroidota; c__Bacteroidia; o__Bacteroidales; f__Muribaculaceae; g__norank; s__uncultured_bacterium	1
77cb1fb08bf9acc30ae3933357b1347f	0	0	0	0	0	0	0	2	0	0	3	7	0	0	5	0	77cb1fb08bf9acc30ae3933357b1347f	d__Bacteria; k__norank; p__Firmicutes; c__Clostridia; o__Oscillospirales; f__Ruminococcaceae; g__uncultured; s__uncultured_organism	1
4fc31c0a096cfc85c4395f972fd72e92	0	8	0	0	0	0	0	0	0	0	0	8	0	0	0	0	4fc31c0a096cfc85c4395f972fd72e92	d__Bacteria; k__norank; p__Firmicutes; c__Clostridia; o__Oscillospirales; f__Oscillospiraceae; g__uncultured; s__uncultured_bacterium	1
82104585f0b2617c13eb69f0bbdf7d5a	0	0	0	0	2	0	0	0	14	0	0	0	0	0	0	0	82104585f0b2617c13eb69f0bbdf7d5a	d__Bacteria; k__norank; p__Firmicutes; c__Bacilli; o__Lactobacillales; f__Streptococcaceae; g__Streptococcus; s__Streptococcus_pneumoniae	1
a9c0c1b661f419e63b8cb8a89c46b4ac	0	0	0	0	0	0	0	0	16	0	0	0	0	0	0	0	a9c0c1b661f419e63b8cb8a89c46b4ac	d__Bacteria; k__norank; p__Firmicutes; c__Clostridia; o__Clostridia_UCG-014; f__norank; g__norank; s__uncultured_bacterium	1
a2940b18f4b4a587770bc98fca208b9e	15	0	0	0	0	0	0	0	0	0	0	0	0	0	0	0	a2940b18f4b4a587770bc98fca208b9e	d__Bacteria; k__norank; p__Bacteroidota; c__Bacteroidia; o__Bacteroidales; f__Muribaculaceae; g__norank; s__uncultured_bacterium	1
55c67e2bb29da9ca6b96227d478f9ae1	0	0	0	0	0	0	15	0	0	0	0	0	0	0	0	0	55c67e2bb29da9ca6b96227d478f9ae1	d__Bacteria; k__norank; p__Firmicutes; c__Clostridia; o__Lachnospirales; f__Lachnospiraceae; g__uncultured; s__uncultured_bacterium	1
40f38650c8f9e1d1e468cbe7d89f23cd	0	0	0	0	0	0	0	0	0	9	0	6	0	0	0	0	40f38650c8f9e1d1e468cbe7d89f23cd	d__Bacteria; k__norank; p__Firmicutes; c__Clostridia; o__Lachnospirales; f__Lachnospiraceae; g__uncultured; s__uncultured_bacterium	1
13430258fef03c69f6619fec1d8cbda2	0	0	0	0	0	0	0	0	0	0	0	15	0	0	0	0	13430258fef03c69f6619fec1d8cbda2	d__Bacteria; k__norank; p__Firmicutes; c__Clostridia; o__Lachnospirales; f__Lachnospiraceae; g__uncultured; s__uncultured_bacterium	1
9d63af27fb7481e9be5824678feb6101	0	0	0	0	0	0	14	0	0	0	0	0	0	0	0	0	9d63af27fb7481e9be5824678feb6101	d__Bacteria; k__norank; p__Firmicutes; c__Clostridia; o__Lachnospirales; f__Lachnospiraceae; g__Lachnospiraceae_NK4A136_group; s__uncultured_bacterium	1
a23aa6b9d15993fcb1b190b09ceb055a	0	0	0	0	0	0	0	14	0	0	0	0	0	0	0	0	a23aa6b9d15993fcb1b190b09ceb055a	d__Bacteria; k__norank; p__Firmicutes; c__Clostridia; o__Lachnospirales; f__Lachnospiraceae; g__Lachnospiraceae_NK4A136_group; s__Lachnospiraceae_bacterium_COE1	1
6144f4a6e0eb9cd22fbce7889d945fca	0	0	0	0	0	0	0	0	14	0	0	0	0	0	0	0	6144f4a6e0eb9cd22fbce7889d945fca	d__Bacteria; k__norank; p__Firmicutes; c__Clostridia; o__Lachnospirales; f__Lachnospiraceae; g__A2; s__uncultured_bacterium	1
ec4d13832ca1e475d7d04d148ab51814	0	0	0	0	0	0	0	0	14	0	0	0	0	0	0	0	ec4d13832ca1e475d7d04d148ab51814	d__Bacteria; k__norank; p__Firmicutes; c__Clostridia; o__Lachnospirales; f__Lachnospiraceae; g__uncultured; s__uncultured_bacterium	1
540e7b9bbb4b7e71316db27d2211964b	0	0	0	0	0	0	0	0	0	0	0	14	0	0	0	0	540e7b9bbb4b7e71316db27d2211964b	d__Bacteria; k__norank; p__Proteobacteria; c__Alphaproteobacteria; o__Rhodospirillales; f__uncultured; g__uncultured; s__uncultured_bacterium	1
f7efb91de2d9069724b55d1c1a4223b4	0	0	0	0	0	0	0	0	0	0	0	14	0	0	0	0	f7efb91de2d9069724b55d1c1a4223b4	d__Bacteria; k__norank; p__Firmicutes; c__Clostridia; o__Clostridia_UCG-014; f__norank; g__norank; s__uncultured_bacterium	1
e7010e5a25e64c06e48604d5f720f44d	0	6	0	0	0	0	0	0	0	0	0	0	7	0	0	0	e7010e5a25e64c06e48604d5f720f44d	d__Bacteria; k__norank; p__Actinobacteriota; c__Coriobacteriia; o__Coriobacteriales; f__Eggerthellaceae; g__Enterorhabdus; s__uncultured_bacterium	1
317855df82deb3042a06214e0945e9a2	0	0	0	0	0	13	0	0	0	0	0	0	0	0	0	0	317855df82deb3042a06214e0945e9a2	d__Bacteria; k__norank; p__Bacteroidota; c__Bacteroidia; o__Bacteroidales; f__Muribaculaceae; g__norank; s__uncultured_bacterium	1
28fef0fb51190f0eebde5f97a3540263	0	0	0	0	0	0	13	0	0	0	0	0	0	0	0	0	28fef0fb51190f0eebde5f97a3540263	d__Bacteria; k__norank; p__Bacteroidota; c__Bacteroidia; o__Bacteroidales; f__Muribaculaceae; g__norank; s__uncultured_bacterium	1
ede1a5fc1a76d1d3e57324b475322895	0	0	0	0	0	0	0	0	0	5	4	0	0	4	0	0	ede1a5fc1a76d1d3e57324b475322895	d__Bacteria; k__norank; p__Firmicutes; c__Bacilli; o__Erysipelotrichales; f__Erysipelotrichaceae; g__uncultured; s__uncultured_bacterium	1
81187665cc6ebcc97df5d48821f0ff6c	12	0	0	0	0	0	0	0	0	0	0	0	0	0	0	0	81187665cc6ebcc97df5d48821f0ff6c	d__Bacteria; k__norank; p__Firmicutes; c__Clostridia; o__Oscillospirales; f__Oscillospiraceae; g__uncultured; s__uncultured_bacterium	1
4ed1d70e34435443ccac83c52cb8f5aa	0	0	0	0	12	0	0	0	0	0	0	0	0	0	0	0	4ed1d70e34435443ccac83c52cb8f5aa	d__Bacteria; k__norank; p__Firmicutes; c__Clostridia; o__Lachnospirales; f__Lachnospiraceae; g__Lachnospiraceae_UCG-001; s__uncultured_bacterium	1
674a6ec00c1989464ebb63384d112a96	0	0	0	0	0	0	0	12	0	0	0	0	0	0	0	0	674a6ec00c1989464ebb63384d112a96	d__Bacteria; k__norank; p__Firmicutes; c__Clostridia; o__Lachnospirales; f__Lachnospiraceae; g__uncultured; s__uncultured_bacterium	1
4270f5b2cd713153709c953b24100bf9	0	0	0	0	0	0	0	7	0	0	5	0	0	0	0	0	4270f5b2cd713153709c953b24100bf9	d__Bacteria; k__norank; p__Firmicutes; c__Clostridia; o__Lachnospirales; f__Lachnospiraceae; g__Lachnospiraceae_NK4A136_group; s__uncultured_bacterium	1
a29deafc9c3aae271082c511b3ac29ce	0	0	0	0	0	0	0	0	8	4	0	0	0	0	0	0	a29deafc9c3aae271082c511b3ac29ce	d__Bacteria; k__norank; p__Actinobacteriota; c__Coriobacteriia; o__Coriobacteriales; f__Eggerthellaceae; g__Enterorhabdus; s__uncultured_bacterium	1
c552758d359986d0d73392209d34b523	0	0	0	0	0	0	0	0	0	0	12	0	0	0	0	0	c552758d359986d0d73392209d34b523	d__Bacteria; k__norank; p__Cyanobacteria; c__Vampirivibrionia; o__Gastranaerophilales; f__norank; g__norank; s__uncultured_bacterium	1
7bb95d5cf9f27afbc8e7777d3e88e957	0	0	0	0	0	0	0	0	0	0	0	0	0	0	0	12	7bb95d5cf9f27afbc8e7777d3e88e957	d__Bacteria; k__norank; p__Firmicutes; c__Clostridia; o__Lachnospirales; f__Lachnospiraceae; g__norank; s__uncultured_bacterium	1
dff7e834b7deaab9d2d2edd43d8965ba	3	0	0	0	0	0	0	0	0	0	0	0	0	8	0	0	dff7e834b7deaab9d2d2edd43d8965ba	d__Bacteria; k__norank; p__Actinobacteriota; c__Coriobacteriia; o__Coriobacteriales; f__Eggerthellaceae; g__Enterorhabdus; s__uncultured_bacterium	1
969d257dc280359c6977e50d2aa535ec	0	11	0	0	0	0	0	0	0	0	0	0	0	0	0	0	969d257dc280359c6977e50d2aa535ec	d__Bacteria; k__norank; p__Firmicutes; c__Clostridia; o__Clostridia_UCG-014; f__norank; g__norank; s__uncultured_bacterium	1
4afc5cae520cf56b7f9977cf11a19598	0	0	0	0	0	0	11	0	0	0	0	0	0	0	0	0	4afc5cae520cf56b7f9977cf11a19598	d__Bacteria; k__norank; p__Firmicutes; c__Clostridia; o__Clostridia_UCG-014; f__norank; g__norank; s__uncultured_bacterium	1
6a2220fc79395afcaf6296c832802ae3	0	0	0	0	0	0	0	0	2	2	2	3	0	0	0	2	6a2220fc79395afcaf6296c832802ae3	d__Bacteria; k__norank; p__Firmicutes; c__Clostridia; o__Christensenellales; f__Christensenellaceae; g__uncultured; s__uncultured_bacterium	1
99943fa15d43216f97a276c2a812b21a	0	0	0	0	0	0	0	0	0	0	0	0	11	0	0	0	99943fa15d43216f97a276c2a812b21a	d__Bacteria; k__norank; p__Bacteroidota; c__Bacteroidia; o__Bacteroidales; f__Muribaculaceae; g__norank; s__uncultured_bacterium	1
8b31ba6c830cd1c18b977975445aae71	0	0	0	0	0	0	10	0	0	0	0	0	0	0	0	0	8b31ba6c830cd1c18b977975445aae71	d__Bacteria; k__norank; p__Firmicutes; c__Clostridia; o__Oscillospirales; f__Ruminococcaceae; g__Ruminococcus; s__uncultured_bacterium	1
89cecc919faa03c8c5aba5d4b4bd8c49	0	0	0	0	0	0	10	0	0	0	0	0	0	0	0	0	89cecc919faa03c8c5aba5d4b4bd8c49	d__Bacteria; k__norank; p__Firmicutes; c__Clostridia; o__Lachnospirales; f__Lachnospiraceae; g__A2; s__uncultured_bacterium	1
0d907f1454361b9aee6fabec4a40de3a	0	0	0	0	0	0	0	0	0	0	0	10	0	0	0	0	0d907f1454361b9aee6fabec4a40de3a	d__Bacteria; k__norank; p__Firmicutes; c__Bacilli; o__Erysipelotrichales; f__Erysipelotrichaceae; g__uncultured; s__unidentified	1
128190cc8eaafacdc5696ba3b835ee78	0	0	0	0	0	0	0	0	0	0	0	0	0	0	0	10	128190cc8eaafacdc5696ba3b835ee78	d__Bacteria; k__norank; p__Firmicutes; c__Clostridia; o__Lachnospirales; f__Lachnospiraceae; g__Roseburia; s__uncultured_bacterium	1
eef06079a0b818800aae0383811035d1	0	0	0	0	0	0	0	0	0	9	0	0	0	0	0	0	eef06079a0b818800aae0383811035d1	d__Bacteria; k__norank; p__Firmicutes; c__Clostridia; o__Lachnospirales; f__Lachnospiraceae; g__Lachnospiraceae_NK4A136_group; s__uncultured_bacterium	1
14c77d1c3b8aa422acadc97b44d8e998	0	0	0	0	0	0	0	0	0	9	0	0	0	0	0	0	14c77d1c3b8aa422acadc97b44d8e998	d__Bacteria; k__norank; p__Firmicutes; c__Clostridia; o__Lachnospirales; f__Lachnospiraceae; g__uncultured; s__uncultured_bacterium	1
c6c7c28532808d1749cd3277b57babd8	8	0	0	0	0	0	0	0	0	0	0	0	0	0	0	0	c6c7c28532808d1749cd3277b57babd8	d__Bacteria; k__norank; p__Bacteroidota; c__Bacteroidia; o__Bacteroidales; f__Muribaculaceae; g__norank; s__uncultured_bacterium	1
c607269e3992da876faa26947596fdb6	0	8	0	0	0	0	0	0	0	0	0	0	0	0	0	0	c607269e3992da876faa26947596fdb6	d__Bacteria; k__norank; p__Bacteroidota; c__Bacteroidia; o__Bacteroidales; f__Rikenellaceae; g__Alistipes; s__uncultured_bacterium	1
9983a4eb3639ad3f36e9131e6dfd5cbd	0	0	8	0	0	0	0	0	0	0	0	0	0	0	0	0	9983a4eb3639ad3f36e9131e6dfd5cbd	d__Bacteria; k__norank; p__Firmicutes; c__Clostridia; o__Oscillospirales; f__Oscillospiraceae; g__Colidextribacter; s__uncultured_bacterium	1
cabb288b4c7f9862b032228ecc38d4e3	0	0	0	0	8	0	0	0	0	0	0	0	0	0	0	0	cabb288b4c7f9862b032228ecc38d4e3	d__Bacteria; k__norank; p__Firmicutes; c__Clostridia; o__Lachnospirales; f__Lachnospiraceae; g__Lachnospiraceae_FCS020_group; s__uncultured_bacterium	1
ec49866c5e807febc7cf82033e5d2dc3	0	0	0	0	0	3	0	0	0	0	0	2	0	0	0	3	ec49866c5e807febc7cf82033e5d2dc3	d__Bacteria; k__norank; p__Firmicutes; c__Clostridia; o__Peptostreptococcales-Tissierellales; f__Peptostreptococcaceae; g__Paeniclostridium; s__Paeniclostridium_sordellii	1
f0fc48cd07ab2df52ebda4d5fd958d70	0	0	0	0	0	0	0	0	8	0	0	0	0	0	0	0	f0fc48cd07ab2df52ebda4d5fd958d70	d__Bacteria; k__norank; p__Firmicutes; c__Bacilli; o__Erysipelotrichales; f__Erysipelotrichaceae; g__Faecalibaculum; s__Faecalibaculum_rodentium	1
5a7e2285c5bd8d8fb5fb6e80b17fa5f1	0	0	0	0	0	0	0	0	0	0	8	0	0	0	0	0	5a7e2285c5bd8d8fb5fb6e80b17fa5f1	d__Bacteria; k__norank; p__Firmicutes; c__Bacilli; o__Erysipelotrichales; f__Erysipelotrichaceae; g__Dubosiella; s__uncultured_bacterium	1
252e8e088b106d7c66336dd2a9201f34	0	0	0	0	0	0	0	0	0	0	0	0	0	0	8	0	252e8e088b106d7c66336dd2a9201f34	d__Bacteria; k__norank; p__Firmicutes; c__Clostridia; o__Clostridia_UCG-014; f__norank; g__norank; s__uncultured_bacterium	1
376cc40065f425e0a043e05a2c890020	0	0	0	7	0	0	0	0	0	0	0	0	0	0	0	0	376cc40065f425e0a043e05a2c890020	d__Bacteria; k__norank; p__Firmicutes; c__Clostridia; o__Lachnospirales; f__Lachnospiraceae; g__uncultured; s__uncultured_bacterium	1
f27721ebe5ee3f89cabde87bb657cbd5	0	0	0	0	4	0	0	0	0	0	0	0	3	0	0	0	f27721ebe5ee3f89cabde87bb657cbd5	d__Bacteria; k__norank; p__Firmicutes; c__Clostridia; o__Christensenellales; f__Christensenellaceae; g__uncultured; s__uncultured_bacterium	1
11339894db90d1a2ea65b077596f773e	0	0	0	0	7	0	0	0	0	0	0	0	0	0	0	0	11339894db90d1a2ea65b077596f773e	d__Bacteria; k__norank; p__Firmicutes; c__Clostridia; o__Lachnospirales; f__Lachnospiraceae; g__Dorea; s__Dorea_formicigenerans_ATCC_27755	1
3168ae457fcf600a880a1b8d5ea89291	0	0	0	0	0	0	0	0	7	0	0	0	0	0	0	0	3168ae457fcf600a880a1b8d5ea89291	d__Bacteria; k__norank; p__Firmicutes; c__Clostridia; o__Clostridia_vadinBB60_group; f__norank; g__norank; s__uncultured_bacterium	1
781562c21262c4862b90103ac38a0f4d	0	0	0	0	0	0	0	0	0	2	0	5	0	0	0	0	781562c21262c4862b90103ac38a0f4d	d__Bacteria; k__norank; p__Firmicutes; c__Clostridia; o__Clostridia_vadinBB60_group; f__norank; g__norank; s__uncultured_bacterium	1
7032a7d51efac3f1f18782fb9800077e	0	0	0	0	0	0	0	0	0	0	0	7	0	0	0	0	7032a7d51efac3f1f18782fb9800077e	d__Bacteria; k__norank; p__Bacteroidota; c__Bacteroidia; o__Bacteroidales; f__Muribaculaceae; g__norank; s__uncultured_bacterium	1
b9c9ff2ef1247d47c61834fafa802d8c	0	0	0	0	0	0	0	0	0	0	0	0	7	0	0	0	b9c9ff2ef1247d47c61834fafa802d8c	d__Bacteria; k__norank; p__Firmicutes; c__Bacilli; o__Erysipelotrichales; f__Erysipelotrichaceae; g__Turicibacter; s__uncultured_bacterium	1
48686bf6ecb27d3f779c5b770fc59e90	0	0	0	0	0	0	0	0	0	0	0	0	7	0	0	0	48686bf6ecb27d3f779c5b770fc59e90	d__Bacteria; k__norank; p__Firmicutes; c__Clostridia; o__Lachnospirales; f__Lachnospiraceae; g__Acetitomaculum; s__uncultured_bacterium	1
907a34caef7496da4249faf278b6fa19	0	0	0	0	0	0	0	0	0	0	0	0	3	4	0	0	907a34caef7496da4249faf278b6fa19	d__Bacteria; k__norank; p__Firmicutes; c__Clostridia; o__Oscillospirales; f__Oscillospiraceae; g__uncultured; s__uncultured_bacterium	1
87e6ee6ea986b57048976f1036a084e4	0	0	0	0	0	0	0	0	0	0	0	0	0	7	0	0	87e6ee6ea986b57048976f1036a084e4	d__Bacteria; k__norank; p__Bacteroidota; c__Bacteroidia; o__Bacteroidales; f__Muribaculaceae; g__norank; s__uncultured_bacterium	1
dfbf78729c60720c60874e8def7788cf	0	6	0	0	0	0	0	0	0	0	0	0	0	0	0	0	dfbf78729c60720c60874e8def7788cf	d__Bacteria; k__norank; p__Bacteroidota; c__Bacteroidia; o__Bacteroidales; f__Muribaculaceae; g__norank; s__uncultured_bacterium	1
f34090579438512aef9a82830a823c7d	0	0	0	0	0	3	0	0	0	0	0	0	0	0	3	0	f34090579438512aef9a82830a823c7d	d__Bacteria; k__norank; p__Firmicutes; c__Bacilli; o__Erysipelotrichales; f__Erysipelatoclostridiaceae; g__Erysipelatoclostridium; s__uncultured_bacterium	1
b4d6408a847e237423c04cbd1b39332c	0	0	0	0	0	0	0	0	0	0	0	0	0	0	6	0	b4d6408a847e237423c04cbd1b39332c	d__Bacteria; k__norank; p__Bacteroidota; c__Bacteroidia; o__Bacteroidales; f__Muribaculaceae; g__norank; s__uncultured_bacterium	1
5e2a6808555d22b34046e7ecac77a02e	0	0	0	0	0	0	0	0	0	0	0	0	0	0	0	6	5e2a6808555d22b34046e7ecac77a02e	d__Bacteria; k__norank; p__Actinobacteriota; c__Coriobacteriia; o__Coriobacteriales; f__Eggerthellaceae; g__Enterorhabdus; s__uncultured_bacterium	1
4e0f276d4d4575ff671b4109a430e033	5	0	0	0	0	0	0	0	0	0	0	0	0	0	0	0	4e0f276d4d4575ff671b4109a430e033	d__Bacteria; k__norank; p__Firmicutes; c__Clostridia; o__Lachnospirales; f__Lachnospiraceae; g__Tuzzerella; s__uncultured_bacterium	1
0b097d9b9566aacc855339b5e910071e	0	5	0	0	0	0	0	0	0	0	0	0	0	0	0	0	0b097d9b9566aacc855339b5e910071e	d__Bacteria; k__norank; p__Firmicutes; c__Bacilli; o__Erysipelotrichales; f__Erysipelotrichaceae; g__Allobaculum; s__uncultured_bacterium	1
aaa9dab2513a0e38c6b6b272b1c07272	0	5	0	0	0	0	0	0	0	0	0	0	0	0	0	0	aaa9dab2513a0e38c6b6b272b1c07272	d__Bacteria; k__norank; p__Firmicutes; c__Clostridia; o__Lachnospirales; f__Lachnospiraceae; g__uncultured; s__uncultured_bacterium	1
2b11c6d0dc5476c0abb86725c54a1275	0	0	0	0	5	0	0	0	0	0	0	0	0	0	0	0	2b11c6d0dc5476c0abb86725c54a1275	d__Bacteria; k__norank; p__Firmicutes; c__Clostridia; o__Peptostreptococcales-Tissierellales; f__Anaerovoracaceae; g__Family_XIII_UCG-001; s__uncultured_bacterium	1
75d96166cc4e3a8e3a300178c2ed742a	0	0	0	0	2	0	0	0	0	0	0	0	0	0	0	3	75d96166cc4e3a8e3a300178c2ed742a	d__Bacteria; k__norank; p__Proteobacteria; c__Gammaproteobacteria; o__Pasteurellales; f__Pasteurellaceae; g__Rodentibacter; s__Pasteurellaceae_bacterium_NI1060	1
af381d22ad4a8e1fe1a6f23af2098f19	0	0	0	0	0	0	0	3	2	0	0	0	0	0	0	0	af381d22ad4a8e1fe1a6f23af2098f19	d__Bacteria; k__norank; p__Firmicutes; c__Bacilli; o__Erysipelotrichales; f__Erysipelatoclostridiaceae; g__Candidatus_Stoquefichus; s__uncultured_bacterium	1
83604d98448828b56b5832ba838dca35	0	0	0	0	0	0	0	0	0	0	0	5	0	0	0	0	83604d98448828b56b5832ba838dca35	d__Bacteria; k__norank; p__Firmicutes; c__Clostridia; o__Oscillospirales; f__Ruminococcaceae; g__Incertae_Sedis; s__uncultured_bacterium	1
8933d7fa7c5bf9ae4e5e34073e42eefe	0	0	0	0	0	0	0	0	0	0	0	0	5	0	0	0	8933d7fa7c5bf9ae4e5e34073e42eefe	d__Bacteria; k__norank; p__Bacteroidota; c__Bacteroidia; o__Bacteroidales; f__Bacteroidaceae; g__Bacteroides; s__uncultured_bacterium	1
814aea5778638ab5634082f686f771a9	0	0	0	0	0	0	0	0	0	0	0	0	0	5	0	0	814aea5778638ab5634082f686f771a9	d__Bacteria; k__norank; p__Proteobacteria; c__Gammaproteobacteria; o__Pseudomonadales; f__Moraxellaceae; g__Acinetobacter; s__uncultured_Acinetobacter_sp.	1
3cf910d6bc47f0fef55ba47503156053	0	0	0	0	0	0	0	0	0	0	0	0	0	0	0	5	3cf910d6bc47f0fef55ba47503156053	d__Bacteria; k__norank; p__Firmicutes; c__Bacilli; o__Erysipelotrichales; f__Erysipelotrichaceae; g__Dubosiella; s__uncultured_bacterium	1
ac37c462c9b96bd0457d3677ccce8bc4	0	4	0	0	0	0	0	0	0	0	0	0	0	0	0	0	ac37c462c9b96bd0457d3677ccce8bc4	d__Bacteria; k__norank; p__Firmicutes; c__Clostridia; o__Peptostreptococcales-Tissierellales; f__Anaerovoracaceae; g__Eubacterium_brachy_group; s__uncultured_bacterium	1
ffe26849452ed730253a3bfa74be8ed5	0	0	4	0	0	0	0	0	0	0	0	0	0	0	0	0	ffe26849452ed730253a3bfa74be8ed5	d__Bacteria; k__norank; p__Firmicutes; c__Clostridia; o__Oscillospirales; f__UCG-010; g__norank; s__uncultured_bacterium	1
a6d898889a88840afdaaa4a31f59f4ad	0	0	0	0	4	0	0	0	0	0	0	0	0	0	0	0	a6d898889a88840afdaaa4a31f59f4ad	d__Bacteria; k__norank; p__Firmicutes; c__Clostridia; o__Clostridia_UCG-014; f__norank; g__norank; s__uncultured_bacterium	1
a6e2217bd9e3930aa86853ebc467b161	0	0	0	0	4	0	0	0	0	0	0	0	0	0	0	0	a6e2217bd9e3930aa86853ebc467b161	d__Bacteria; k__norank; p__Bacteroidota; c__Bacteroidia; o__Bacteroidales; f__Rikenellaceae; g__Alistipes; s__uncultured_bacterium	1
7ec1e485f96f4e268712fc6793398344	0	0	0	0	0	0	0	0	0	0	0	0	4	0	0	0	7ec1e485f96f4e268712fc6793398344	d__Bacteria; k__norank; p__Firmicutes; c__Negativicutes; o__Veillonellales-Selenomonadales; f__Selenomonadaceae; g__Megamonas; s__uncultured_bacterium	1
cdbbc5b4a9f525fe636f0b8f222ac71e	0	0	0	0	0	0	0	0	0	0	0	0	4	0	0	0	cdbbc5b4a9f525fe636f0b8f222ac71e	d__Bacteria; k__norank; p__Actinobacteriota; c__Coriobacteriia; o__Coriobacteriales; f__Eggerthellaceae; g__Enterorhabdus; s__uncultured_bacterium	1
8eadca357aadee0ca66d267f3197f912	0	0	0	0	0	0	0	0	0	0	0	0	0	0	4	0	8eadca357aadee0ca66d267f3197f912	d__Bacteria; k__norank; p__Bacteroidota; c__Bacteroidia; o__Bacteroidales; f__Muribaculaceae; g__norank; s__mouse_gut_metagenome	1
251bc9f5277e5508c518966e7e8c4de4	0	0	3	0	0	0	0	0	0	0	0	0	0	0	0	0	251bc9f5277e5508c518966e7e8c4de4	d__Bacteria; k__norank; p__Firmicutes; c__Clostridia; o__Oscillospirales; f__Ruminococcaceae; g__norank; s__uncultured_bacterium	1
fa2bee2d7f82c61b07465878eb6f0f44	0	0	3	0	0	0	0	0	0	0	0	0	0	0	0	0	fa2bee2d7f82c61b07465878eb6f0f44	d__Bacteria; k__norank; p__Firmicutes; c__Clostridia; o__uncultured; f__uncultured; g__uncultured; s__uncultured_bacterium	1
97bd23b9385a4f8f895a547131f67316	0	0	0	3	0	0	0	0	0	0	0	0	0	0	0	0	97bd23b9385a4f8f895a547131f67316	d__Bacteria; k__norank; p__Bacteroidota; c__Bacteroidia; o__Bacteroidales; f__Rikenellaceae; g__Alistipes; s__uncultured_bacterium	1
0ca4b9004d16e8b6888a2497eee9aaa6	0	0	0	0	3	0	0	0	0	0	0	0	0	0	0	0	0ca4b9004d16e8b6888a2497eee9aaa6	d__Bacteria; k__norank; p__Proteobacteria; c__Alphaproteobacteria; o__Rhodobacterales; f__Rhodobacteraceae; g__Paracoccus; s__metagenome	1
655c9bd24f29d89a020821236d69ca74	0	0	0	0	3	0	0	0	0	0	0	0	0	0	0	0	655c9bd24f29d89a020821236d69ca74	d__Bacteria; k__norank; p__Firmicutes; c__Bacilli; o__Erysipelotrichales; f__Erysipelatoclostridiaceae; g__Erysipelatoclostridium; s__uncultured_bacterium	1
9272a6dbdd496078ed143fb013302efc	0	0	0	0	3	0	0	0	0	0	0	0	0	0	0	0	9272a6dbdd496078ed143fb013302efc	d__Bacteria; k__norank; p__Bacteroidota; c__Bacteroidia; o__Bacteroidales; f__Muribaculaceae; g__norank; s__uncultured_bacterium	1
c9c1041836ea829dd1f58fb56d2aa14f	0	0	0	0	0	0	0	3	0	0	0	0	0	0	0	0	c9c1041836ea829dd1f58fb56d2aa14f	d__Bacteria; k__norank; p__Firmicutes; c__Clostridia; o__Lachnospirales; f__Lachnospiraceae; g__uncultured; s__uncultured_bacterium	1
79f770b4593f8008c8910b397fc240ec	0	0	0	0	0	0	0	0	3	0	0	0	0	0	0	0	79f770b4593f8008c8910b397fc240ec	d__Bacteria; k__norank; p__Firmicutes; c__Clostridia; o__Oscillospirales; f__Ruminococcaceae; g__uncultured; s__uncultured_bacterium	1
a9cb960b53ab2e44c95700189b8a9037	0	0	0	0	0	0	0	0	0	0	3	0	0	0	0	0	a9cb960b53ab2e44c95700189b8a9037	d__Bacteria; k__norank; p__Firmicutes; c__Bacilli; o__Erysipelotrichales; f__Erysipelatoclostridiaceae; g__Erysipelatoclostridium; s__uncultured_bacterium	1
665c5ffac617474c1a1566d6b66bb389	0	0	0	0	0	0	0	0	0	0	3	0	0	0	0	0	665c5ffac617474c1a1566d6b66bb389	d__Bacteria; k__norank; p__Firmicutes; c__Bacilli; o__Acholeplasmatales; f__Acholeplasmataceae; g__Anaeroplasma; s__uncultured_bacterium	1
0987e525237dd9afa0ae36cee558554b	0	0	0	0	0	0	0	0	0	0	0	3	0	0	0	0	0987e525237dd9afa0ae36cee558554b	d__Bacteria; k__norank; p__Firmicutes; c__Bacilli; o__Lactobacillales; f__Lactobacillaceae; g__Lactobacillus; s__Lactobacillus_ghanensis	1
eeaacdceb0bffbe725f7a5ffc52b16e8	0	0	0	0	0	0	0	0	0	0	0	0	3	0	0	0	eeaacdceb0bffbe725f7a5ffc52b16e8	d__Bacteria; k__norank; p__Desulfobacterota; c__Desulfuromonadia; o__Geobacterales; f__Geobacteraceae; g__uncultured; s__uncultured_bacterium	1
ef55b5b3ef207fb38de53c445f046620	0	0	0	0	0	0	0	0	0	0	0	0	0	3	0	0	ef55b5b3ef207fb38de53c445f046620	d__Bacteria; k__norank; p__Firmicutes; c__Clostridia; o__Peptococcales; f__Peptococcaceae; g__Peptococcus; s__uncultured_bacterium	1
acfaad4077000ca633ce3accdee1e712	0	0	0	0	0	0	0	0	0	0	0	0	0	3	0	0	acfaad4077000ca633ce3accdee1e712	d__Bacteria; k__norank; p__Campilobacterota; c__Campylobacteria; o__Campylobacterales; f__Sulfurovaceae; g__Sulfurovum; s__uncultured_bacterium	1
e27cc4c5de4d2a78ed20fd7946589927	0	0	0	0	0	0	0	0	0	0	0	0	0	3	0	0	e27cc4c5de4d2a78ed20fd7946589927	d__Bacteria; k__norank; p__Actinobacteriota; c__Coriobacteriia; o__Coriobacteriales; f__Eggerthellaceae; g__Parvibacter; s__Adlercreutzia_caecicola	1
df02c22d8dc7c229aaadb03489bac1b6	0	0	0	0	0	0	0	0	0	0	0	0	0	0	3	0	df02c22d8dc7c229aaadb03489bac1b6	d__Bacteria; k__norank; p__Proteobacteria; c__Gammaproteobacteria; o__Enterobacterales; f__Morganellaceae; g__Providencia; s__Providencia_sp._WCHPr000369	1
bb1babed42a84a6272dfb4a1609092fa	2	0	0	0	0	0	0	0	0	0	0	0	0	0	0	0	bb1babed42a84a6272dfb4a1609092fa	d__Bacteria; k__norank; p__Bacteroidota; c__Bacteroidia; o__Bacteroidales; f__Prevotellaceae; g__Alloprevotella; s__uncultured_bacterium	1
fced1587ae01cc62cdbf22aee02271a1	0	2	0	0	0	0	0	0	0	0	0	0	0	0	0	0	fced1587ae01cc62cdbf22aee02271a1	d__Bacteria; k__norank; p__Firmicutes; c__Clostridia; o__Lachnospirales; f__Lachnospiraceae; g__Lachnospiraceae_NK4A136_group; s__uncultured_bacterium	1
35958920f67d2c7b2db6320095356c25	0	0	0	2	0	0	0	0	0	0	0	0	0	0	0	0	35958920f67d2c7b2db6320095356c25	d__Bacteria; k__norank; p__Firmicutes; c__Bacilli; o__Lactobacillales; f__Lactobacillaceae; g__Lactobacillus; s__Lactobacillus_aviarius	1
0f4b1a1204a9d0a38132ddd662d2b310	0	0	0	0	2	0	0	0	0	0	0	0	0	0	0	0	0f4b1a1204a9d0a38132ddd662d2b310	d__Bacteria; k__norank; p__Firmicutes; c__Bacilli; o__Erysipelotrichales; f__Erysipelotrichaceae; g__Ileibacterium; s__Ileibacterium_valens	1
ac87227d16906251388f519e51e910d1	0	0	0	0	2	0	0	0	0	0	0	0	0	0	0	0	ac87227d16906251388f519e51e910d1	d__Bacteria; k__norank; p__Bacteroidota; c__Bacteroidia; o__Bacteroidales; f__Rikenellaceae; g__Alistipes; s__uncultured_bacterium	1
7bc74353c220fced1f4ba8a9f55dce03	0	0	0	0	0	2	0	0	0	0	0	0	0	0	0	0	7bc74353c220fced1f4ba8a9f55dce03	d__Bacteria; k__norank; p__Firmicutes; c__Negativicutes; o__Veillonellales-Selenomonadales; f__Selenomonadaceae; g__Megamonas; s__uncultured_bacterium	1
8af64ac341835ac2a98c2478226b7b59	0	0	0	0	0	2	0	0	0	0	0	0	0	0	0	0	8af64ac341835ac2a98c2478226b7b59	d__Bacteria; k__norank; p__Firmicutes; c__Clostridia; o__Oscillospirales; f__Oscillospiraceae; g__UCG-002; s__uncultured_bacterium	1
37c37e3a8fab5edb144390ae6146c13b	0	0	0	0	0	0	0	2	0	0	0	0	0	0	0	0	37c37e3a8fab5edb144390ae6146c13b	d__Bacteria; k__norank; p__Firmicutes; c__Bacilli; o__Erysipelotrichales; f__Erysipelotrichaceae; g__uncultured; s__unidentified	1
bbd2f49a1eb35e5289b76ce5eb984810	0	0	0	0	0	0	0	2	0	0	0	0	0	0	0	0	bbd2f49a1eb35e5289b76ce5eb984810	d__Bacteria; k__norank; p__Firmicutes; c__Clostridia; o__Clostridia_UCG-014; f__norank; g__norank; s__uncultured_bacterium	1
04306f750e88d0ca7f9a6fc65b5d9f0d	0	0	0	0	0	0	0	2	0	0	0	0	0	0	0	0	04306f750e88d0ca7f9a6fc65b5d9f0d	d__Bacteria; k__norank; p__Proteobacteria; c__Alphaproteobacteria; o__Acetobacterales; f__Acetobacteraceae; g__Acetobacter; s__Acetobacter_pasteurianus_subsp._pasteurianus_LMG_1262_=_NBRC_106471	1
ea468514054d23a592e644a35b4e56ba	0	0	0	0	0	0	0	0	2	0	0	0	0	0	0	0	ea468514054d23a592e644a35b4e56ba	d__Bacteria; k__norank; p__Firmicutes; c__Clostridia; o__Oscillospirales; f__Oscillospiraceae; g__uncultured; s__uncultured_bacterium	1
df3e6da6ded62977aab1106306461b5b	0	0	0	0	0	0	0	0	0	0	0	2	0	0	0	0	df3e6da6ded62977aab1106306461b5b	d__Bacteria; k__norank; p__Firmicutes; c__Clostridia; o__Oscillospirales; f__Ruminococcaceae; g__Ruminococcus; s__uncultured_rumen_bacterium	1
45176bc250f949989b25ea7e51cae352	0	0	0	0	0	0	0	0	0	0	0	0	2	0	0	0	45176bc250f949989b25ea7e51cae352	d__Bacteria; k__norank; p__Firmicutes; c__Clostridia; o__Monoglobales; f__Monoglobaceae; g__Monoglobus; s__uncultured_bacterium	1
9e2ed11d7f35fe736eeeb79907fa70cb	0	0	0	0	0	0	0	0	0	0	0	0	0	2	0	0	9e2ed11d7f35fe736eeeb79907fa70cb	d__Bacteria; k__norank; p__Proteobacteria; c__Gammaproteobacteria; o__Pseudomonadales; f__Moraxellaceae; g__Enhydrobacter; s__uncultured_bacterium	1
147a09a17098ff6ecb77c4ca17daa84b	0	0	0	0	0	0	0	0	0	0	0	0	0	0	2	0	d3eff082e9bfe08e49f3a707fed0c1fb	d__Bacteria; k__norank; p__Firmicutes; c__Clostridia; o__Oscillospirales; f__Ruminococcaceae; g__Faecalibacterium; s__uncultured_bacterium	1
d3eff082e9bfe08e49f3a707fed0c1fb	0	0	0	0	0	0	0	0	0	0	0	0	0	0	2	0	35ea0c4c10f375143098d46678af499f	d__Bacteria; k__norank; p__Firmicutes; c__Clostridia; o__Oscillospirales; f__Oscillospiraceae; g__uncultured; s__uncultured_bacterium	1
35ea0c4c10f375143098d46678af499f	0	0	0	0	0	0	0	0	0	0	0	0	0	0	2	0	13339f698d33578ddb0c57cf60636da6	d__Bacteria; k__norank; p__Bacteroidota; c__Bacteroidia; o__Bacteroidales; f__Marinilabiliaceae; g__Alkaliflexus; s__uncultured_bacterium	1
13339f698d33578ddb0c57cf60636da6	0	0	0	0	0	0	0	0	0	0	0	0	0	0	0	2	147a09a17098ff6ecb77c4ca17daa84b	Unassigned	0

## Sheet: Sample_data_Normal mice
Sample ID	Group
WT01	Control.D0
WT02	Control.D0
WT03	Control.D0
WT04	Control.D0
WT05	Control.D7
WT06	Control.D7
WT07	Control.D7
WT08	Control.D7
WT09	ST4.D0
WT10	ST4.D0
WT11	ST4.D0
WT12	ST4.D0
WT13	ST4.D7
WT14	ST4.D7
WT15	ST4.D7
WT16	ST4.D7

## Sheet: Feature_table_Rag1
Feature ID	R01	R02	R03	R04	R05	R06	R07	R08	R09	R10	R11	R12	R13	R14	R15	R16	R17	R18	R19	R20	R21	R22	R23	R24	R25	R26	R27	R28	R29	R30	R31	R32	R33	R34	R35	R36	R37	R38	R39	R40	Feature ID	Taxon	Consensus
886bb419a93c9d83f4cbddba6339ba72	1968	2026	868	2206	4293	2635	4832	1699	2175	2025	1460	9215	2178	2546	2260	1230	528	1001	1144	2104	444	1823	699	15422	5934	4744	2347	5846	4886	5752	4860	2039	3914	2064	2425	4184	3230	5790	2800	3935	886bb419a93c9d83f4cbddba6339ba72	d__Bacteria; k__norank; p__Firmicutes; c__Clostridia; o__Lachnospirales; f__Lachnospiraceae; g__Lachnospiraceae_NK4A136_group; s__uncultured_bacterium	1
2072c49b8c17c66868413f5bcc07bbf0	2900	5417	3592	3956	1664	2680	947	2318	6321	5239	3750	1846	4132	4052	3027	1433	4187	904	779	1146	1914	845	508	223	525	946	789	128	443	1144	2192	5930	2708	3532	3093	3623	2703	2037	3033	3210	2072c49b8c17c66868413f5bcc07bbf0	d__Bacteria; k__norank; p__Verrucomicrobiota; c__Verrucomicrobiae; o__Verrucomicrobiales; f__Akkermansiaceae; g__Akkermansia; s__uncultured_bacterium	1
2014bd0b346a9128099cc75754a40e40	2246	1214	1151	1197	1666	2459	1752	1238	1258	907	1040	810	1417	2334	1902	2252	1774	1272	1763	2208	1709	2891	1737	1391	1927	2440	3626	2264	2004	1518	1185	1480	1447	1659	1202	1069	872	968	1437	1281	2014bd0b346a9128099cc75754a40e40	d__Bacteria; k__norank; p__Bacteroidota; c__Bacteroidia; o__Bacteroidales; f__Muribaculaceae; g__norank; s__mouse_gut_metagenome	1
7f3c18ad0c76c27a86dd5b352aa8b225	1124	1280	1038	1223	1006	1472	1418	929	1709	1023	753	448	1028	1122	1045	1152	811	695	1175	971	2078	3344	2078	710	2145	2313	2302	1756	1253	1128	859	1392	993	1236	993	1150	883	760	1243	1152	7f3c18ad0c76c27a86dd5b352aa8b225	d__Bacteria; k__norank; p__Bacteroidota; c__Bacteroidia; o__Bacteroidales; f__Muribaculaceae; g__norank; s__uncultured_bacterium	1
358e160df938499a0c77acd2f39a5375	1152	1253	991	1301	991	1464	1360	1003	1442	1063	756	496	1051	1068	1041	1087	803	825	1284	977	1751	2293	1804	586	1550	1637	2005	1701	1085	1274	760	1187	1038	1090	900	1055	929	821	1168	1270	358e160df938499a0c77acd2f39a5375	d__Bacteria; k__norank; p__Bacteroidota; c__Bacteroidia; o__Bacteroidales; f__Muribaculaceae; g__norank; s__uncultured_bacterium	1
06ba18b336243e117a57a316da1422d5	656	833	706	1093	714	788	707	496	918	819	1090	1434	1493	1152	1442	1532	1006	887	1169	1277	458	525	804	463	596	584	1362	1150	864	801	646	889	985	706	442	465	392	330	552	727	06ba18b336243e117a57a316da1422d5	d__Bacteria; k__norank; p__Bacteroidota; c__Bacteroidia; o__Bacteroidales; f__Muribaculaceae; g__norank; s__uncultured_bacterium	1
9faf6220463a29ba8ecc0f94d97add27	737	981	887	1284	998	936	911	793	872	1120	751	1114	1169	1165	1473	970	1154	712	734	977	449	785	692	419	1018	770	692	531	840	401	406	468	748	708	768	1075	771	652	816	672	9faf6220463a29ba8ecc0f94d97add27	d__Bacteria; k__norank; p__Bacteroidota; c__Bacteroidia; o__Bacteroidales; f__Muribaculaceae; g__norank; s__uncultured_bacterium	1
fa8e0aad7c3ba85bae292994d6f4a35a	717	922	430	633	402	459	495	445	1170	652	562	405	660	745	710	651	683	586	922	689	1271	1496	1094	848	1125	1442	1870	1119	1102	734	1035	1230	892	699	665	680	550	494	857	760	fa8e0aad7c3ba85bae292994d6f4a35a	d__Bacteria; k__norank; p__Bacteroidota; c__Bacteroidia; o__Bacteroidales; f__Muribaculaceae; g__norank; s__mouse_gut_metagenome	1
3286cf7c171de1367b2dba6e77e1eb72	219	220	314	377	272	1317	1249	1333	1636	1998	1579	1458	1404	1689	1900	2148	1569	473	439	384	330	301	429	262	457	349	485	388	388	209	223	289	253	285	304	468	317	252	272	312	3286cf7c171de1367b2dba6e77e1eb72	d__Bacteria; k__norank; p__Bacteroidota; c__Bacteroidia; o__Bacteroidales; f__Prevotellaceae; g__Prevotellaceae_UCG-001; s__uncultured_bacterium	1
a9a183b9f939a946325ebab654a98b15	300	997	928	1112	478	760	705	412	944	746	293	271	526	718	625	683	715	373	570	625	826	1547	1053	791	1095	1484	1313	1276	809	817	401	641	595	558	401	396	337	373	461	379	a9a183b9f939a946325ebab654a98b15	d__Bacteria; k__norank; p__Bacteroidota; c__Bacteroidia; o__Bacteroidales; f__Muribaculaceae; g__norank; s__uncultured_bacterium	1
fd311b5515e29887c6928dca42cdb9f1	836	202	301	663	1939	721	342	2144	187	1070	927	367	624	339	1157	504	3695	2045	1850	2445	94	270	307	435	288	292	437	511	305	375	38	120	324	199	325	125	106	492	389	321	fd311b5515e29887c6928dca42cdb9f1	d__Bacteria; k__norank; p__Firmicutes; c__Clostridia; o__Clostridia_vadinBB60_group; f__norank; g__norank; s__uncultured_bacterium	1
e8e0edf8ecab06f3e3b6fb8cb129e5e4	287	923	1126	1173	509	513	488	335	820	696	238	321	355	417	472	529	559	275	595	482	870	1425	725	671	810	1036	835	679	779	441	401	550	427	623	481	767	554	462	590	504	e8e0edf8ecab06f3e3b6fb8cb129e5e4	d__Bacteria; k__norank; p__Bacteroidota; c__Bacteroidia; o__Bacteroidales; f__Muribaculaceae; g__norank; s__uncultured_bacterium	1
8e80becedca693314ef68f8b6e514693	697	930	627	740	382	724	384	385	922	481	208	411	246	447	504	365	347	299	417	406	874	1305	814	540	815	1022	1058	614	769	538	478	854	585	538	366	735	566	413	442	404	8e80becedca693314ef68f8b6e514693	d__Bacteria; k__norank; p__Bacteroidota; c__Bacteroidia; o__Bacteroidales; f__Muribaculaceae; g__norank; s__uncultured_bacterium	1
92db1c900207f5481d7b184941983de7	408	453	420	513	468	689	698	342	566	371	337	327	473	676	670	582	333	335	682	451	930	1065	814	410	908	916	886	933	597	569	334	738	1144	526	384	658	489	364	511	432	92db1c900207f5481d7b184941983de7	d__Bacteria; k__norank; p__Bacteroidota; c__Bacteroidia; o__Bacteroidales; f__Muribaculaceae; g__norank; s__uncultured_bacterium	1
ca7443c8d64070dd48e1f11d4a7d285b	441	482	634	623	424	504	513	371	665	424	358	275	419	476	574	646	428	303	480	388	840	695	712	352	599	572	486	695	392	461	266	320	331	386	268	414	306	236	361	389	ca7443c8d64070dd48e1f11d4a7d285b	d__Bacteria; k__norank; p__Bacteroidota; c__Bacteroidia; o__Bacteroidales; f__Muribaculaceae; g__norank; s__uncultured_bacterium	1
d92a3f02224bf382a7ff90e5847406af	1288	387	251	455	1388	556	450	1188	351	1146	922	770	1030	380	1139	303	1165	108	77	88	27	59	82	48	63	44	66	34	42	131	233	224	345	266	426	740	619	302	437	366	d92a3f02224bf382a7ff90e5847406af	d__Bacteria; k__norank; p__Bacteroidota; c__Bacteroidia; o__Bacteroidales; f__Bacteroidaceae; g__Bacteroides; s__uncultured_bacterium	1
0b605f00760dbebacae6de603bcec303	489	205	253	402	443	408	245	1145	264	827	782	430	1119	343	1238	286	1496	619	1504	1051	173	382	296	129	248	276	275	101	185	58	33	107	191	122	196	128	122	83	227	158	0b605f00760dbebacae6de603bcec303	d__Bacteria; k__norank; p__Proteobacteria; c__Alphaproteobacteria; o__Rhodospirillales; f__uncultured; g__uncultured; s__Azospirillum_sp._47_25	1
9c70d0c7dad71de18be2f9c99ef77625	320	395	295	433	685	373	596	461	374	502	392	469	570	519	737	639	957	443	342	383	281	317	408	187	420	341	301	317	779	254	316	312	321	258	313	495	361	332	389	304	9c70d0c7dad71de18be2f9c99ef77625	d__Bacteria; k__norank; p__Bacteroidota; c__Bacteroidia; o__Bacteroidales; f__Muribaculaceae; g__norank; s__uncultured_bacterium	1
c97445091028cacb140adb8be3ab809e	346	491	482	365	402	434	427	277	424	332	268	240	295	619	482	383	344	193	368	435	421	546	441	202	414	481	467	350	276	273	164	298	316	379	271	421	296	197	337	289	c97445091028cacb140adb8be3ab809e	d__Bacteria; k__norank; p__Bacteroidota; c__Bacteroidia; o__Bacteroidales; f__Muribaculaceae; g__norank; s__uncultured_bacterium	1
09e079d7ca1b4e50097544360e02a86e	438	449	368	450	383	414	334	323	452	429	323	246	387	377	454	316	427	245	364	538	313	381	344	261	247	319	473	363	310	229	180	270	411	306	328	356	286	289	339	403	09e079d7ca1b4e50097544360e02a86e	d__Bacteria; k__norank; p__Bacteroidota; c__Bacteroidia; o__Bacteroidales; f__Muribaculaceae; g__norank; s__uncultured_bacterium	1
320f742b77724d6c5b4c74e295807614	231	57	80	139	460	228	174	984	106	575	369	493	407	148	770	173	695	455	1231	1181	94	150	203	340	131	125	184	218	118	219	81	90	235	190	297	752	613	316	274	191	320f742b77724d6c5b4c74e295807614	d__Bacteria; k__norank; p__Bacteroidota; c__Bacteroidia; o__Bacteroidales; f__Marinifilaceae; g__Odoribacter; s__unidentified	1
665c5ffac617474c1a1566d6b66bb389	588	73	74	162	597	420	179	1142	108	391	607	252	412	259	838	354	1926	1244	1528	857	108	194	214	75	240	189	54	50	40	13	0	4	9	16	30	15	3	60	46	17	665c5ffac617474c1a1566d6b66bb389	d__Bacteria; k__norank; p__Firmicutes; c__Bacilli; o__Acholeplasmatales; f__Acholeplasmataceae; g__Anaeroplasma; s__uncultured_bacterium	1
c30a2aeffe693d9c66186ab52eb083ea	115	232	67	94	469	155	196	92	127	59	116	189	114	140	105	50	93	232	71	112	685	136	1534	978	406	269	198	332	395	247	482	143	660	261	228	859	617	488	272	218	c30a2aeffe693d9c66186ab52eb083ea	d__Bacteria; k__norank; p__Firmicutes; c__Clostridia; o__Lachnospirales; f__Lachnospiraceae; g__Lachnospiraceae_NK4A136_group; s__uncultured_bacterium	1
481ae32725c130053fe08f0e88ea52b3	0	0	0	0	0	7	41	83	48	40	27	258	23	42	397	23	18	67	703	1904	851	341	517	131	468	412	338	217	80	171	67	164	440	860	683	259	209	115	774	731	481ae32725c130053fe08f0e88ea52b3	d__Bacteria; k__norank; p__Firmicutes; c__Clostridia; o__Clostridia_vadinBB60_group; f__norank; g__norank; s__uncultured_bacterium	1
a91e15051cd1489c3c9a9d6b65b17bdb	337	438	338	483	388	220	137	506	321	688	877	585	924	188	1019	300	797	209	622	398	70	174	143	189	170	134	121	90	219	60	26	23	43	18	3	9	9	0	4	20	a91e15051cd1489c3c9a9d6b65b17bdb	d__Bacteria; k__norank; p__Firmicutes; c__Clostridia; o__Clostridia_vadinBB60_group; f__norank; g__norank; s__uncultured_bacterium	1
2d2e3a7b3b72d62c434349c24140f6bd	282	290	313	348	324	396	343	227	306	243	165	118	221	227	213	204	180	165	219	229	291	514	279	257	344	452	520	384	314	202	168	284	337	251	256	271	241	181	335	271	2d2e3a7b3b72d62c434349c24140f6bd	d__Bacteria; k__norank; p__Bacteroidota; c__Bacteroidia; o__Bacteroidales; f__Muribaculaceae; g__norank; s__uncultured_bacterium	1
79d084ee9dd62bd0ce8801cb7eb63c3c	363	175	88	134	343	250	199	288	80	195	208	349	201	174	326	173	234	588	219	306	131	136	529	184	155	118	110	222	87	180	711	134	206	179	269	772	606	530	299	481	79d084ee9dd62bd0ce8801cb7eb63c3c	d__Bacteria; k__norank; p__Firmicutes; c__Clostridia; o__Lachnospirales; f__Lachnospiraceae; g__Lachnospiraceae_FCS020_group; s__mouse_gut_metagenome	1
c02da3fe0f4039db5ecd579e28c4f232	254	120	161	172	177	193	131	104	84	146	170	85	97	133	139	282	280	2129	90	154	165	143	533	479	242	156	127	403	81	334	42	100	220	217	265	456	387	765	291	409	c02da3fe0f4039db5ecd579e28c4f232	d__Bacteria; k__norank; p__Firmicutes; c__Clostridia; o__Lachnospirales; f__Lachnospiraceae; g__Lachnospiraceae_NK4A136_group; s__uncultured_bacterium	1
6e9716b059942f41dd1737ab6d409025	198	337	301	365	244	354	304	247	272	266	277	218	227	365	327	313	363	223	290	271	273	386	325	192	260	314	389	212	367	196	191	212	110	234	210	251	174	180	227	188	6e9716b059942f41dd1737ab6d409025	d__Bacteria; k__norank; p__Bacteroidota; c__Bacteroidia; o__Bacteroidales; f__Muribaculaceae; g__norank; s__uncultured_bacterium	1
bce139531a5662dddee227576645911f	141	47	68	115	1170	396	611	624	44	177	209	323	306	484	574	382	312	176	364	383	44	202	112	371	555	432	195	205	164	165	53	70	107	98	145	122	135	149	154	71	bce139531a5662dddee227576645911f	d__Bacteria; k__norank; p__Firmicutes; c__Clostridia; o__Clostridia_vadinBB60_group; f__norank; g__norank; s__uncultured_bacterium	1
e6a4f828869891ae187934ad6c1437e3	103	44	114	214	333	508	236	518	58	298	182	220	312	363	458	254	595	328	384	436	57	226	143	247	271	303	332	288	147	308	90	105	209	209	220	92	100	170	250	128	e6a4f828869891ae187934ad6c1437e3	d__Bacteria; k__norank; p__Firmicutes; c__Clostridia; o__Clostridia_vadinBB60_group; f__norank; g__norank; s__uncultured_bacterium	1
83d4c3f38158f7dc8ce52631674e0c18	244	524	386	439	295	287	234	250	493	278	339	327	351	314	380	337	358	225	337	345	139	188	253	133	159	212	201	181	105	121	99	118	190	151	117	163	107	117	134	211	83d4c3f38158f7dc8ce52631674e0c18	d__Bacteria; k__norank; p__Bacteroidota; c__Bacteroidia; o__Bacteroidales; f__Muribaculaceae; g__Muribaculum; s__uncultured_bacterium	1
19f6237442fffb82d054b791f2e08a14	234	236	194	239	263	429	231	232	213	192	241	119	259	271	256	423	438	230	192	242	229	231	246	121	328	255	291	230	206	163	133	219	187	196	192	185	179	143	228	147	19f6237442fffb82d054b791f2e08a14	d__Bacteria; k__norank; p__Bacteroidota; c__Bacteroidia; o__Bacteroidales; f__Muribaculaceae; g__norank; s__uncultured_bacterium	1
72019ff0285964d741deb039d8f1d178	168	207	207	237	187	240	253	178	236	151	137	169	164	279	286	224	166	174	211	192	344	303	287	142	310	291	320	399	276	229	127	261	438	219	129	228	184	148	169	191	72019ff0285964d741deb039d8f1d178	d__Bacteria; k__norank; p__Bacteroidota; c__Bacteroidia; o__Bacteroidales; f__Muribaculaceae; g__norank; s__uncultured_bacterium	1
135d8f82fbb010de545f2adea9d07ec5	102	154	110	147	88	186	101	117	153	141	188	128	338	304	230	187	226	138	273	244	311	398	314	145	335	371	502	330	290	159	133	224	227	154	170	107	84	84	170	162	135d8f82fbb010de545f2adea9d07ec5	d__Bacteria; k__norank; p__Bacteroidota; c__Bacteroidia; o__Bacteroidales; f__Muribaculaceae; g__norank; s__uncultured_bacterium	1
fabf11e94795bee7523f145e8845b67c	89	61	228	175	54	196	94	89	231	114	271	157	192	195	229	798	791	440	159	165	334	88	281	45	196	78	174	280	156	155	57	180	256	135	150	262	203	103	145	145	fabf11e94795bee7523f145e8845b67c	d__Bacteria; k__norank; p__Bacteroidota; c__Bacteroidia; o__Bacteroidales; f__Muribaculaceae; g__norank; s__uncultured_bacterium	1
ea65850dd7704a272e3b5bce24bdc1ad	214	104	149	192	198	263	175	210	171	159	159	122	263	217	405	343	263	195	252	352	108	181	134	64	183	176	167	141	105	95	50	126	180	174	293	446	402	152	367	187	ea65850dd7704a272e3b5bce24bdc1ad	d__Bacteria; k__norank; p__Bacteroidota; c__Bacteroidia; o__Bacteroidales; f__Rikenellaceae; g__Alistipes; s__uncultured_bacterium	1
ca2d4538573d69a753976d1c4efd3938	44	61	51	97	90	111	101	64	72	50	65	453	62	82	70	138	67	253	89	178	119	96	235	803	497	280	120	462	425	345	455	80	214	102	105	408	300	437	104	221	ca2d4538573d69a753976d1c4efd3938	d__Bacteria; k__norank; p__Firmicutes; c__Clostridia; o__Oscillospirales; f__Oscillospiraceae; g__Oscillibacter; s__uncultured_bacterium	1
d04ec46e08dbba09d2db9ac2f70d180f	239	263	223	256	164	230	171	172	296	179	148	92	144	132	138	136	134	125	165	183	234	330	291	176	199	266	193	129	138	73	160	145	146	211	196	383	321	243	219	316	d04ec46e08dbba09d2db9ac2f70d180f	d__Bacteria; k__norank; p__Bacteroidota; c__Bacteroidia; o__Bacteroidales; f__Muribaculaceae; g__norank; s__mouse_gut_metagenome	1
393c76475f455cb22f6f3376d9edf440	194	71	96	169	160	276	217	192	175	189	121	120	239	276	335	279	292	154	273	309	94	199	101	94	185	149	138	128	109	74	112	129	178	197	306	503	355	155	314	190	393c76475f455cb22f6f3376d9edf440	d__Bacteria; k__norank; p__Bacteroidota; c__Bacteroidia; o__Bacteroidales; f__Rikenellaceae; g__Alistipes; s__uncultured_bacterium	1
c5a241a54863622187e2621b46aebf2f	71	108	85	96	124	169	133	110	69	75	73	361	91	113	56	108	74	360	79	303	122	169	174	438	489	394	174	690	389	581	197	103	240	111	93	185	134	221	84	130	c5a241a54863622187e2621b46aebf2f	d__Bacteria; k__norank; p__Firmicutes; c__Clostridia; o__Oscillospirales; f__Oscillospiraceae; g__Oscillibacter; s__Oscillibacter_sp._1-3	1
82b0843e798a1eb1711743e3af55dfa4	238	94	98	202	170	227	190	223	139	165	158	136	265	249	339	270	313	185	225	328	117	175	123	68	165	177	152	127	98	104	0	100	152	188	253	491	422	153	295	165	82b0843e798a1eb1711743e3af55dfa4	d__Bacteria; k__norank; p__Bacteroidota; c__Bacteroidia; o__Bacteroidales; f__Rikenellaceae; g__Alistipes; s__uncultured_bacterium	1
bf3f5b9f4965c3a8d0a8c3350c12f97d	120	343	396	435	187	149	162	132	277	243	78	61	107	115	109	172	164	98	111	86	239	361	214	178	232	283	213	200	195	152	137	127	115	210	175	188	122	139	171	183	bf3f5b9f4965c3a8d0a8c3350c12f97d	d__Bacteria; k__norank; p__Bacteroidota; c__Bacteroidia; o__Bacteroidales; f__Muribaculaceae; g__norank; s__uncultured_bacterium	1
13519a3d6cba19e7b074f04a4e0282a4	380	200	149	327	594	241	214	494	137	779	355	211	430	113	349	164	577	0	0	32	0	0	0	31	0	0	0	0	33	74	153	64	43	139	209	220	163	105	193	124	13519a3d6cba19e7b074f04a4e0282a4	d__Bacteria; k__norank; p__Bacteroidota; c__Bacteroidia; o__Bacteroidales; f__Bacteroidaceae; g__Bacteroides; s__uncultured_bacterium	1
a297e50e21d5be9fabca7a5907606a56	96	203	195	210	143	223	158	134	214	199	196	193	184	278	279	250	281	128	204	289	193	339	216	151	206	217	248	126	178	112	93	128	70	170	128	154	105	117	143	110	a297e50e21d5be9fabca7a5907606a56	d__Bacteria; k__norank; p__Bacteroidota; c__Bacteroidia; o__Bacteroidales; f__Muribaculaceae; g__norank; s__uncultured_bacterium	1
c1e5851df6704646abe14764f67539f4	90	127	92	148	80	162	104	101	162	136	168	95	233	186	220	182	233	155	272	249	267	393	315	164	263	317	367	207	245	165	115	175	146	110	137	72	63	91	154	146	c1e5851df6704646abe14764f67539f4	d__Bacteria; k__norank; p__Bacteroidota; c__Bacteroidia; o__Bacteroidales; f__Muribaculaceae; g__norank; s__uncultured_bacterium	1
5dbaadecd49c4fa91381843538a7d071	82	110	37	55	192	178	139	116	73	46	18	31	30	23	39	68	39	142	24	52	69	141	49	110	361	326	183	900	195	685	198	83	287	142	90	463	356	203	88	179	5dbaadecd49c4fa91381843538a7d071	d__Bacteria; k__norank; p__Firmicutes; c__Clostridia; o__Lachnospirales; f__Lachnospiraceae; g__Lachnospiraceae_NK4A136_group; s__uncultured_bacterium	1
100dba290a14fa877cc0a80169582cdc	127	157	118	235	140	102	106	102	183	155	244	290	319	166	307	246	236	196	257	276	76	60	132	76	98	120	200	192	115	131	112	129	165	129	99	88	63	79	84	156	100dba290a14fa877cc0a80169582cdc	d__Bacteria; k__norank; p__Bacteroidota; c__Bacteroidia; o__Bacteroidales; f__Muribaculaceae; g__norank; s__uncultured_bacterium	1
b98f819d6d338c8a2e2424a9aea25c1f	34	45	57	89	186	132	192	163	95	84	213	186	266	307	282	241	238	116	299	265	119	210	176	161	194	273	228	169	109	122	41	92	64	64	50	120	64	69	71	61	b98f819d6d338c8a2e2424a9aea25c1f	d__Bacteria; k__norank; p__Bacteroidota; c__Bacteroidia; o__Bacteroidales; f__Muribaculaceae; g__norank; s__uncultured_bacterium	1
5f82e27580d2d6e016500ff47ea665e7	26	71	60	69	188	96	181	40	66	34	41	187	44	73	62	77	37	130	48	83	120	93	191	326	290	239	172	271	327	241	280	112	269	139	88	256	185	346	88	181	5f82e27580d2d6e016500ff47ea665e7	d__Bacteria; k__norank; p__Firmicutes; c__Clostridia; o__Oscillospirales; f__Oscillospiraceae; g__UCG-003; s__uncultured_bacterium	1
12391c96d0b2ee5b41f4d2d0af1e2c5a	42	70	74	90	152	155	193	155	93	60	201	197	226	292	316	261	264	171	324	270	125	162	161	170	140	208	176	150	83	96	51	84	62	55	62	118	76	85	78	62	12391c96d0b2ee5b41f4d2d0af1e2c5a	d__Bacteria; k__norank; p__Bacteroidota; c__Bacteroidia; o__Bacteroidales; f__Muribaculaceae; g__norank; s__uncultured_bacterium	1
107f7d8f611a1f5b631def7db4eadcd9	47	185	190	224	91	131	139	94	161	168	101	106	109	155	146	172	196	101	141	100	206	195	245	105	183	197	110	228	127	159	65	116	147	137	142	119	78	118	157	181	107f7d8f611a1f5b631def7db4eadcd9	d__Bacteria; k__norank; p__Bacteroidota; c__Bacteroidia; o__Bacteroidales; f__Muribaculaceae; g__norank; s__uncultured_bacterium	1
3355b57fa38e64e9e82951792c7e8546	0	56	51	42	137	83	147	82	73	78	62	156	80	83	79	86	69	90	75	114	74	79	116	505	321	219	139	400	240	386	215	71	186	75	57	111	91	156	69	93	3355b57fa38e64e9e82951792c7e8546	d__Bacteria; k__norank; p__Firmicutes; c__Clostridia; o__Oscillospirales; f__Oscillospiraceae; g__Colidextribacter; s__Firmicutes_bacterium_ASF500	1
31be5a703f69cd5af006c414e8e52edf	10	208	138	223	28	35	0	0	321	176	0	0	0	0	34	16	0	39	36	0	279	398	271	109	323	316	263	106	210	61	172	174	161	168	132	176	118	117	152	183	31be5a703f69cd5af006c414e8e52edf	d__Bacteria; k__norank; p__Bacteroidota; c__Bacteroidia; o__Bacteroidales; f__Muribaculaceae; g__norank; s__uncultured_bacterium	1
489936db28fa5ae0ddb9b4dcc53df196	107	226	181	205	123	190	136	100	199	91	131	104	131	172	143	175	143	67	134	126	124	162	102	91	167	153	106	85	55	86	58	62	112	91	73	64	60	62	90	87	489936db28fa5ae0ddb9b4dcc53df196	d__Bacteria; k__norank; p__Bacteroidota; c__Bacteroidia; o__Bacteroidales; f__Muribaculaceae; g__Muribaculum; s__uncultured_bacterium	1
8509959c7acae6c8dbcbb0a6cc4c354c	134	60	69	57	121	227	199	125	93	63	42	72	67	154	157	79	73	52	116	83	71	281	114	82	167	229	179	127	100	122	47	121	122	85	61	92	93	110	56	62	8509959c7acae6c8dbcbb0a6cc4c354c	d__Bacteria; k__norank; p__Bacteroidota; c__Bacteroidia; o__Bacteroidales; f__Muribaculaceae; g__norank; s__uncultured_bacterium	1
6dc6549ccc8fc48537246d900cfb531f	20	85	106	142	51	91	78	48	93	103	76	107	76	86	90	115	109	58	60	89	206	234	195	71	209	206	126	154	87	88	87	113	108	106	100	68	52	82	127	98	6dc6549ccc8fc48537246d900cfb531f	d__Bacteria; k__norank; p__Bacteroidota; c__Bacteroidia; o__Bacteroidales; f__Muribaculaceae; g__norank; s__uncultured_bacterium	1
76e0d3d23a70c86c3c5731d0959b211a	40	85	44	85	52	78	89	57	65	62	43	109	76	68	32	76	37	67	52	72	111	74	143	296	199	214	127	298	283	206	248	55	77	32	57	80	63	102	49	83	76e0d3d23a70c86c3c5731d0959b211a	d__Bacteria; k__norank; p__Firmicutes; c__Clostridia; o__Oscillospirales; f__Oscillospiraceae; g__uncultured; s__uncultured_bacterium	1
6a760136e47d19ff9bf6baddac78cd64	71	65	38	47	380	101	176	137	38	51	116	151	139	272	289	314	157	105	205	224	23	74	52	81	106	120	36	32	37	35	8	23	42	39	38	77	55	43	49	32	6a760136e47d19ff9bf6baddac78cd64	d__Bacteria; k__norank; p__Firmicutes; c__Clostridia; o__Clostridia_vadinBB60_group; f__norank; g__norank; s__uncultured_Clostridiales_bacterium	1
626f855f22075e958b1a6b02d350e806	72	86	50	46	30	91	61	66	156	47	66	60	54	146	105	77	77	52	79	95	183	216	132	94	104	168	227	101	86	103	86	160	127	103	81	139	109	78	95	152	626f855f22075e958b1a6b02d350e806	d__Bacteria; k__norank; p__Bacteroidota; c__Bacteroidia; o__Bacteroidales; f__Muribaculaceae; g__norank; s__uncultured_bacterium	1
aa52dc0a7a92d49ada285fcfc448abe8	147	57	92	91	126	206	154	113	58	66	42	57	60	110	127	71	44	54	108	89	61	207	82	61	123	159	121	113	114	87	57	112	116	83	60	138	100	100	46	64	aa52dc0a7a92d49ada285fcfc448abe8	d__Bacteria; k__norank; p__Bacteroidota; c__Bacteroidia; o__Bacteroidales; f__Muribaculaceae; g__norank; s__uncultured_bacterium	1
a7cbe0367d3f6315013da1312230a2d6	127	54	53	88	197	107	100	126	43	77	28	471	93	75	83	35	53	116	21	72	10	31	15	128	79	75	36	59	68	64	561	26	76	36	50	104	103	110	55	58	a7cbe0367d3f6315013da1312230a2d6	d__Bacteria; k__norank; p__Firmicutes; c__Clostridia; o__Lachnospirales; f__Lachnospiraceae; g__Blautia; s__uncultured_bacterium	1
e5105dcc09379d342b078cab8c61e11c	69	100	131	144	69	148	127	124	142	0	57	0	95	100	123	113	89	82	106	51	91	117	48	105	104	73	90	79	63	101	42	81	104	73	41	115	114	102	93	0	e5105dcc09379d342b078cab8c61e11c	d__Bacteria; k__norank; p__Bacteroidota; c__Bacteroidia; o__Bacteroidales; f__Muribaculaceae; g__norank; s__uncultured_bacterium	1
da541f6db9e73bd38f093fff63399534	58	47	35	56	52	36	59	0	62	0	29	173	31	54	0	76	0	70	56	69	71	93	117	225	232	165	92	281	200	199	168	0	63	53	30	114	72	94	38	64	da541f6db9e73bd38f093fff63399534	d__Bacteria; k__norank; p__Firmicutes; c__Clostridia; o__Oscillospirales; f__Oscillospiraceae; g__Colidextribacter; s__uncultured_bacterium	1
0227064597527634df02c04f240e2174	47	51	43	78	90	55	80	61	47	59	51	79	39	56	55	85	56	190	56	82	118	64	239	192	141	115	50	178	31	150	44	0	115	41	50	80	75	31	44	29	0227064597527634df02c04f240e2174	d__Bacteria; k__norank; p__Firmicutes; c__Clostridia; o__Lachnospirales; f__Lachnospiraceae; g__Lachnospiraceae_NK4A136_group; s__uncultured_bacterium	1
8eadca357aadee0ca66d267f3197f912	72	62	81	64	72	102	78	64	94	74	74	41	124	117	109	96	105	66	92	83	83	149	77	55	78	108	154	81	76	51	40	62	58	0	42	42	31	40	75	50	8eadca357aadee0ca66d267f3197f912	d__Bacteria; k__norank; p__Bacteroidota; c__Bacteroidia; o__Bacteroidales; f__Muribaculaceae; g__norank; s__mouse_gut_metagenome	1
42d88875bc607c9ad3c2a06818bdf507	0	93	117	128	63	68	76	60	94	81	52	0	49	78	86	93	79	43	77	55	114	142	128	56	134	95	102	115	70	94	0	84	97	80	75	66	44	0	60	64	42d88875bc607c9ad3c2a06818bdf507	d__Bacteria; k__norank; p__Bacteroidota; c__Bacteroidia; o__Bacteroidales; f__Muribaculaceae; g__norank; s__uncultured_bacterium	1
0c100e186b5515d629ecbbab488079f6	0	109	91	116	0	23	0	0	179	90	0	0	34	26	0	0	9	0	0	29	131	244	128	47	162	169	156	39	84	45	91	141	66	79	85	87	68	40	92	102	0c100e186b5515d629ecbbab488079f6	d__Bacteria; k__norank; p__Bacteroidota; c__Bacteroidia; o__Bacteroidales; f__Muribaculaceae; g__norank; s__uncultured_bacterium	1
3677bc3f9b453df1c3320d269bc98925	92	58	67	58	77	125	78	90	65	57	67	39	56	62	53	67	83	52	52	50	52	107	74	75	61	109	136	89	135	72	70	96	46	54	39	42	32	40	38	43	3677bc3f9b453df1c3320d269bc98925	d__Bacteria; k__norank; p__Bacteroidota; c__Bacteroidia; o__Bacteroidales; f__Muribaculaceae; g__norank; s__uncultured_bacterium	1
40c46bc5495855f70b1cc27db511a727	71	59	81	71	109	106	96	56	73	48	83	0	64	62	32	72	95	0	36	50	62	94	84	98	79	145	154	81	119	61	76	64	48	43	27	51	0	0	38	0	40c46bc5495855f70b1cc27db511a727	d__Bacteria; k__norank; p__Bacteroidota; c__Bacteroidia; o__Bacteroidales; f__Muribaculaceae; g__norank; s__uncultured_bacterium	1
9f5faa3e6a57ceaf272ba7179fc15930	42	121	77	154	75	53	87	52	88	123	18	42	0	51	70	39	48	28	43	49	16	42	62	54	50	53	31	39	409	36	215	133	16	16	26	13	0	6	0	0	9f5faa3e6a57ceaf272ba7179fc15930	d__Bacteria; k__norank; p__Bacteroidota; c__Bacteroidia; o__Bacteroidales; f__Muribaculaceae; g__norank; s__uncultured_bacterium	1
036a6f964b0dbc139a6ae4b5d0ff89a8	12	71	70	92	24	33	23	32	66	54	86	34	96	74	57	96	94	81	48	80	131	72	102	24	74	86	206	59	68	34	31	89	84	37	29	22	12	25	39	30	036a6f964b0dbc139a6ae4b5d0ff89a8	d__Bacteria; k__norank; p__Bacteroidota; c__Bacteroidia; o__Bacteroidales; f__Muribaculaceae; g__norank; s__uncultured_bacterium	1
b4d6408a847e237423c04cbd1b39332c	73	65	69	75	119	70	76	85	100	67	46	36	76	52	77	31	59	40	56	58	48	62	69	55	39	52	52	97	42	97	37	31	39	31	30	80	45	49	39	40	b4d6408a847e237423c04cbd1b39332c	d__Bacteria; k__norank; p__Bacteroidota; c__Bacteroidia; o__Bacteroidales; f__Muribaculaceae; g__norank; s__uncultured_bacterium	1
7d10084797ff914122b05adc67fa64f5	124	133	103	100	186	63	20	76	47	14	16	109	123	29	33	0	0	65	19	81	36	0	11	134	150	44	37	10	0	180	0	56	0	43	26	0	135	0	27	0	7d10084797ff914122b05adc67fa64f5	d__Bacteria; k__norank; p__Firmicutes; c__Clostridia; o__Lachnospirales; f__Lachnospiraceae; g__Blautia; s__uncultured_bacterium	1
0e8aaa1254f717122df314876bfc6d0e	47	45	48	62	35	79	55	42	59	44	44	28	55	79	47	60	53	46	52	42	51	68	55	43	76	77	82	64	61	53	48	74	92	60	46	67	52	30	50	54	0e8aaa1254f717122df314876bfc6d0e	d__Bacteria; k__norank; p__Bacteroidota; c__Bacteroidia; o__Bacteroidales; f__Muribaculaceae; g__norank; s__uncultured_bacterium	1
e601e169e4eb44c5702ad837e26bb46d	0	13	25	54	62	31	32	30	0	26	10	71	28	28	47	44	32	119	37	91	71	75	64	52	98	69	77	39	91	40	73	24	67	79	55	64	61	98	68	54	e601e169e4eb44c5702ad837e26bb46d	d__Bacteria; k__norank; p__Firmicutes; c__Clostridia; o__Oscillospirales; f__Ruminococcaceae; g__uncultured; s__uncultured_bacterium	1
4b018e2a857d5ca603155dffb15a5ee6	10	21	33	99	28	22	22	22	23	28	19	63	14	13	18	29	6	79	32	152	43	28	86	166	54	41	30	298	29	193	77	19	52	14	20	25	21	22	13	21	4b018e2a857d5ca603155dffb15a5ee6	d__Bacteria; k__norank; p__Desulfobacterota; c__Desulfovibrionia; o__Desulfovibrionales; f__Desulfovibrionaceae; g__Desulfovibrio; s__uncultured_bacterium	1
d92c95a26eea656ddb7deba8a4548f8c	0	0	0	27	46	0	76	0	0	0	0	129	0	30	38	0	0	79	29	76	36	46	93	147	96	52	34	124	170	89	144	0	90	74	0	108	62	48	33	0	d92c95a26eea656ddb7deba8a4548f8c	d__Bacteria; k__norank; p__Firmicutes; c__Clostridia; o__Oscillospirales; f__Oscillospiraceae; g__uncultured; s__uncultured_bacterium	1
76ee233312838b44cf1d60d263bb6d92	0	98	54	94	0	0	0	0	148	84	15	22	0	0	0	0	20	0	0	0	134	175	111	40	129	103	90	0	91	0	85	70	0	71	55	57	58	0	70	78	76ee233312838b44cf1d60d263bb6d92	d__Bacteria; k__norank; p__Bacteroidota; c__Bacteroidia; o__Bacteroidales; f__Muribaculaceae; g__norank; s__uncultured_bacterium	1
66b035c2c6f19bda0ddd3511cf22ff48	391	561	268	322	347	0	0	0	0	0	0	0	0	0	0	0	0	0	0	0	0	0	0	0	0	0	0	0	0	0	0	0	0	0	0	0	0	0	0	0	66b035c2c6f19bda0ddd3511cf22ff48	d__Bacteria; k__norank; p__Proteobacteria; c__Gammaproteobacteria; o__Burkholderiales; f__Oxalobacteraceae; g__Herbaspirillum; s__Herbaspirillum_magnetovibrio	1
3049ea99b0d7817c28754b28d512ed7a	0	57	46	63	7	0	0	0	35	25	123	9	118	14	24	91	118	69	0	32	64	114	43	35	74	70	74	46	22	26	9	44	26	54	90	40	26	35	78	69	3049ea99b0d7817c28754b28d512ed7a	d__Bacteria; k__norank; p__Bacteroidota; c__Bacteroidia; o__Bacteroidales; f__Rikenellaceae; g__Alistipes; s__uncultured_bacterium	1
c13f05ef85d67ee9368b4b200ba58706	113	101	71	78	153	64	11	45	15	20	15	56	52	155	57	10	0	74	18	37	9	23	24	53	44	120	51	14	0	160	5	11	0	102	0	0	43	0	12	0	c13f05ef85d67ee9368b4b200ba58706	d__Bacteria; k__norank; p__Firmicutes; c__Clostridia; o__Oscillospirales; f__Ruminococcaceae; g__Subdoligranulum; s__gut_metagenome	1
be0bce3d4562f4cdc11b6b2b0c17e7e6	0	0	8	0	62	0	54	0	0	13	0	130	16	0	17	14	15	0	23	53	34	31	81	137	83	55	36	82	231	52	192	0	22	0	32	78	67	90	18	64	be0bce3d4562f4cdc11b6b2b0c17e7e6	d__Bacteria; k__norank; p__Firmicutes; c__Clostridia; o__Oscillospirales; f__Oscillospiraceae; g__uncultured; s__uncultured_bacterium	1
0fa3fb1e6baeb985195c57e49c2edf3d	62	28	59	0	52	63	49	52	52	33	0	0	48	0	43	45	53	38	35	53	54	69	86	53	48	74	71	42	38	38	70	43	51	0	0	96	67	0	45	75	0fa3fb1e6baeb985195c57e49c2edf3d	d__Bacteria; k__norank; p__Bacteroidota; c__Bacteroidia; o__Bacteroidales; f__Muribaculaceae; g__norank; s__uncultured_bacterium	1
8020848e0395465f7681379b8d960ab4	0	8	11	22	30	64	42	23	24	19	10	35	25	40	19	33	21	43	22	59	13	34	22	100	143	84	45	112	103	78	104	27	41	41	38	56	30	65	56	37	8020848e0395465f7681379b8d960ab4	d__Bacteria; k__norank; p__Firmicutes; c__Clostridia; o__Oscillospirales; f__Oscillospiraceae; g__uncultured; s__uncultured_bacterium	1
60a4f0128510bfea8eb89efc1d37b2dd	0	0	0	0	0	33	0	0	0	0	0	41	0	41	31	0	0	75	0	51	21	54	85	110	147	105	68	114	61	85	55	35	96	39	27	79	85	73	42	52	60a4f0128510bfea8eb89efc1d37b2dd	d__Bacteria; k__norank; p__Firmicutes; c__Clostridia; o__Oscillospirales; f__Oscillospiraceae; g__Colidextribacter; s__uncultured_bacterium	1
d5cc6b2f37bd565986b1e8314c4bacf3	46	46	38	54	68	36	32	34	46	59	67	80	103	30	43	24	37	45	32	67	0	79	56	29	69	35	34	34	12	46	93	74	22	0	37	33	0	0	26	34	d5cc6b2f37bd565986b1e8314c4bacf3	d__Bacteria; k__norank; p__Firmicutes; c__Clostridia; o__Lachnospirales; f__Lachnospiraceae; g__uncultured; s__uncultured_bacterium	1
39df75d24b3be5856471bc0cd0eacd42	28	25	19	31	40	43	47	25	21	34	18	32	20	49	27	50	26	53	27	46	40	65	35	54	71	61	70	82	55	65	18	39	49	59	44	68	40	42	56	20	39df75d24b3be5856471bc0cd0eacd42	d__Bacteria; k__norank; p__Firmicutes; c__Clostridia; o__Oscillospirales; f__Oscillospiraceae; g__Colidextribacter; s__uncultured_bacterium	1
2e673f22cb9e0b9cebaaf6fe92d2dbe3	56	20	15	43	83	33	28	92	18	76	51	51	73	36	95	14	82	58	63	95	9	37	30	15	24	25	22	15	15	11	13	21	34	18	49	69	56	31	49	23	2e673f22cb9e0b9cebaaf6fe92d2dbe3	d__Bacteria; k__norank; p__Bacteroidota; c__Bacteroidia; o__Bacteroidales; f__Tannerellaceae; g__Parabacteroides; s__Parabacteroides_goldsteinii_CL02T12C30	1
7da39f3845eddaefb068ce04cd2e0b51	98	122	87	71	138	38	33	35	60	30	0	87	72	68	42	31	0	56	29	37	51	22	0	91	65	46	34	37	0	44	0	36	0	30	9	0	0	0	0	0	7da39f3845eddaefb068ce04cd2e0b51	d__Bacteria; k__norank; p__Firmicutes; c__Clostridia; o__Oscillospirales; f__Ruminococcaceae; g__Faecalibacterium; s__human_gut_metagenome	1
56525c5f50dc3c9b0fdd5449d8a4dbd2	0	0	0	0	26	0	28	0	0	0	0	116	0	0	0	0	0	128	0	72	0	34	70	126	117	49	0	127	110	81	83	0	75	37	0	96	70	41	0	0	56525c5f50dc3c9b0fdd5449d8a4dbd2	d__Bacteria; k__norank; p__Firmicutes; c__Clostridia; o__Oscillospirales; f__Oscillospiraceae; g__uncultured; s__uncultured_bacterium	1
d5beea76e9c0b850554d3b87920b8af0	21	81	35	77	46	33	31	29	67	71	39	30	52	34	49	60	63	28	48	21	26	23	45	17	35	33	39	30	32	12	17	15	18	23	40	23	20	16	39	41	d5beea76e9c0b850554d3b87920b8af0	d__Bacteria; k__norank; p__Bacteroidota; c__Bacteroidia; o__Bacteroidales; f__Muribaculaceae; g__norank; s__uncultured_bacterium	1
cb73c39ba7f8903751e7e990f2b6d3aa	65	26	0	23	40	54	34	86	0	51	88	19	49	28	44	51	100	57	36	85	0	0	44	0	0	42	30	29	28	36	39	26	45	32	16	57	57	0	0	25	cb73c39ba7f8903751e7e990f2b6d3aa	d__Bacteria; k__norank; p__Firmicutes; c__Clostridia; o__Lachnospirales; f__Lachnospiraceae; g__uncultured; s__uncultured_bacterium	1
e8303699e1c878ed379cef10945c50a2	165	130	70	75	170	56	51	0	0	115	0	59	0	65	0	32	0	0	56	0	0	136	0	74	0	47	0	31	0	0	0	0	0	0	42	0	0	0	11	0	e8303699e1c878ed379cef10945c50a2	d__Bacteria; k__norank; p__Firmicutes; c__Clostridia; o__Lachnospirales; f__Lachnospiraceae; g__Roseburia; s__uncultured_bacterium	1
ea309fa8ca473bfde047096f82f2ba8d	27	21	31	29	21	39	3	17	43	84	98	24	264	0	0	0	0	27	0	9	25	138	56	20	238	3	0	0	0	30	0	45	0	40	8	0	10	0	0	0	ea309fa8ca473bfde047096f82f2ba8d	d__Bacteria; k__norank; p__Proteobacteria; c__Gammaproteobacteria; o__Enterobacterales; f__Enterobacteriaceae; g__Escherichia-Shigella; s__Escherichia_coli_ATCC_25922	1
d162c1edd82c0ef78f63f8a1031095fa	35	17	37	49	62	40	16	133	24	64	23	16	26	40	48	26	109	63	90	47	13	42	24	24	25	27	27	14	13	17	0	20	16	12	29	0	0	0	20	16	d162c1edd82c0ef78f63f8a1031095fa	d__Bacteria; k__norank; p__Firmicutes; c__Clostridia; o__Clostridia_vadinBB60_group; f__norank; g__norank; s__uncultured_bacterium	1
b4da36c5daa4e72e57197f26d3639fce	25	12	28	32	30	28	26	61	26	33	70	27	92	41	83	42	76	58	84	96	20	13	20	7	11	11	14	44	13	48	4	13	7	16	11	10	5	18	12	16	b4da36c5daa4e72e57197f26d3639fce	d__Bacteria; k__norank; p__Firmicutes; c__Clostridia; o__Clostridia_vadinBB60_group; f__norank; g__norank; s__uncultured_bacterium	1
e87ab0ddab900883f73e224fb7b12852	162	137	120	113	227	30	0	0	0	28	0	24	0	0	47	27	0	39	0	0	0	32	0	25	0	0	41	30	0	155	0	0	0	0	0	0	21	0	0	0	e87ab0ddab900883f73e224fb7b12852	d__Bacteria; k__norank; p__Firmicutes; c__Clostridia; o__Lachnospirales; f__Lachnospiraceae; g__Agathobacter; s__uncultured_bacterium	1
5b10b6bdaafb340b2f4106ed4bab6a9a	31	21	8	20	35	16	21	62	0	18	25	32	35	119	101	35	56	62	43	82	7	11	14	15	7	69	46	18	13	10	0	12	22	104	6	11	18	11	5	19	5b10b6bdaafb340b2f4106ed4bab6a9a	d__Bacteria; k__norank; p__Firmicutes; c__Clostridia; o__Clostridiales; f__Clostridiaceae; g__Clostridium_sensu_stricto_1; s__uncultured_bacterium	1
451261c8c8ead6f82cfbe81f3df017a4	8	15	10	27	30	21	27	8	13	15	16	48	22	8	15	19	23	110	18	25	18	22	30	114	47	37	30	55	20	36	37	10	50	16	18	98	48	16	23	22	451261c8c8ead6f82cfbe81f3df017a4	d__Bacteria; k__norank; p__Firmicutes; c__Clostridia; o__Oscillospirales; f__Oscillospiraceae; g__uncultured; s__uncultured_bacterium	1
fe6621d4507c88302984e9347eb86c9b	3	55	10	5	0	11	12	16	26	9	13	8	25	206	50	37	10	2	31	33	83	41	34	9	13	126	68	27	4	11	10	14	19	14	32	28	15	57	29	11	82104585f0b2617c13eb69f0bbdf7d5a	d__Bacteria; k__norank; p__Firmicutes; c__Bacilli; o__Lactobacillales; f__Streptococcaceae; g__Streptococcus; s__Streptococcus_pneumoniae	1
82104585f0b2617c13eb69f0bbdf7d5a	0	0	0	0	0	0	97	0	0	0	174	0	15	0	7	41	0	0	32	0	0	0	201	0	0	0	0	53	0	41	0	138	0	108	0	69	0	0	116	44	ab9fb3638763050198aba2afaaeeb71e	d__Bacteria; k__norank; p__Bacteroidota; c__Bacteroidia; o__Bacteroidales; f__Bacteroidaceae; g__Bacteroides; s__uncultured_bacterium	1
ab9fb3638763050198aba2afaaeeb71e	77	91	76	60	81	59	0	0	123	53	37	27	21	26	21	30	0	38	0	0	30	11	18	0	0	0	0	16	0	15	0	12	0	0	0	0	208	0	0	0	06016d1f568d80a8eebad0c896a03574	d__Bacteria; k__norank; p__Bacteroidota; c__Bacteroidia; o__Bacteroidales; f__Muribaculaceae; g__norank; s__uncultured_bacterium	1
06016d1f568d80a8eebad0c896a03574	23	45	40	63	31	24	48	23	35	41	0	17	25	21	28	0	22	0	25	0	0	13	0	0	38	19	12	22	181	0	52	79	0	0	0	0	0	0	0	13	674a6ec00c1989464ebb63384d112a96	d__Bacteria; k__norank; p__Firmicutes; c__Clostridia; o__Lachnospirales; f__Lachnospiraceae; g__uncultured; s__uncultured_bacterium	1
674a6ec00c1989464ebb63384d112a96	59	0	0	0	44	23	16	22	0	9	22	40	8	14	24	9	20	143	13	22	4	18	19	7	0	14	17	24	40	26	44	6	27	6	20	55	59	19	20	11	cefd2e4271baeffaa716fc0e2fba50d0	d__Bacteria; k__norank; p__Firmicutes; c__Clostridia; o__Lachnospirales; f__Lachnospiraceae; g__Lachnospiraceae_NK4A136_group; s__uncultured_bacterium	1
cefd2e4271baeffaa716fc0e2fba50d0	0	0	0	22	0	26	0	16	0	14	28	29	0	0	0	47	36	266	0	13	32	0	74	33	29	0	0	64	12	49	0	0	41	0	0	50	26	0	0	0	7a2180e2b3d85bc72f3e30e3ffd9dc3b	d__Bacteria; k__norank; p__Firmicutes; c__Clostridia; o__Clostridia_vadinBB60_group; f__norank; g__norank; s__uncultured_bacterium	1
7a2180e2b3d85bc72f3e30e3ffd9dc3b	36	0	0	0	62	43	52	0	24	30	19	38	0	36	46	35	27	29	31	62	0	0	0	0	35	0	0	54	15	76	13	0	27	0	0	27	20	41	0	17	765f38b638919e90b20ca174316869eb	d__Bacteria; k__norank; p__Firmicutes; c__Clostridia; o__Oscillospirales; f__Butyricicoccaceae; g__Butyricicoccus; s__uncultured_bacterium	1
765f38b638919e90b20ca174316869eb	18	12	11	23	17	15	24	26	0	8	6	39	14	15	10	14	12	19	12	23	0	18	17	56	26	14	29	27	14	19	82	16	31	18	11	39	20	21	13	15	cca9a176379fd3151b044af3c1050b39	d__Bacteria; k__norank; p__Actinobacteriota; c__Actinobacteria; o__Bifidobacteriales; f__Bifidobacteriaceae; g__Bifidobacterium; s__Bifidobacterium_longum	1
cca9a176379fd3151b044af3c1050b39	100	101	79	82	107	0	0	17	8	8	4	0	0	0	0	0	0	0	0	17	7	10	0	0	0	0	0	0	0	38	7	24	0	11	2	0	37	0	87	0	cfe38881d57f18e1ae953891da011264	d__Bacteria; k__norank; p__Firmicutes; c__Clostridia; o__Peptostreptococcales-Tissierellales; f__Peptostreptococcaceae; g__Intestinibacter; s__uncultured_bacterium	1
cfe38881d57f18e1ae953891da011264	96	102	57	65	84	27	0	25	0	0	0	27	6	53	23	0	0	26	0	0	0	0	0	39	5	40	0	0	0	0	0	0	0	33	0	0	34	0	0	0	caec1465ae1a5de6c67ff0bab0bc2aa8	d__Bacteria; k__norank; p__Firmicutes; c__Clostridia; o__Lachnospirales; f__Lachnospiraceae; g__Eubacterium_hallii_group; s__uncultured_bacterium	1
caec1465ae1a5de6c67ff0bab0bc2aa8	0	12	0	6	13	10	0	29	35	0	0	59	43	18	16	0	0	0	0	24	25	0	0	97	76	45	27	13	0	80	0	17	0	37	7	0	24	0	12	0	edcdf18fdd4f1d84d0431a2f2d795169	d__Bacteria; k__norank; p__Bacteroidota; c__Bacteroidia; o__Bacteroidales; f__Muribaculaceae; g__norank; s__uncultured_bacterium	1
edcdf18fdd4f1d84d0431a2f2d795169	44	38	0	0	32	0	0	0	0	37	27	23	32	0	52	0	42	33	0	62	0	45	54	0	0	45	0	0	0	0	0	0	0	0	26	51	0	0	0	75	06a95481fc773dfbeb3eb3f89cbda80e	d__Bacteria; k__norank; p__Firmicutes; c__Bacilli; o__Lactobacillales; f__Lactobacillaceae; g__Lactobacillus; s__uncultured_bacterium	1
06a95481fc773dfbeb3eb3f89cbda80e	26	9	6	10	6	23	4	16	8	9	21	4	28	9	24	5	29	15	27	31	9	7	30	7	22	9	11	11	8	7	13	4	8	29	20	68	47	8	29	45	c9631a324222b3c0e6ac611475da62a6	d__Bacteria; k__norank; p__Firmicutes; c__Clostridia; o__Lachnospirales; f__Lachnospiraceae; g__Fusicatenibacter; s__human_gut_metagenome	1
c9631a324222b3c0e6ac611475da62a6	0	0	0	0	0	32	0	0	25	0	21	66	19	60	30	0	0	57	0	35	37	45	0	40	0	38	38	0	0	125	0	0	0	0	0	0	0	0	0	0	649f37e2e29e7346c1cd707873f1381a	d__Bacteria; k__norank; p__Firmicutes; c__Clostridia; o__Lachnospirales; f__Lachnospiraceae; g__uncultured; s__uncultured_bacterium	1
649f37e2e29e7346c1cd707873f1381a	31	17	29	27	33	25	15	22	18	29	0	48	21	19	38	0	0	24	41	62	0	0	0	0	0	0	0	0	0	14	66	0	13	0	18	28	0	0	20	0	51dde958fbd4a8b67cc534f44637f98c	d__Bacteria; k__norank; p__Firmicutes; c__Clostridia; o__Lachnospirales; f__Lachnospiraceae; g__Roseburia; s__uncultured_bacterium	1
51dde958fbd4a8b67cc534f44637f98c	15	0	0	0	30	17	24	11	0	0	6	12	0	17	12	14	8	14	11	12	0	16	12	32	16	24	5	13	15	12	284	13	10	0	0	0	0	0	0	0	e50ac8d803f935b46b0b2e84b1c66cb7	d__Bacteria; k__norank; p__Bacteroidota; c__Bacteroidia; o__Bacteroidales; f__Bacteroidaceae; g__Bacteroides; s__uncultured_bacterium	1
e50ac8d803f935b46b0b2e84b1c66cb7	168	128	150	89	119	0	0	0	0	0	0	0	0	0	0	0	0	0	0	0	0	0	0	0	0	0	0	0	0	0	0	0	0	0	0	0	0	0	0	0	f0fc48cd07ab2df52ebda4d5fd958d70	d__Bacteria; k__norank; p__Firmicutes; c__Bacilli; o__Erysipelotrichales; f__Erysipelotrichaceae; g__Faecalibaculum; s__Faecalibaculum_rodentium	1
f0fc48cd07ab2df52ebda4d5fd958d70	6	6	28	22	4	16	3	6	8	17	17	0	15	19	17	16	20	16	16	9	5	18	9	6	9	16	0	0	0	0	0	18	15	35	63	23	21	9	59	54	10587608656b0cb84f47a8995bd45d94	d__Bacteria; k__norank; p__Bacteroidota; c__Bacteroidia; o__Bacteroidales; f__Tannerellaceae; g__Parabacteroides; s__uncultured_bacterium	1
10587608656b0cb84f47a8995bd45d94	98	210	108	92	88	0	0	0	0	0	0	0	0	0	0	0	0	0	0	0	0	0	0	0	0	0	0	0	0	0	0	0	0	0	0	0	0	0	0	0	ea7049cc40f87590f09af9145ca26b21	d__Bacteria; k__norank; p__Firmicutes; c__Clostridia; o__Oscillospirales; f__Oscillospiraceae; g__Colidextribacter; s__uncultured_bacterium	1
ea7049cc40f87590f09af9145ca26b21	13	8	0	14	5	15	19	7	8	13	0	10	0	23	14	11	0	22	0	0	11	12	22	48	17	21	20	43	18	33	0	20	21	26	15	21	21	10	12	14	c6dcb282c35d4e6c6015a194c81b101c	d__Bacteria; k__norank; p__Firmicutes; c__Bacilli; o__Lactobacillales; f__Lactobacillaceae; g__Lactobacillus; s__mouse_gut_metagenome	1
c6dcb282c35d4e6c6015a194c81b101c	17	28	6	17	16	11	8	13	4	45	41	0	13	17	19	6	12	22	13	32	0	26	0	0	4	17	16	0	4	0	0	9	0	14	0	64	34	0	22	22	73101fd89fb404b492b2e2633cd95b6b	d__Bacteria; k__norank; p__Firmicutes; c__Clostridia; o__Oscillospirales; f__Ruminococcaceae; g__Ruminococcus; s__Ruminococcus_sp._N15.MGS-57	1
73101fd89fb404b492b2e2633cd95b6b	0	34	22	0	43	0	7	40	17	35	0	0	0	0	62	11	0	0	7	46	18	61	0	0	0	0	68	0	0	75	0	0	0	0	0	0	0	0	14	0	aaab809a7bdb2d5e0261b3f0123371b2	d__Bacteria; k__norank; p__Firmicutes; c__Clostridia; o__Oscillospirales; f__Oscillospiraceae; g__Colidextribacter; s__uncultured_bacterium	1
aaab809a7bdb2d5e0261b3f0123371b2	0	0	0	0	21	26	32	0	23	0	0	39	0	0	20	0	0	0	0	29	0	0	30	0	41	52	0	70	37	54	0	0	25	13	0	0	0	17	0	30	b0ad19a4eaf435f94a5a21568f950ba9	d__Bacteria; k__norank; p__Firmicutes; c__Clostridia; o__Oscillospirales; f__Oscillospiraceae; g__uncultured; s__uncultured_bacterium	1
b0ad19a4eaf435f94a5a21568f950ba9	25	0	0	22	0	0	0	0	0	16	0	0	0	0	0	28	0	0	0	0	0	0	0	58	48	0	24	80	0	47	46	0	27	19	0	44	46	21	0	0	8c2fcc7b3d352f83948fa75d62429b3f	d__Bacteria; k__norank; p__Firmicutes; c__Clostridia; o__Lachnospirales; f__Lachnospiraceae; g__uncultured; s__uncultured_bacterium	1
8c2fcc7b3d352f83948fa75d62429b3f	0	3	0	0	9	3	9	7	7	5	8	45	0	4	4	5	4	25	0	8	13	6	66	24	32	15	11	33	22	31	48	9	24	11	5	6	13	27	5	0	3adb05e41f2101437b2e453762840445	d__Bacteria; k__norank; p__Bacteroidota; c__Bacteroidia; o__Bacteroidales; f__Bacteroidaceae; g__Bacteroides; s__uncultured_bacterium	1
3adb05e41f2101437b2e453762840445	0	0	0	0	29	0	0	0	11	57	27	0	96	56	25	14	0	0	0	0	0	26	11	0	112	28	21	0	0	0	0	0	0	27	0	0	0	0	7	0	ac1ca7224c2e052e03a9fba6a106bb50	d__Bacteria; k__norank; p__Firmicutes; c__Clostridia; o__Lachnospirales; f__Lachnospiraceae; g__Lachnospiraceae_NK4A136_group; s__uncultured_bacterium	1
ac1ca7224c2e052e03a9fba6a106bb50	30	43	29	23	42	0	0	0	37	0	0	0	0	0	124	14	0	0	0	0	31	40	0	0	0	0	90	34	0	0	0	0	0	0	0	0	0	0	0	0	8af03babc86707ff7cd2558219df19d9	d__Bacteria; k__norank; p__Firmicutes; c__Clostridia; o__Oscillospirales; f__Ruminococcaceae; g__Ruminococcus; s__uncultured_bacterium	1
5dd13bb8e38827802af6f25b6bbfcfdb	9	0	3	0	47	0	0	0	0	0	2	0	0	7	2	0	0	0	0	81	0	8	4	37	24	78	26	6	82	30	36	19	0	3	2	0	6	8	4	0	622edbd3ac883a5c66d350d7bbe77c9d	d__Bacteria; k__norank; p__Bacteroidota; c__Bacteroidia; o__Bacteroidales; f__Bacteroidaceae; g__Bacteroides; s__uncultured_bacterium	1
8af03babc86707ff7cd2558219df19d9	31	21	32	32	31	32	0	0	0	31	0	23	46	29	0	0	29	22	0	29	0	0	0	0	0	23	35	15	0	0	0	13	11	0	0	13	0	0	21	0	0613cfb6993c078a3cb01ebd4af9a5d4	d__Bacteria; k__norank; p__Firmicutes; c__Clostridia; o__Oscillospirales; f__Ruminococcaceae; g__Ruminococcus; s__uncultured_bacterium	1
622edbd3ac883a5c66d350d7bbe77c9d	0	0	0	0	0	94	0	0	0	35	37	70	0	0	0	0	0	23	0	0	0	18	17	43	0	0	0	0	0	112	0	5	0	0	0	0	60	0	0	0	492f0d691b4d60a457a7a1785d0f939e	d__Bacteria; k__norank; p__Firmicutes; c__Clostridia; o__Lachnospirales; f__Lachnospiraceae; g__Lachnospiraceae_NK4A136_group; s__uncultured_bacterium	1
0613cfb6993c078a3cb01ebd4af9a5d4	0	0	0	23	0	0	13	49	15	30	14	0	0	0	53	21	0	0	44	28	16	25	21	13	31	0	0	0	29	0	12	0	0	9	20	0	18	7	0	21	ec49866c5e807febc7cf82033e5d2dc3	d__Bacteria; k__norank; p__Firmicutes; c__Clostridia; o__Peptostreptococcales-Tissierellales; f__Peptostreptococcaceae; g__Paeniclostridium; s__Paeniclostridium_sordellii	1
2dcfbc9da3cf7a8db1eb444e1c2ee12c	0	0	0	0	0	19	36	16	13	26	52	19	51	75	56	37	68	0	6	0	0	2	4	2	0	4	4	0	0	0	0	0	0	2	0	0	0	2	0	0	f028fda56e6041cc7eb8d67f48e34f9e	d__Bacteria; k__norank; p__Bacteroidota; c__Bacteroidia; o__Bacteroidales; f__Porphyromonadaceae; g__Porphyromonas; s__uncultured_bacterium	1
492f0d691b4d60a457a7a1785d0f939e	6	4	0	7	0	13	0	0	8	6	8	13	0	0	0	6	5	39	0	0	8	0	20	21	18	0	10	18	19	21	159	7	0	9	12	15	15	10	13	0	e9f3db5429068c2696ecef9453b8fc33	d__Bacteria; k__norank; p__Bacteroidota; c__Bacteroidia; o__Bacteroidales; f__Bacteroidaceae; g__Bacteroides; s__uncultured_bacterium	1
ec49866c5e807febc7cf82033e5d2dc3	30	26	28	0	29	0	7	36	4	0	7	46	0	0	0	0	0	0	16	39	0	0	7	53	0	0	12	0	0	0	5	0	0	108	19	0	0	3	5	6	8b0375809e4e85ae541b64238051968c	d__Bacteria; k__norank; p__Firmicutes; c__Clostridia; o__Oscillospirales; f__Ruminococcaceae; g__uncultured; s__uncultured_bacterium	1
f028fda56e6041cc7eb8d67f48e34f9e	0	0	0	0	0	0	0	0	0	0	0	0	0	49	0	0	0	0	0	0	0	0	0	0	0	0	0	0	0	19	26	0	0	64	189	0	0	137	0	0	a33d1f877436e58868d561bc8a044df4	d__Bacteria; k__norank; p__Actinobacteriota; c__Actinobacteria; o__Bifidobacteriales; f__Bifidobacteriaceae; g__Bifidobacterium; s__Bifidobacterium_pseudolongum_PV8-2	1
e9f3db5429068c2696ecef9453b8fc33	96	97	85	86	111	0	0	0	0	0	0	0	0	0	0	0	0	0	0	0	0	0	0	0	0	0	0	0	0	0	0	0	0	0	8	0	0	0	0	0	ae67ae59babb2bf407adf011fc3a1698	d__Bacteria; k__norank; p__Bacteroidota; c__Bacteroidia; o__Bacteroidales; f__Rikenellaceae; g__Alistipes; s__gut_metagenome	1
8b0375809e4e85ae541b64238051968c	17	8	9	0	11	0	15	0	17	0	0	11	0	8	9	7	9	13	11	24	0	0	0	19	39	37	0	68	30	47	22	9	18	0	0	0	9	16	0	0	d60ed56cecd39deae143ef3dee97f37c	d__Bacteria; k__norank; p__Firmicutes; c__Clostridia; o__Lachnospirales; f__Lachnospiraceae; g__uncultured; s__uncultured_bacterium	1
a33d1f877436e58868d561bc8a044df4	0	0	30	47	11	20	10	15	0	22	6	4	9	27	17	14	4	7	11	16	0	13	9	6	9	15	7	4	5	12	0	13	0	17	22	14	0	17	19	30	199340bb1bd6530095d8a71ca479e6a6	d__Bacteria; k__norank; p__Bacteroidota; c__Bacteroidia; o__Bacteroidales; f__Tannerellaceae; g__Parabacteroides; s__uncultured_bacterium	1
ae67ae59babb2bf407adf011fc3a1698	26	0	0	21	23	69	11	5	72	28	0	0	0	0	0	7	0	36	8	8	50	25	0	0	0	0	0	15	0	0	0	0	0	49	25	0	0	0	0	0	00f620273eefcb4070a0edf6c1f19953	d__Bacteria; k__norank; p__Proteobacteria; c__Gammaproteobacteria; o__Xanthomonadales; f__Xanthomonadaceae; g__Stenotrophomonas; s__Stenotrophomonas_maltophilia	1
d60ed56cecd39deae143ef3dee97f37c	15	0	0	0	39	23	14	22	0	0	21	19	0	0	29	16	17	58	0	0	0	0	0	29	25	16	0	0	14	0	14	0	17	11	9	29	20	0	0	0	429fbdab60ca3286fc34145967f69c2a	d__Bacteria; k__norank; p__Firmicutes; c__Clostridia; o__Oscillospirales; f__Ruminococcaceae; g__Incertae_Sedis; s__uncultured_bacterium	1
94db82d95b214fbef1f367a9402de795	8	15	4	9	0	8	16	30	11	0	18	10	26	16	26	18	6	5	34	44	9	0	13	3	16	15	6	5	8	3	9	8	9	0	0	8	0	4	11	7	78b6feef9d5b6a0b66700b3b5a4ebdbd	d__Bacteria; k__norank; p__Firmicutes; c__Clostridia; o__Lachnospirales; f__Lachnospiraceae; g__Lachnospiraceae_NK4A136_group; s__uncultured_bacterium	1
199340bb1bd6530095d8a71ca479e6a6	8	6	0	0	0	0	31	0	43	79	28	0	0	0	0	11	0	0	19	0	21	53	28	0	0	0	0	7	0	81	0	0	0	12	7	0	0	0	0	0	3d9fdc3556ecb9e9c7ed765a99a7d451	d__Bacteria; k__norank; p__Bacteroidota; c__Bacteroidia; o__Bacteroidales; f__Prevotellaceae; g__Prevotella; s__uncultured_bacterium	1
00f620273eefcb4070a0edf6c1f19953	0	0	0	0	0	0	0	0	0	0	0	0	0	0	0	0	0	0	0	0	0	0	0	0	0	0	0	0	0	4	0	0	0	0	0	54	359	0	0	0	79f770b4593f8008c8910b397fc240ec	d__Bacteria; k__norank; p__Firmicutes; c__Clostridia; o__Oscillospirales; f__Ruminococcaceae; g__uncultured; s__uncultured_bacterium	1
429fbdab60ca3286fc34145967f69c2a	0	10	0	16	12	10	0	13	3	20	0	13	7	9	15	13	6	0	0	17	6	20	9	16	15	12	17	9	9	7	32	13	9	18	0	13	11	12	22	0	89e32e8d88cbc87fd860451144c5b35d	d__Bacteria; k__norank; p__Firmicutes; c__Clostridia; o__Lachnospirales; f__Lachnospiraceae; g__Lachnoclostridium; s__uncultured_bacterium	1
78b6feef9d5b6a0b66700b3b5a4ebdbd	0	0	0	0	0	0	0	0	0	0	0	0	0	0	0	0	0	0	0	0	13	0	31	0	0	0	0	10	0	17	0	12	43	17	18	120	99	0	15	6	84978bdf31e54eca2646f067f29c1360	d__Bacteria; k__norank; p__Nitrospirota; c__Nitrospiria; o__Nitrospirales; f__Nitrospiraceae; g__Nitrospira; s__uncultured_bacterium	1
3d9fdc3556ecb9e9c7ed765a99a7d451	64	61	38	56	55	22	0	0	0	0	0	41	11	0	0	0	0	11	0	0	0	0	0	17	0	0	0	0	0	0	0	0	0	0	22	0	0	0	0	0	3e612251c9ec3d5156040c6eff212a70	d__Bacteria; k__norank; p__Bacteroidota; c__Bacteroidia; o__Bacteroidales; f__Bacteroidaceae; g__Bacteroides; s__uncultured_bacterium	1
79f770b4593f8008c8910b397fc240ec	10	3	0	4	7	0	19	5	0	0	7	35	0	6	8	6	5	27	0	17	6	8	11	20	7	8	5	24	18	17	24	0	5	11	0	21	15	7	10	13	ed70d7b9ae642a5d5e676d6c63b3ad1b	d__Bacteria; k__norank; p__Firmicutes; c__Clostridia; o__Lachnospirales; f__Lachnospiraceae; g__Tuzzerella; s__uncultured_bacterium	1
89e32e8d88cbc87fd860451144c5b35d	0	0	0	0	0	0	0	0	24	0	37	0	56	77	0	0	0	0	0	0	0	0	36	0	63	96	0	0	0	0	0	0	0	0	0	0	0	0	0	0	c468d2f7e78921001485021a3f2620e5	d__Bacteria; k__norank; p__Firmicutes; c__Clostridia; o__Lachnospirales; f__Lachnospiraceae; g__Fusicatenibacter; s__uncultured_bacterium	1
84978bdf31e54eca2646f067f29c1360	0	0	0	0	0	0	0	0	0	0	0	0	0	0	0	0	0	0	0	0	0	0	0	0	0	0	0	0	0	0	85	119	102	21	10	11	15	11	0	8	bdfb01c3fdf58a7146d955092ee85dbd	d__Bacteria; k__norank; p__Firmicutes; c__Clostridia; o__Clostridia_vadinBB60_group; f__norank; g__norank; s__uncultured_bacterium	1
3e612251c9ec3d5156040c6eff212a70	53	58	52	45	39	0	72	0	0	0	0	0	0	0	9	0	0	0	34	0	0	0	0	0	0	0	0	0	0	0	0	0	0	0	13	0	0	0	0	0	8859393b2b48e6acc958516482d518e2	d__Bacteria; k__norank; p__Firmicutes; c__Bacilli; o__Lactobacillales; f__Enterococcaceae; g__Enterococcus; s__Enterococcus_faecium_ATCC_8459	1
ed70d7b9ae642a5d5e676d6c63b3ad1b	0	0	0	20	10	0	9	7	0	5	0	15	0	9	0	7	0	12	0	11	0	0	10	13	11	6	0	8	15	3	14	6	18	13	8	43	46	19	14	22	12c335b02a9bf7c9d843d6582f3504a9	d__Bacteria; k__norank; p__Firmicutes; c__Clostridia; o__Oscillospirales; f__Oscillospiraceae; g__UCG-005; s__uncultured_bacterium	1
c468d2f7e78921001485021a3f2620e5	33	0	0	0	30	27	0	0	29	0	0	32	0	0	38	0	0	30	13	0	44	0	0	52	0	0	16	0	0	11	0	0	0	0	0	0	0	0	14	0	8559f41859150f23b17090e9d8643236	d__Bacteria; k__norank; p__Firmicutes; c__Clostridia; o__Lachnospirales; f__Lachnospiraceae; g__Dorea; s__uncultured_bacterium	1
bdfb01c3fdf58a7146d955092ee85dbd	0	28	35	50	0	0	0	44	0	0	0	0	42	0	0	0	0	0	0	0	13	23	12	33	0	26	26	0	0	0	0	13	0	0	0	0	0	0	19	0	13d6d261a3620629b58cf7de161ab228	d__Bacteria; k__norank; p__Firmicutes; c__Clostridia; o__Lachnospirales; f__Lachnospiraceae; g__Blautia; s__uncultured_bacterium	1
8859393b2b48e6acc958516482d518e2	0	0	0	0	0	78	0	26	0	0	111	0	0	0	0	0	0	64	0	21	0	0	62	0	0	0	0	0	0	0	0	0	0	0	0	0	0	0	0	0	a8449cb2fefcffc44e144edf1b107c70	d__Bacteria; k__norank; p__Firmicutes; c__Clostridia; o__Lachnospirales; f__Lachnospiraceae; g__Lachnospiraceae_NK4A136_group; s__uncultured_bacterium	1
12c335b02a9bf7c9d843d6582f3504a9	0	23	32	32	60	8	0	0	0	0	0	0	0	8	23	0	0	0	0	0	0	0	0	0	0	0	11	0	0	125	0	0	0	32	0	0	0	0	0	0	774ff40e3a6504101e22a2d22162eea9	d__Bacteria; k__norank; p__Bacteroidota; c__Bacteroidia; o__Bacteroidales; f__Bacteroidaceae; g__Bacteroides; s__uncultured_bacterium	1
8559f41859150f23b17090e9d8643236	0	22	15	0	22	9	0	0	11	49	0	23	21	0	11	0	0	10	0	0	0	44	0	18	22	0	19	18	0	21	0	0	0	5	0	0	10	0	0	0	c90465ad2c2b0dca2caa1a80d08f9b27	d__Bacteria; k__norank; p__Firmicutes; c__Clostridia; o__Clostridia_UCG-014; f__norank; g__norank; s__uncultured_bacterium	1
13d6d261a3620629b58cf7de161ab228	0	0	0	0	0	0	0	0	0	0	0	0	10	0	0	0	0	0	12	11	0	0	10	11	0	0	27	0	16	27	0	20	35	11	30	59	0	54	15	0	8834a116b035c7f73f294ce38a02732a	d__Bacteria; k__norank; p__Firmicutes; c__Clostridia; o__Oscillospirales; f__Oscillospiraceae; g__uncultured; s__uncultured_bacterium	1
a8449cb2fefcffc44e144edf1b107c70	0	0	0	0	0	0	0	0	0	0	0	0	0	0	22	0	0	0	0	0	0	0	0	0	0	0	0	0	0	0	0	0	0	0	0	151	128	47	0	0	9d425a151f01953f6059d4cc1ee1eae4	d__Bacteria; k__norank; p__Firmicutes; c__Clostridia; o__Lachnospirales; f__Lachnospiraceae; g__uncultured; s__uncultured_bacterium	1
774ff40e3a6504101e22a2d22162eea9	0	0	0	0	0	20	0	0	18	99	0	0	0	55	0	0	0	0	0	0	0	34	0	0	0	33	0	0	0	26	0	0	0	0	0	0	40	0	21	0	5084ad3f7734203209f97c57543da88e	d__Bacteria; k__norank; p__Bacteroidota; c__Bacteroidia; o__Bacteroidales; f__Muribaculaceae; g__norank; s__uncultured_bacterium	1
c90465ad2c2b0dca2caa1a80d08f9b27	14	20	17	0	25	0	67	0	0	0	0	0	0	0	0	0	0	0	88	0	0	0	0	0	0	0	0	0	0	0	0	0	0	72	41	0	0	0	0	0	e9fbc34207b1909698dbc7827d9226f4	d__Bacteria; k__norank; p__Firmicutes; c__Clostridia; o__Oscillospirales; f__Oscillospiraceae; g__uncultured; s__uncultured_bacterium	1
8834a116b035c7f73f294ce38a02732a	0	0	0	0	0	0	0	0	0	0	0	0	0	0	0	0	0	0	0	0	0	0	40	52	0	0	0	38	31	36	44	0	46	0	0	32	0	18	0	0	2cc6e5005917e4c85ff2a3c1ff8409ec	d__Bacteria; k__norank; p__Actinobacteriota; c__Actinobacteria; o__Bifidobacteriales; f__Bifidobacteriaceae; g__Bifidobacterium; s__Bifidobacterium_pseudocatenulatum	1
9d425a151f01953f6059d4cc1ee1eae4	0	0	0	0	0	0	0	0	0	0	9	0	0	0	0	41	19	123	0	0	13	0	27	0	0	0	0	16	0	14	0	10	0	0	0	24	26	14	0	0	44a1f7f790ff544176a3ff94416a2bb8	d__Bacteria; k__norank; p__Bacteroidota; c__Bacteroidia; o__Bacteroidales; f__Porphyromonadaceae; g__Porphyromonas; s__uncultured_bacterium	1
5084ad3f7734203209f97c57543da88e	0	0	0	0	0	0	0	0	0	0	41	0	59	0	0	39	66	0	30	0	0	0	0	0	0	0	27	0	0	0	0	0	0	0	19	0	0	0	23	28	3a87ee1ba6e69009cdb28688a3db4c8a	d__Bacteria; k__norank; p__Actinobacteriota; c__Actinobacteria; o__Bifidobacteriales; f__Bifidobacteriaceae; g__Bifidobacterium; s__uncultured_bacterium	1
e9fbc34207b1909698dbc7827d9226f4	0	0	0	22	0	0	0	0	0	0	0	0	0	0	0	0	0	0	0	0	0	0	0	109	0	0	0	74	34	52	35	0	0	0	0	0	0	0	0	0	58268e5ade0c5de7c8f0f6072e750366	d__Bacteria; k__norank; p__Firmicutes; c__Clostridia; o__Lachnospirales; f__Lachnospiraceae; g__Coprococcus; s__uncultured_bacterium	1
2cc6e5005917e4c85ff2a3c1ff8409ec	0	0	0	0	0	0	7	23	28	42	0	0	0	0	0	0	0	0	0	25	14	43	0	6	0	0	0	0	0	48	0	32	0	0	0	8	34	0	15	0	798b74c5b2023737fdf47459e57b0bb9	d__Bacteria; k__norank; p__Firmicutes; c__Clostridia; o__Peptococcales; f__Peptococcaceae; g__uncultured; s__uncultured_bacterium	1
44a1f7f790ff544176a3ff94416a2bb8	0	0	0	0	0	0	0	0	0	0	0	0	0	0	0	0	0	7	0	0	0	0	0	0	0	24	0	0	0	0	34	0	0	85	150	16	0	0	0	8	c39bcda527f20d6f8056ece63f554722	d__Bacteria; k__norank; p__Bacteroidota; c__Bacteroidia; o__Bacteroidales; f__Rikenellaceae; g__Alistipes; s__Alistipes_onderdonkii_WAL_8169_=_DSM_19147	1
3a87ee1ba6e69009cdb28688a3db4c8a	61	70	46	33	68	0	0	0	0	0	0	12	0	0	0	0	0	0	0	0	13	0	0	0	0	0	0	0	0	0	0	0	0	7	13	0	0	0	0	0	8f1d0fcadb4e58b8715284c843c99daf	d__Bacteria; k__norank; p__Firmicutes; c__Bacilli; o__Lactobacillales; f__Streptococcaceae; g__Streptococcus; s__uncultured_bacterium	1
58268e5ade0c5de7c8f0f6072e750366	0	0	0	0	0	0	0	21	0	0	0	0	76	0	0	0	0	0	0	0	0	0	0	0	40	0	37	0	0	144	0	0	0	0	0	0	0	0	0	0	3a22f05ad051536c86ce4f419d011a77	d__Bacteria; k__norank; p__Proteobacteria; c__Alphaproteobacteria; o__Caulobacterales; f__Hyphomonadaceae; g__SWB02; s__uncultured_bacterium	1
798b74c5b2023737fdf47459e57b0bb9	4	6	0	7	12	5	14	0	2	2	6	20	0	6	5	3	0	6	2	7	0	0	14	17	4	15	4	7	5	9	11	8	19	12	9	25	16	18	6	6	dd1695de238e9b816c70b9b632306a92	d__Bacteria; k__norank; p__Firmicutes; c__Clostridia; o__Lachnospirales; f__Lachnospiraceae; g__Lachnospiraceae_NK4A136_group; s__uncultured_bacterium	1
c39bcda527f20d6f8056ece63f554722	0	5	4	0	0	0	24	36	15	12	0	11	4	0	34	0	0	0	25	46	9	10	0	6	3	0	25	0	0	0	0	0	0	0	0	0	27	0	12	0	72e1458ae61748761f0bb2c6d87f5d9f	d__Bacteria; k__norank; p__Firmicutes; c__Clostridia; o__Lachnospirales; f__Lachnospiraceae; g__Anaerostipes; s__uncultured_bacterium	1
8f1d0fcadb4e58b8715284c843c99daf	0	0	0	0	0	0	0	0	0	0	0	0	0	0	0	7	0	0	0	0	0	0	0	25	0	0	0	0	0	136	0	22	0	0	0	105	0	11	0	0	212b11f4b4c8ef574ddcc674041d51e5	d__Bacteria; k__norank; p__Firmicutes; c__Bacilli; o__Lactobacillales; f__Streptococcaceae; g__Streptococcus; s__Streptococcus_gallolyticus_subsp._pasteurianus	1
3a22f05ad051536c86ce4f419d011a77	0	0	0	0	0	0	0	0	0	0	0	0	0	0	0	0	0	0	0	0	0	0	0	0	0	0	0	0	0	13	20	70	52	35	18	23	19	17	21	12	17db6e4d8ca78b85c961d61b16edebc9	d__Bacteria; k__norank; p__Firmicutes; c__Clostridia; o__Lachnospirales; f__Lachnospiraceae; g__Blautia; s__Lachnospiraceae_bacterium_28-4	1
dd1695de238e9b816c70b9b632306a92	0	0	0	0	0	0	0	0	0	0	0	0	0	0	0	0	0	19	0	0	0	0	0	0	0	0	0	0	0	0	0	0	0	13	0	106	126	35	0	0	00eb8ac790884ec2552d997e8dd0536d	d__Bacteria; k__norank; p__Firmicutes; c__Clostridia; o__Oscillospirales; f__UCG-010; g__norank; s__uncultured_bacterium	1
72e1458ae61748761f0bb2c6d87f5d9f	0	0	0	0	0	0	0	0	0	0	0	42	0	43	14	0	0	0	7	0	14	0	0	37	19	48	11	0	0	0	0	37	0	0	0	0	18	0	0	0	e50547dbb4b459e47015448d696e9a75	d__Bacteria; k__norank; p__Firmicutes; c__Clostridia; o__Oscillospirales; f__Oscillospiraceae; g__uncultured; s__uncultured_bacterium	1
212b11f4b4c8ef574ddcc674041d51e5	89	34	21	37	26	46	0	0	0	0	0	0	0	0	0	0	0	34	0	0	0	0	0	0	0	0	0	0	0	0	0	0	0	0	0	0	0	0	0	0	8ad98d98b90a194538a952a9f7627ddb	d__Bacteria; k__norank; p__Firmicutes; c__Clostridia; o__Lachnospirales; f__Lachnospiraceae; g__Marvinbryantia; s__uncultured_bacterium	1
17db6e4d8ca78b85c961d61b16edebc9	0	0	0	0	0	0	0	0	0	12	0	0	0	16	26	8	0	71	0	0	11	14	0	0	0	0	0	34	0	0	28	0	0	0	0	0	45	0	0	21	db0bab351dd5f5efedc86bc1214bab44	d__Bacteria; k__norank; p__Actinobacteriota; c__Actinobacteria; o__Micrococcales; f__Microbacteriaceae; g__Microbacterium; s__Microbacterium_sp._B-2027	1
00eb8ac790884ec2552d997e8dd0536d	12	13	17	11	8	7	13	8	6	13	4	2	2	3	6	4	5	8	4	9	9	10	10	0	0	3	2	5	5	7	6	0	6	10	11	10	16	0	6	14	5679d35847f4e6f4eda872b7b393a096	d__Bacteria; k__norank; p__Firmicutes; c__Clostridia; o__Oscillospirales; f__Oscillospiraceae; g__Colidextribacter; s__uncultured_bacterium	1
e50547dbb4b459e47015448d696e9a75	0	0	0	6	9	0	6	0	6	0	0	28	0	0	12	0	0	13	0	9	0	0	23	70	13	0	7	27	10	14	13	0	0	0	0	9	9	0	0	0	32a72e3f6358f60d0004762537d3a02d	d__Bacteria; k__norank; p__Actinobacteriota; c__Actinobacteria; o__Micrococcales; f__Micrococcaceae; g__Rothia; s__uncultured_bacterium	1
8ad98d98b90a194538a952a9f7627ddb	28	0	0	0	15	23	16	20	0	9	0	0	0	31	32	0	0	0	21	14	0	10	0	0	9	0	0	0	0	0	44	0	0	0	0	0	0	10	0	0	376a6ec9fa8c6c7d7699dea72c879931	d__Bacteria; k__norank; p__Firmicutes; c__Clostridia; o__Clostridia_vadinBB60_group; f__norank; g__norank; s__uncultured_bacterium	1
db0bab351dd5f5efedc86bc1214bab44	0	0	0	0	0	0	0	0	0	0	0	0	0	0	0	0	0	0	0	0	0	0	0	0	0	0	0	0	0	0	18	0	17	53	33	43	27	29	30	31	ec45c2dced575ecd8b8d74fac71cc3b4	d__Bacteria; k__norank; p__Firmicutes; c__Clostridia; o__Oscillospirales; f__Ruminococcaceae; g__Anaerotruncus; s__uncultured_bacterium	1
5679d35847f4e6f4eda872b7b393a096	0	0	0	0	0	0	0	0	0	0	0	19	0	0	0	0	0	0	0	0	0	16	0	33	35	24	0	0	64	0	28	0	14	0	14	19	0	0	8	0	5abca25cf86e3b9c882d6980b5cdbf30	d__Bacteria; k__norank; p__Firmicutes; c__Negativicutes; o__Veillonellales-Selenomonadales; f__Veillonellaceae; g__Veillonella; s__Veillonella_dispar_ATCC_17748	1
32a72e3f6358f60d0004762537d3a02d	0	0	0	0	0	0	0	2	0	2	0	0	0	17	0	0	0	0	0	0	0	3	15	0	0	16	0	0	0	0	7	0	0	55	64	91	0	0	0	0	e8cfa3b5e67a6a8eb3998a7423b2016b	d__Bacteria; k__norank; p__Firmicutes; c__Clostridia; o__Lachnospirales; f__Lachnospiraceae; g__Lachnospiraceae_NK4A136_group; s__uncultured_bacterium	1
376a6ec9fa8c6c7d7699dea72c879931	0	18	0	0	0	7	0	0	0	0	12	0	0	0	0	0	25	25	0	0	17	14	19	0	29	0	0	13	0	0	0	0	12	0	14	15	23	14	0	6	8b31ba6c830cd1c18b977975445aae71	d__Bacteria; k__norank; p__Firmicutes; c__Clostridia; o__Oscillospirales; f__Ruminococcaceae; g__Ruminococcus; s__uncultured_bacterium	1
ec45c2dced575ecd8b8d74fac71cc3b4	0	16	4	13	8	7	0	5	0	6	9	20	5	16	8	0	5	16	5	13	0	8	15	7	0	0	0	0	10	0	10	0	12	0	0	20	18	0	0	4	70914aa5744b03f0182c003d64966744	d__Bacteria; k__norank; p__Firmicutes; c__Clostridia; o__Clostridia_UCG-014; f__norank; g__norank; s__uncultured_bacterium	1
5abca25cf86e3b9c882d6980b5cdbf30	0	0	0	0	0	0	7	0	0	0	0	0	0	0	0	9	0	0	5	0	0	0	14	0	4	24	0	17	0	26	11	0	0	0	14	11	0	56	0	59	61493e71e78ad697e7e0cdfd18c82a0e	d__Bacteria; k__norank; p__Firmicutes; c__Clostridia; o__Oscillospirales; f__Eubacterium_coprostanoligenes_group; g__norank; s__uncultured_bacterium	1
e8cfa3b5e67a6a8eb3998a7423b2016b	0	0	0	0	0	0	0	0	0	0	0	0	0	8	0	0	0	0	0	0	0	0	0	0	0	0	0	0	0	0	0	0	0	0	20	101	89	39	0	0	1188b2a56f0d22759b7bf446f8b41b29	d__Bacteria; k__norank; p__Firmicutes; c__Clostridia; o__Clostridiales; f__Clostridiaceae; g__Candidatus_Arthromitus; s__uncultured_bacterium	1
8b31ba6c830cd1c18b977975445aae71	0	0	0	0	0	0	0	4	0	0	0	0	0	0	0	0	0	0	0	0	0	0	0	0	0	0	0	4	0	15	4	8	4	26	7	79	57	5	30	7	c4192384e848db68263c2ef810c06ca9	d__Bacteria; k__norank; p__Firmicutes; c__Clostridia; o__Oscillospirales; f__Ruminococcaceae; g__Faecalibacterium; s__human_gut_metagenome	1
70914aa5744b03f0182c003d64966744	25	24	0	19	27	0	0	0	0	0	0	18	0	0	0	33	0	0	0	0	0	0	0	18	0	0	0	38	0	0	0	0	0	30	13	0	0	0	0	0	d45a5b58c9ef45669aec269905f9118c	d__Bacteria; k__norank; p__Firmicutes; c__Clostridia; o__Lachnospirales; f__Lachnospiraceae; g__uncultured; s__uncultured_bacterium	1
61493e71e78ad697e7e0cdfd18c82a0e	51	44	36	34	79	0	0	0	0	0	0	0	0	0	0	0	0	0	0	0	0	0	0	0	0	0	0	0	0	0	0	0	0	0	0	0	0	0	0	0	0e82c1e561be2874b8779f2a9c7b5376	d__Bacteria; k__norank; p__Firmicutes; c__Clostridia; o__Lachnospirales; f__Lachnospiraceae; g__Ruminococcus_torques_group; s__uncultured_bacterium	1
1188b2a56f0d22759b7bf446f8b41b29	11	4	5	6	7	10	3	11	4	13	10	5	6	5	29	5	18	9	25	12	0	5	2	3	4	4	0	2	5	0	0	2	0	0	3	3	0	3	6	0	376e76a22e2194d15c818b838bd7f984	d__Bacteria; k__norank; p__Firmicutes; c__Clostridia; o__Oscillospirales; f__Oscillospiraceae; g__Colidextribacter; s__uncultured_bacterium	1
c4192384e848db68263c2ef810c06ca9	21	0	0	0	14	10	0	0	0	0	0	23	0	0	44	0	0	0	0	0	0	35	0	26	0	0	37	0	0	0	0	0	0	15	0	0	13	0	0	0	5fe725576bd0c18e5dc6413a60ae716a	d__Bacteria; k__norank; p__Firmicutes; c__Clostridia; o__Christensenellales; f__Christensenellaceae; g__Christensenellaceae_R-7_group; s__uncultured_bacterium	1
d45a5b58c9ef45669aec269905f9118c	0	0	16	21	0	0	0	0	0	16	0	0	0	0	0	0	18	54	0	0	0	17	10	23	0	0	0	0	0	0	11	0	0	0	17	14	20	0	0	0	25311b0cf2b236fd41f3da41941e67b8	d__Bacteria; k__norank; p__Firmicutes; c__Bacilli; o__Staphylococcales; f__Gemellaceae; g__Gemella; s__uncultured_bacterium	1
0e82c1e561be2874b8779f2a9c7b5376	0	0	0	0	235	0	0	0	0	0	0	0	0	0	0	0	0	0	0	0	0	0	0	0	0	0	0	0	0	0	0	0	0	0	0	0	0	0	0	0	8d66b8987260d964bff268fc7f239a77	d__Bacteria; k__norank; p__Firmicutes; c__Clostridia; o__Lachnospirales; f__Lachnospiraceae; g__uncultured; s__uncultured_bacterium	1
376e76a22e2194d15c818b838bd7f984	0	0	0	0	11	0	0	0	0	0	0	0	0	0	0	0	0	20	0	16	0	0	0	26	20	18	0	44	28	24	12	0	16	0	0	0	0	0	0	0	c9aa572ad7427d3243d8d507ac578335	d__Bacteria; k__norank; p__Bacteroidota; c__Bacteroidia; o__Bacteroidales; f__Prevotellaceae; g__Prevotella; s__human_gut_metagenome	1
5fe725576bd0c18e5dc6413a60ae716a	0	0	0	0	0	0	0	0	0	0	0	0	0	0	0	0	0	0	0	0	0	0	0	0	0	0	0	0	0	0	0	0	13	43	0	37	49	26	23	39	7fef0a3e33fc6f79a2f18e6487bae4bf	d__Bacteria; k__norank; p__Firmicutes; c__Clostridia; o__Lachnospirales; f__Lachnospiraceae; g__uncultured; s__uncultured_bacterium	1
25311b0cf2b236fd41f3da41941e67b8	0	0	0	0	0	0	0	0	0	0	30	0	0	9	0	15	0	0	0	0	0	0	58	0	0	10	0	16	0	19	0	28	0	0	33	0	0	0	0	10	33843f514b9924296af7483ed99ffc82	d__Bacteria; k__norank; p__Firmicutes; c__Clostridia; o__Oscillospirales; f__Oscillospiraceae; g__NK4A214_group; s__uncultured_bacterium	1
8d66b8987260d964bff268fc7f239a77	0	0	14	10	14	10	9	0	0	0	0	0	0	0	0	0	8	49	9	0	0	0	0	0	0	14	9	14	0	0	46	0	0	0	0	0	0	0	0	19	693107a28a517837ff6f60d9c3fb9d41	d__Bacteria; k__norank; p__Firmicutes; c__Clostridia; o__Lachnospirales; f__Lachnospiraceae; g__Eubacterium_eligens_group; s__human_gut_metagenome	1
c9aa572ad7427d3243d8d507ac578335	0	0	0	0	0	0	0	140	0	0	0	0	0	0	0	0	0	0	0	82	0	0	0	0	0	0	0	0	0	0	0	0	0	0	0	0	0	0	0	0	e4b558442a75a306dc077eb3dfb96d02	d__Bacteria; k__norank; p__Proteobacteria; c__Gammaproteobacteria; o__Burkholderiales; f__Neisseriaceae; g__Neisseria; s__uncultured_bacterium	1
7fef0a3e33fc6f79a2f18e6487bae4bf	0	11	10	12	0	0	0	0	6	0	0	5	8	0	0	9	0	17	0	9	0	0	19	13	0	0	0	0	0	11	30	0	7	9	0	24	12	0	6	0	d4cbe1dc87d547f644fc9b3bbbe30b12	d__Bacteria; k__norank; p__Firmicutes; c__Clostridia; o__Oscillospirales; f__Oscillospiraceae; g__UCG-002; s__uncultured_bacterium	1
33843f514b9924296af7483ed99ffc82	0	5	0	0	0	10	5	0	0	0	0	5	7	0	0	0	0	0	0	6	0	16	0	5	14	7	7	12	16	11	13	16	10	5	3	11	6	5	10	13	447e0233e1a400ff60d3f16a504893c7	d__Bacteria; k__norank; p__Firmicutes; c__Clostridia; o__Oscillospirales; f__Ruminococcaceae; g__uncultured; s__uncultured_bacterium	1
693107a28a517837ff6f60d9c3fb9d41	24	18	10	17	30	0	0	0	0	30	0	0	0	0	16	0	0	0	0	0	0	37	0	0	7	0	20	0	0	0	0	0	0	0	8	0	0	0	0	0	6e3a52f8e852d297ae8165c9a01f1f3d	d__Bacteria; k__norank; p__Firmicutes; c__Clostridia; o__Oscillospirales; f__Ruminococcaceae; g__Ruminococcus; s__uncultured_bacterium	1
e4b558442a75a306dc077eb3dfb96d02	0	0	0	0	0	13	105	0	0	0	4	0	0	0	0	0	0	0	43	0	0	0	0	0	0	0	0	0	0	0	42	0	0	0	0	0	0	0	2	0	772bc931f5b3d92e812a73f2c1594a7f	d__Bacteria; k__norank; p__Firmicutes; c__Clostridia; o__Peptostreptococcales-Tissierellales; f__Peptostreptococcaceae; g__Clostridioides; s__Clostridioides_difficile_QCD-32g58	1
d4cbe1dc87d547f644fc9b3bbbe30b12	48	0	0	18	0	0	0	24	0	0	0	0	0	0	17	0	0	0	0	39	0	0	0	0	21	0	16	0	0	0	0	0	0	11	0	0	0	0	13	0	781562c21262c4862b90103ac38a0f4d	d__Bacteria; k__norank; p__Firmicutes; c__Clostridia; o__Clostridia_vadinBB60_group; f__norank; g__norank; s__uncultured_bacterium	1
447e0233e1a400ff60d3f16a504893c7	0	0	0	0	19	0	0	0	0	0	0	24	0	0	0	0	0	67	0	32	0	0	45	0	0	18	0	0	0	0	0	0	0	0	0	0	0	0	0	0	7cc53d999abe3ba42ea275378d57fa67	d__Bacteria; k__norank; p__Bacteroidota; c__Bacteroidia; o__Bacteroidales; f__Bacteroidaceae; g__Bacteroides; s__uncultured_bacterium	1
6e3a52f8e852d297ae8165c9a01f1f3d	0	0	0	0	0	59	0	0	0	0	0	0	21	0	0	0	0	32	0	0	0	0	0	0	37	0	0	0	0	0	0	0	0	40	0	0	15	0	0	0	888e7e850d2cc9a15bd95469d798112b	d__Bacteria; k__norank; p__Firmicutes; c__Clostridia; o__Oscillospirales; f__Oscillospiraceae; g__UCG-002; s__uncultured_bacterium	1
772bc931f5b3d92e812a73f2c1594a7f	23	41	38	31	70	0	0	0	0	0	0	0	0	0	0	0	0	0	0	0	0	0	0	0	0	0	0	0	0	0	0	0	0	0	0	0	0	0	0	0	3c93a6f633ac78a804b21057e72527b5	d__Bacteria; k__norank; p__Firmicutes; c__Clostridia; o__Lachnospirales; f__Lachnospiraceae; g__Blautia; s__uncultured_bacterium	1
781562c21262c4862b90103ac38a0f4d	0	0	28	24	0	0	0	0	16	9	0	0	0	4	0	26	0	27	0	0	0	0	0	21	0	18	11	0	0	0	0	0	0	0	0	0	0	0	16	0	7bb87ff3c867b45f04d20c0f7faa73dc	d__Bacteria; k__norank; p__Firmicutes; c__Clostridia; o__Oscillospirales; f__Ruminococcaceae; g__uncultured; s__uncultured_bacterium	1
7cc53d999abe3ba42ea275378d57fa67	27	0	60	0	36	0	0	0	41	0	0	0	0	0	0	0	0	0	0	0	0	12	0	0	0	0	0	0	0	0	0	0	0	0	0	0	23	0	0	0	9fbc7f0dbf3db8190bb5fd11a66492a9	d__Bacteria; k__norank; p__Firmicutes; c__Clostridia; o__Lachnospirales; f__Lachnospiraceae; g__GCA-900066575; s__uncultured_bacterium	1
888e7e850d2cc9a15bd95469d798112b	44	28	54	25	42	0	0	0	0	0	0	0	0	0	0	0	0	0	0	0	0	0	0	0	0	0	0	0	0	0	0	0	0	0	0	0	0	0	0	0	13f159fc0d32cad7975b56da8dd50f15	d__Bacteria; k__norank; p__Chloroflexi; c__Anaerolineae; o__Anaerolineales; f__Anaerolineaceae; g__uncultured; s__metagenome	1
3c93a6f633ac78a804b21057e72527b5	0	0	0	0	10	0	8	0	4	0	0	5	0	0	0	0	0	12	0	0	0	5	9	17	13	9	0	16	0	19	14	0	7	0	0	12	12	6	4	7	e5f762b8c47e133a37fe7baf7586999d	d__Bacteria; k__norank; p__Bacteroidota; c__Bacteroidia; o__Bacteroidales; f__Bacteroidaceae; g__Bacteroides; s__uncultured_bacterium	1
7bb87ff3c867b45f04d20c0f7faa73dc	58	27	36	35	21	0	0	0	0	0	0	0	0	0	0	0	0	0	0	0	0	0	0	0	0	0	0	0	0	0	0	0	0	9	0	0	0	0	0	0	52c7d5a5ddcb8c718553471faf17123e	d__Bacteria; k__norank; p__Bacteroidota; c__Bacteroidia; o__Bacteroidales; f__Bacteroidaceae; g__Bacteroides; s__uncultured_organism	1
9fbc7f0dbf3db8190bb5fd11a66492a9	0	0	0	0	0	0	0	0	0	19	0	0	0	0	0	0	0	0	0	0	0	0	34	0	0	0	0	0	8	0	13	72	0	0	0	15	0	0	0	25	1603d39c48b7e015aed98189194cbd78	d__Bacteria; k__norank; p__Firmicutes; c__Clostridia; o__Oscillospirales; f__Eubacterium_coprostanoligenes_group; g__norank; s__uncultured_bacterium	1
13f159fc0d32cad7975b56da8dd50f15	0	0	0	0	0	0	0	0	0	0	0	0	0	0	0	0	0	0	0	0	0	0	0	0	0	0	0	0	0	0	0	0	0	0	33	36	42	43	16	16	1ed9473ab0b01ba1f7ad2619ab170097	d__Bacteria; k__norank; p__Firmicutes; c__Clostridia; o__Oscillospirales; f__Ruminococcaceae; g__Ruminococcus; s__uncultured_bacterium	1
e5f762b8c47e133a37fe7baf7586999d	0	30	0	34	0	0	48	12	0	0	0	0	28	0	0	0	0	0	19	0	0	0	0	0	0	0	0	0	0	0	0	0	0	0	8	0	0	0	0	0	8e20e3ac98b89741dbea894c216788a9	d__Bacteria; k__norank; p__Firmicutes; c__Bacilli; o__Lactobacillales; f__Lactobacillaceae; g__Lactobacillus; s__Lactobacillus_gasseri	1
52c7d5a5ddcb8c718553471faf17123e	27	32	33	0	40	0	17	0	0	0	0	0	0	0	0	16	0	0	7	0	0	0	0	0	0	0	0	4	0	0	0	0	0	0	0	0	0	0	0	0	945469b238d24b3c355b0365ebad2fb4	d__Bacteria; k__norank; p__Actinobacteriota; c__Acidimicrobiia; o__Microtrichales; f__Microtrichaceae; g__uncultured; s__uncultured_bacterium	1
1603d39c48b7e015aed98189194cbd78	0	26	0	17	12	0	0	0	0	14	0	6	0	0	0	0	0	0	4	13	0	8	3	0	3	0	0	0	0	0	0	0	5	0	9	19	23	5	0	7	bc6cf3f3c0f2d182a231a5ecb61f5599	d__Bacteria; k__norank; p__Proteobacteria; c__Alphaproteobacteria; o__Rhizobiales; f__Xanthobacteraceae; g__Afipia; s__Afipia_sp._Root123D2	1
1ed9473ab0b01ba1f7ad2619ab170097	0	0	0	0	0	0	0	0	0	29	0	0	0	13	0	0	0	0	0	0	0	42	0	0	0	21	0	0	0	17	0	0	0	43	9	0	0	0	0	0	a94dcd0b108e33ccd2169db4fb17ce33	d__Bacteria; k__norank; p__Firmicutes; c__Clostridia; o__Clostridia_UCG-014; f__norank; g__norank; s__uncultured_bacterium	1
8e20e3ac98b89741dbea894c216788a9	0	0	0	0	0	0	0	0	0	0	0	0	0	0	0	0	0	0	0	0	0	0	42	0	0	0	0	0	0	92	0	0	0	0	40	0	0	0	0	0	25631bada796f593648805bf8ea2d390	d__Bacteria; k__norank; p__Bacteroidota; c__Bacteroidia; o__Bacteroidales; f__Prevotellaceae; g__Prevotella; s__uncultured_bacterium	1
945469b238d24b3c355b0365ebad2fb4	0	0	0	0	0	0	0	0	0	0	0	0	0	0	0	0	0	0	0	0	0	0	0	0	0	0	0	0	0	0	0	29	11	18	17	13	18	24	30	11	a4c2f88be84d43975fc54c22bd3335a2	d__Bacteria; k__norank; p__Bacteroidota; c__Bacteroidia; o__Bacteroidales; f__Porphyromonadaceae; g__Porphyromonas; s__uncultured_bacterium	1
bc6cf3f3c0f2d182a231a5ecb61f5599	0	0	0	0	0	0	0	0	0	0	0	0	0	0	0	0	0	0	0	0	0	0	0	0	0	0	0	0	0	0	0	0	0	0	47	40	0	0	56	24	ec4b6a0f8e91fdaacdbc559c418a7dda	d__Bacteria; k__norank; p__Firmicutes; c__Clostridia; o__Lachnospirales; f__Lachnospiraceae; g__Lachnospiraceae_NK4A136_group; s__Lachnospiraceae_bacterium_COE1	1
a94dcd0b108e33ccd2169db4fb17ce33	0	27	0	26	32	0	0	0	0	0	0	0	14	0	0	0	0	0	0	0	0	0	0	0	17	0	0	0	0	0	0	0	0	0	50	0	0	0	0	0	8a65c086d357021271d3f20d07639a6b	d__Bacteria; k__norank; p__Firmicutes; c__Clostridia; o__Lachnospirales; f__Lachnospiraceae; g__Lachnospiraceae_ND3007_group; s__metagenome	1
25631bada796f593648805bf8ea2d390	0	0	0	0	0	7	8	0	0	0	0	0	0	16	0	35	0	0	0	0	0	0	0	0	0	7	0	22	0	0	0	16	0	0	45	9	0	0	0	0	c3842619fcbde52781c512c2561fca0b	d__Bacteria; k__norank; p__Firmicutes; c__Negativicutes; o__Veillonellales-Selenomonadales; f__Veillonellaceae; g__Veillonella; s__Veillonella_parvula_ATCC_17745	1
a4c2f88be84d43975fc54c22bd3335a2	0	0	0	0	0	0	0	0	0	0	0	0	0	0	0	94	0	0	0	0	0	0	3	0	0	0	0	67	0	0	0	0	0	0	0	0	0	0	0	0	1a3ed36316da262666821d1acd88e269	d__Bacteria; k__norank; p__Bacteroidota; c__Kapabacteria; o__Kapabacteriales; f__norank; g__norank; s__uncultured_bacterium	1
ec4b6a0f8e91fdaacdbc559c418a7dda	0	0	0	0	0	0	0	0	0	0	0	0	0	0	0	0	0	48	0	0	0	0	0	17	0	0	0	0	23	0	46	0	0	6	0	0	15	0	0	9	bba30aab7b5d44ea28b5320825f83cd7	d__Bacteria; k__norank; p__Nitrospirota; c__Nitrospiria; o__Nitrospirales; f__Nitrospiraceae; g__Nitrospira; s__uncultured_bacterium	1
8a65c086d357021271d3f20d07639a6b	0	0	9	0	0	0	0	0	0	0	0	0	0	65	0	0	0	0	0	0	0	0	0	0	0	51	12	0	0	0	0	0	0	25	0	0	0	0	0	0	23e9bd6b2112e9c99dcebed5acb622aa	d__Bacteria; k__norank; p__Firmicutes; c__Bacilli; o__Lactobacillales; f__Carnobacteriaceae; g__Granulicatella; s__uncultured_bacterium	1
c3842619fcbde52781c512c2561fca0b	0	0	0	0	0	71	0	0	0	9	0	0	0	26	0	0	0	29	0	0	0	27	0	0	0	0	0	0	0	0	0	0	0	0	0	0	0	0	0	0	041227ef3c13ed023205e3a3cc5fbcef	d__Bacteria; k__norank; p__Bacteroidota; c__Bacteroidia; o__Bacteroidales; f__Tannerellaceae; g__Parabacteroides; s__uncultured_bacterium	1
1a3ed36316da262666821d1acd88e269	0	0	0	0	0	0	0	0	0	0	0	0	0	0	0	0	0	0	0	0	0	0	0	0	0	0	0	0	0	16	0	58	8	19	16	13	13	0	7	8	0645e75470bcb2a4f8763c7e56da464f	d__Bacteria; k__norank; p__Proteobacteria; c__Alphaproteobacteria; o__Caulobacterales; f__Caulobacteraceae; g__uncultured; s__metagenome	1
bba30aab7b5d44ea28b5320825f83cd7	0	0	0	0	0	0	0	0	0	0	0	0	0	0	0	0	0	0	0	0	0	0	0	0	0	0	0	0	0	0	40	64	38	0	8	0	0	0	3	0	5d04962f69346231a5dca651908927e8	d__Bacteria; k__norank; p__Firmicutes; c__Clostridia; o__Oscillospirales; f__Ruminococcaceae; g__UBA1819; s__uncultured_bacterium	1
23e9bd6b2112e9c99dcebed5acb622aa	0	0	0	0	0	0	0	0	0	0	23	0	0	0	0	7	0	0	0	0	0	0	27	0	2	0	0	11	0	26	0	7	0	11	0	38	0	0	0	0	40b2c74ca81044b4482ca5199d9b2d2b	d__Bacteria; k__norank; p__Firmicutes; c__Bacilli; o__Lactobacillales; f__Streptococcaceae; g__Streptococcus; s__Streptococcus_salivarius_K12	1
041227ef3c13ed023205e3a3cc5fbcef	38	38	22	28	25	0	0	0	0	0	0	0	0	0	0	0	0	0	0	0	0	0	0	0	0	0	0	0	0	0	0	0	0	0	0	0	0	0	0	0	81ce758f2662d84fa799c27d8a4793f1	d__Bacteria; k__norank; p__Bacteroidota; c__Bacteroidia; o__Bacteroidales; f__Prevotellaceae; g__Prevotella; s__uncultured_bacterium	1
0645e75470bcb2a4f8763c7e56da464f	0	0	0	0	0	0	0	0	0	0	0	0	0	0	0	0	0	0	0	0	0	0	0	0	0	0	0	0	0	13	0	23	18	28	13	11	18	13	10	0	cb66511e872f7236646d1458f2a5f041	d__Bacteria; k__norank; p__Firmicutes; c__Bacilli; o__Lactobacillales; f__Streptococcaceae; g__Streptococcus; s__uncultured_bacterium	1
5d04962f69346231a5dca651908927e8	6	0	0	4	0	0	0	0	3	6	0	5	0	4	3	0	0	6	0	13	0	6	0	18	9	14	11	8	0	8	9	0	3	0	10	0	0	0	0	0	06afb8275d18b69c98d2559d0163e7ef	d__Bacteria; k__norank; p__Firmicutes; c__Clostridia; o__Oscillospirales; f__Oscillospiraceae; g__uncultured; s__uncultured_bacterium	1
40b2c74ca81044b4482ca5199d9b2d2b	0	0	0	0	0	0	0	24	0	0	11	16	0	10	0	0	0	0	0	15	0	0	0	11	0	10	6	0	0	11	0	0	0	0	0	32	0	0	0	0	744d74f2f8f08cce9f7509fd14d84908	d__Bacteria; k__norank; p__Firmicutes; c__Clostridia; o__Oscillospirales; f__Eubacterium_coprostanoligenes_group; g__norank; s__metagenome	1
81ce758f2662d84fa799c27d8a4793f1	0	0	0	0	0	0	0	0	0	0	0	0	0	80	0	0	0	0	0	0	0	0	0	0	0	66	0	0	0	0	0	0	0	0	0	0	0	0	0	0	94e80658cdaa7349c5a4be29b4fa434b	d__Bacteria; k__norank; p__Firmicutes; c__Clostridia; o__Lachnospirales; f__Lachnospiraceae; g__Lachnospiraceae_NK4A136_group; s__uncultured_bacterium	1
cb66511e872f7236646d1458f2a5f041	0	0	0	0	0	0	0	0	0	0	0	0	0	0	0	0	0	0	0	0	0	0	0	0	0	0	0	0	0	146	0	0	0	0	0	0	0	0	0	0	20dd59ab526b60960b9f656d4b7af728	d__Bacteria; k__norank; p__Firmicutes; c__Clostridia; o__Monoglobales; f__Monoglobaceae; g__Monoglobus; s__uncultured_Clostridium_sp.	1
fa4f268e403d484e3b5b1fd0ed5d286d	0	3	0	0	0	0	3	0	0	0	0	0	0	0	0	0	0	0	0	0	12	0	16	28	0	7	0	2	6	0	11	0	0	0	3	6	2	46	0	0	28a91f4665ffc83744ab03bcbbe1359c	d__Bacteria; k__norank; p__Actinobacteriota; c__Coriobacteriia; o__Coriobacteriales; f__Coriobacteriaceae; g__Collinsella; s__Collinsella_aerofaciens_ATCC_25986	1
06afb8275d18b69c98d2559d0163e7ef	0	0	0	0	0	0	0	0	0	0	0	0	0	0	0	0	0	34	0	0	0	0	0	19	0	0	0	27	0	19	25	0	0	0	0	13	0	8	0	0	5c8f3adb125d090b855b278299d8e8c1	d__Bacteria; k__norank; p__Firmicutes; c__Clostridia; o__Lachnospirales; f__Lachnospiraceae; g__Eubacterium_xylanophilum_group; s__metagenome	1
744d74f2f8f08cce9f7509fd14d84908	0	0	0	0	0	0	0	0	7	0	0	0	0	8	25	0	0	0	0	0	3	7	0	0	0	11	29	0	0	0	0	28	0	0	0	0	26	0	0	0	5876d77675d6713382270f5404d215da	d__Bacteria; k__norank; p__Firmicutes; c__Clostridia; o__Oscillospirales; f__Oscillospiraceae; g__Flavonifractor; s__uncultured_bacterium	1
94e80658cdaa7349c5a4be29b4fa434b	0	0	0	16	0	0	0	0	0	15	0	0	0	0	0	0	0	38	0	0	30	0	42	0	0	0	0	0	0	0	0	0	0	0	0	0	0	0	0	0	2a7ee358b67b9ce83fa771f2f8c7acc0	d__Bacteria; k__norank; p__Firmicutes; c__Clostridia; o__Oscillospirales; f__Ruminococcaceae; g__uncultured; s__uncultured_bacterium	1
20dd59ab526b60960b9f656d4b7af728	4	0	0	0	7	22	0	8	0	5	0	8	0	0	9	0	0	18	0	0	0	0	0	14	0	0	0	0	0	0	0	0	0	35	0	0	8	0	0	0	c56011a4a9534540d055b5f703644312	d__Bacteria; k__norank; p__Bacteroidota; c__Bacteroidia; o__Bacteroidales; f__Barnesiellaceae; g__Barnesiella; s__uncultured_bacterium	1
28a91f4665ffc83744ab03bcbbe1359c	11	11	13	8	8	0	0	0	0	0	0	0	0	0	0	0	0	0	0	0	0	0	0	0	0	0	0	0	0	66	0	0	0	0	0	0	18	0	0	0	6766e8513351ec6926932096017f484c	d__Bacteria; k__norank; p__Firmicutes; c__Bacilli; o__Lactobacillales; f__Streptococcaceae; g__Streptococcus; s__uncultured_bacterium	1
5c8f3adb125d090b855b278299d8e8c1	0	0	0	0	0	0	0	0	0	0	0	0	0	0	0	0	15	106	0	0	0	0	0	0	0	0	14	0	0	0	0	0	0	0	0	0	0	0	0	0	2027ba04a5c46195c36aff9418230b4d	d__Bacteria; k__norank; p__Proteobacteria; c__Alphaproteobacteria; o__Rhizobiales; f__Beijerinckiaceae; g__Bosea; s__Bosea_sp._TM19_7	1
5876d77675d6713382270f5404d215da	0	0	0	0	0	12	18	0	0	0	20	0	0	0	0	0	0	25	15	0	0	0	17	0	0	0	0	0	0	0	0	0	0	0	0	0	27	0	0	0	5c6735c8ce992c5f4b3085591493e5bd	d__Bacteria; k__norank; p__Firmicutes; c__Clostridia; o__norank; f__Hungateiclostridiaceae; g__Ruminiclostridium; s__uncultured_bacterium	1
2a7ee358b67b9ce83fa771f2f8c7acc0	0	0	0	0	8	0	0	0	0	0	0	0	0	0	0	0	0	7	0	0	3	0	10	13	4	5	0	5	0	7	0	6	0	5	0	21	22	5	10	0	a64e819a5e7fc79614f4e6b08adc5d09	d__Bacteria; k__norank; p__Bacteroidota; c__Bacteroidia; o__Bacteroidales; f__Tannerellaceae; g__Parabacteroides; s__uncultured_bacterium	1
c56011a4a9534540d055b5f703644312	0	0	0	0	0	0	0	0	0	56	0	0	0	0	0	0	0	0	0	0	0	75	0	0	0	0	0	0	0	0	0	0	0	0	0	0	0	0	0	0	5d6bcdafc44871626bdf002312ae6ac9	d__Bacteria; k__norank; p__Firmicutes; c__Clostridia; o__Lachnospirales; f__Lachnospiraceae; g__Ruminococcus_torques_group; s__uncultured_bacterium	1
6766e8513351ec6926932096017f484c	0	0	0	0	0	0	0	0	0	0	0	0	0	0	0	0	0	0	0	0	0	0	0	0	0	0	0	0	0	0	20	0	0	0	13	21	3	0	39	33	77dd39ee539a1ed729ca23bdc07d340b	d__Bacteria; k__norank; p__Firmicutes; c__Clostridia; o__Lachnospirales; f__Lachnospiraceae; g__Roseburia; s__uncultured_bacterium	1
2027ba04a5c46195c36aff9418230b4d	0	0	0	0	0	0	0	0	0	0	0	0	0	0	0	0	0	0	0	0	0	0	0	0	0	0	0	0	0	0	15	0	0	12	17	23	0	0	43	18	c59bacc0a154d7bd65e8c69ec034a2c7	d__Bacteria; k__norank; p__Proteobacteria; c__Alphaproteobacteria; o__Rhizobiales; f__Xanthobacteraceae; g__uncultured; s__uncultured_bacterium	1
5c6735c8ce992c5f4b3085591493e5bd	21	68	9	24	3	0	0	0	0	0	0	0	0	0	0	0	0	0	0	0	0	0	0	0	0	0	0	0	0	0	0	0	0	0	0	0	0	0	0	0	e7e6b0fc9f8fbc317d8f9d6426144bfe	d__Bacteria; k__norank; p__Bacteroidota; c__Bacteroidia; o__Bacteroidales; f__Bacteroidaceae; g__Bacteroides; s__uncultured_bacterium	1
a64e819a5e7fc79614f4e6b08adc5d09	17	0	0	11	0	28	0	0	0	14	0	0	0	7	0	0	0	12	12	0	0	7	0	0	0	4	0	0	0	0	0	5	0	0	7	0	0	0	0	0	9b7b17c5a3718a2fbe0e6cfdebe947c1	d__Bacteria; k__norank; p__Firmicutes; c__Clostridia; o__Peptostreptococcales-Tissierellales; f__Anaerovoracaceae; g__Anaerovorax; s__uncultured_bacterium	1
5d6bcdafc44871626bdf002312ae6ac9	0	0	0	0	0	48	0	0	0	0	0	0	0	0	0	0	0	76	0	0	0	0	0	0	0	0	0	0	0	0	0	0	0	0	0	0	0	0	0	0	a9f69827644fab365b5b8d8cd6ddaf8f	d__Bacteria; k__norank; p__Firmicutes; c__Clostridia; o__Lachnospirales; f__Lachnospiraceae; g__Roseburia; s__uncultured_bacterium	1
77dd39ee539a1ed729ca23bdc07d340b	0	0	0	0	0	0	0	0	0	0	0	0	0	0	0	0	0	0	0	0	15	0	56	0	0	0	0	0	0	0	0	0	17	0	0	20	10	6	0	0	f0d64ccbbc8cd1a15b90e61cc280665f	d__Bacteria; k__norank; p__Firmicutes; c__Clostridia; o__Lachnospirales; f__Lachnospiraceae; g__Lachnospiraceae_UCG-006; s__uncultured_bacterium	1
c59bacc0a154d7bd65e8c69ec034a2c7	0	0	0	0	0	0	0	0	0	0	0	0	0	0	0	0	0	0	0	0	0	0	0	0	0	0	0	0	0	0	9	30	22	17	10	15	0	13	0	8	d7a481a7e44ff23485156438b55d3b3a	d__Bacteria; k__norank; p__Bacteroidota; c__Bacteroidia; o__Bacteroidales; f__Muribaculaceae; g__norank; s__uncultured_bacterium	1
e7e6b0fc9f8fbc317d8f9d6426144bfe	0	0	0	0	0	0	0	38	0	0	0	0	0	0	0	0	0	0	0	32	0	0	0	0	0	15	0	0	0	0	0	0	0	20	0	0	0	0	18	0	b91a58e62b9ea8ffdfac7c5545f40d4e	d__Bacteria; k__norank; p__Firmicutes; c__Bacilli; o__Staphylococcales; f__Gemellaceae; g__Gemella; s__uncultured_bacterium	1
9b7b17c5a3718a2fbe0e6cfdebe947c1	0	0	0	0	0	0	0	3	0	5	0	12	0	0	0	0	0	7	0	9	0	0	9	22	5	0	4	8	2	11	0	0	0	10	0	11	5	0	0	0	d60f905a201afbdc3e6abe1b3dd35bb4	d__Bacteria; k__norank; p__Actinobacteriota; c__Acidimicrobiia; o__IMCC26256; f__norank; g__norank; s__metagenome	1
a9f69827644fab365b5b8d8cd6ddaf8f	19	0	0	0	0	0	0	0	29	0	0	0	0	0	43	0	0	0	0	0	0	0	0	0	0	0	0	0	0	0	0	0	0	0	0	0	31	0	0	0	47ee1cfaea47213e97fd4217b70c1c63	d__Bacteria; k__norank; p__Firmicutes; c__Clostridia; o__Lachnospirales; f__Lachnospiraceae; g__Lachnospiraceae_XPB1014_group; s__uncultured_bacterium	1
f0d64ccbbc8cd1a15b90e61cc280665f	0	0	0	0	0	0	0	0	0	0	0	16	0	0	0	0	0	48	0	0	0	0	21	0	0	0	0	0	0	0	24	0	0	0	0	0	0	0	0	13	07c14a69a046feb2d8cd58e6f83cf375	d__Bacteria; k__norank; p__Firmicutes; c__Bacilli; o__Lactobacillales; f__Streptococcaceae; g__Streptococcus; s__uncultured_bacterium	1
d7a481a7e44ff23485156438b55d3b3a	95	0	0	14	12	0	0	0	0	0	0	0	0	0	0	0	0	0	0	0	0	0	0	0	0	0	0	0	0	0	0	0	0	0	0	0	0	0	0	0	6caa61ad96a44536de5fe88b75404ec5	d__Bacteria; k__norank; p__Firmicutes; c__Clostridia; o__Oscillospirales; f__Ruminococcaceae; g__Eubacterium_siraeum_group; s__uncultured_bacterium	1
b91a58e62b9ea8ffdfac7c5545f40d4e	0	0	0	0	0	0	0	0	0	0	0	0	0	0	0	0	0	0	0	0	0	0	0	0	0	0	0	0	0	31	28	0	0	45	0	0	14	0	3	0	41026fc2fa8085ebafebb4374721c863	d__Bacteria; k__norank; p__Firmicutes; c__Clostridia; o__Peptostreptococcales-Tissierellales; f__Anaerovoracaceae; g__Family_XIII_AD3011_group; s__uncultured_bacterium	1
d60f905a201afbdc3e6abe1b3dd35bb4	0	0	0	0	0	0	0	0	0	0	0	0	0	0	0	0	0	0	0	0	0	0	0	0	0	0	0	0	0	0	24	0	24	18	8	19	12	0	0	16	ec174ad83bc9e49ef46bbe2b15a428b6	d__Bacteria; k__norank; p__Bacteroidota; c__Bacteroidia; o__Bacteroidales; f__Barnesiellaceae; g__Barnesiella; s__uncultured_bacterium	1
47ee1cfaea47213e97fd4217b70c1c63	41	28	24	8	19	0	0	0	0	0	0	0	0	0	0	0	0	0	0	0	0	0	0	0	0	0	0	0	0	0	0	0	0	0	0	0	0	0	0	0	193f537eb017d3b9e030a67e6a0c19e1	d__Bacteria; k__norank; p__Actinobacteriota; c__Actinobacteria; o__Micrococcales; f__Micrococcaceae; g__Rothia; s__uncultured_bacterium	1
07c14a69a046feb2d8cd58e6f83cf375	0	0	0	0	0	0	0	0	0	0	0	0	0	23	0	0	0	0	0	0	0	0	0	0	16	34	0	0	0	0	0	0	0	0	47	0	0	0	0	0	ba3c7810e43bd1596c2c288acd6a9361	d__Bacteria; k__norank; p__Chloroflexi; c__Anaerolineae; o__Anaerolineales; f__Anaerolineaceae; g__uncultured; s__metagenome	1
6caa61ad96a44536de5fe88b75404ec5	0	0	0	0	0	0	0	0	0	0	0	0	0	4	45	0	0	0	0	0	0	0	0	0	0	0	45	0	0	0	0	0	0	24	0	0	0	0	0	0	7d86a2c6e28bfcb87650caf457d0a27f	d__Bacteria; k__norank; p__Firmicutes; c__Clostridia; o__Clostridiales; f__Clostridiaceae; g__Clostridium_sensu_stricto_1; s__uncultured_bacterium	1
41026fc2fa8085ebafebb4374721c863	22	26	21	17	31	0	0	0	0	0	0	0	0	0	0	0	0	0	0	0	0	0	0	0	0	0	0	0	0	0	0	0	0	0	0	0	0	0	0	0	a266ffe9d38f626d106fa615da4618ef	d__Bacteria; k__norank; p__Proteobacteria; c__Alphaproteobacteria; o__Rhizobiales; f__Xanthobacteraceae; g__Bradyrhizobium; s__Bradyrhizobium_japonicum	1
ec174ad83bc9e49ef46bbe2b15a428b6	0	0	0	0	0	45	0	0	0	0	0	0	0	0	15	0	0	20	0	0	0	0	0	0	0	0	0	0	0	0	0	0	0	0	37	0	0	0	0	0	695ebd925a1f78fe1bf7668f011eae94	d__Bacteria; k__norank; p__Proteobacteria; c__Gammaproteobacteria; o__Burkholderiales; f__Rhodocyclaceae; g__C39; s__uncultured_bacterium	1
193f537eb017d3b9e030a67e6a0c19e1	0	0	0	0	0	0	0	0	0	0	0	3	0	0	0	0	0	0	0	0	0	0	0	2	0	0	0	0	0	36	0	52	0	0	0	0	0	0	24	0	7e093d7db66224eed4704b3cc6a72186	d__Bacteria; k__norank; p__Desulfobacterota; c__Desulfomonilia; o__Desulfomonilales; f__Desulfomonilaceae; g__Desulfomonile; s__uncultured_bacterium	1
ba3c7810e43bd1596c2c288acd6a9361	0	0	0	0	0	0	0	0	0	0	0	0	0	0	0	0	0	0	0	0	0	0	0	0	0	0	0	0	0	0	0	0	0	0	14	19	26	28	22	8	b349646e1a40dd1b71a6320dcd64ae70	d__Bacteria; k__norank; p__Firmicutes; c__Negativicutes; o__Veillonellales-Selenomonadales; f__Veillonellaceae; g__Dialister; s__gut_metagenome	1
7d86a2c6e28bfcb87650caf457d0a27f	31	29	15	15	26	0	0	0	0	0	0	0	0	0	0	0	0	0	0	0	0	0	0	0	0	0	0	0	0	0	0	0	0	0	0	0	0	0	0	0	0596f7ab30a99d4919d40492ff1fe570	d__Bacteria; k__norank; p__Bacteroidota; c__Bacteroidia; o__Bacteroidales; f__Bacteroidaceae; g__Bacteroides; s__Bacteroides_fragilis_NCTC_9343	1
a266ffe9d38f626d106fa615da4618ef	0	0	0	0	0	0	0	0	0	0	0	0	0	0	0	0	0	0	0	0	0	0	0	0	0	0	0	0	0	0	29	0	23	0	16	18	0	18	0	11	da40af54528047cdb798276fd374603d	d__Bacteria; k__norank; p__Firmicutes; c__Clostridia; o__Lachnospirales; f__Lachnospiraceae; g__Lachnospiraceae_NK4A136_group; s__uncultured_bacterium	1
695ebd925a1f78fe1bf7668f011eae94	0	0	0	0	0	0	0	0	0	0	0	0	0	0	0	0	0	0	0	0	0	0	0	0	0	0	0	0	0	0	6	24	15	38	19	12	0	0	0	0	af7d627f53ea3fc276866afd8d983e7c	d__Bacteria; k__norank; p__Bacteroidota; c__Bacteroidia; o__Cytophagales; f__Microscillaceae; g__uncultured; s__metagenome	1
7e093d7db66224eed4704b3cc6a72186	0	0	0	0	0	0	0	0	0	0	0	0	0	0	0	0	0	0	0	0	0	0	0	0	0	0	0	0	0	0	0	0	0	0	18	8	0	11	36	41	12e042cb455f3c434fdd13d992dbd977	d__Bacteria; k__norank; p__Actinobacteriota; c__Actinobacteria; o__Micrococcales; f__Microbacteriaceae; g__Leucobacter; s__uncultured_bacterium	1
b349646e1a40dd1b71a6320dcd64ae70	9	12	10	6	5	0	0	0	0	0	3	0	0	9	0	0	0	0	0	0	0	0	0	0	0	11	0	0	0	45	0	0	0	3	0	0	0	0	0	0	b85d4de6e807ca453111ace155f76543	d__Bacteria; k__norank; p__Firmicutes; c__Clostridia; o__Oscillospirales; f__Ruminococcaceae; g__Paludicola; s__uncultured_bacterium	1
0596f7ab30a99d4919d40492ff1fe570	0	0	0	0	0	2	79	0	0	0	0	0	0	0	0	0	0	2	30	0	0	0	0	0	0	0	0	0	0	0	0	0	0	0	0	0	0	0	0	0	8c886850ae43556d06832c02e1cdd707	d__Bacteria; k__norank; p__Proteobacteria; c__Gammaproteobacteria; o__Burkholderiales; f__SC-I-84; g__norank; s__uncultured_bacterium	1
da40af54528047cdb798276fd374603d	63	0	0	0	49	0	0	0	0	0	0	0	0	0	0	0	0	0	0	0	0	0	0	0	0	0	0	0	0	0	0	0	0	0	0	0	0	0	0	0	dcd7af9c0719964f6a611f6ff90d7c7a	d__Bacteria; k__norank; p__Firmicutes; c__Clostridia; o__Clostridia_vadinBB60_group; f__norank; g__norank; s__uncultured_bacterium	1
af7d627f53ea3fc276866afd8d983e7c	0	0	0	0	0	0	0	0	0	0	0	0	0	0	0	0	0	0	0	0	0	0	0	0	0	0	0	0	0	0	8	84	0	13	0	0	0	0	0	7	c3f8e2448e318dfdb55d8685b768b83e	d__Archaea; k__norank; p__Euryarchaeota; c__Methanobacteria; o__Methanobacteriales; f__Methanobacteriaceae; g__Methanobrevibacter; s__archaeon_enrichment_culture_clone_G21	1
12e042cb455f3c434fdd13d992dbd977	0	0	0	0	0	0	0	0	0	0	0	0	0	0	0	0	0	0	0	0	0	0	0	0	0	0	0	0	0	0	0	0	0	17	0	22	15	0	32	26	e07e0f1a9fbc696a9fe4f9b7739ae45b	d__Bacteria; k__norank; p__Proteobacteria; c__Gammaproteobacteria; o__Enterobacterales; f__Enterobacteriaceae; g__Enterobacter; s__Enterobacter_hormaechei	1
b85d4de6e807ca453111ace155f76543	8	0	0	0	0	5	10	5	8	8	7	0	0	0	7	9	0	0	4	0	0	8	0	4	0	7	10	0	0	0	0	0	0	0	10	0	0	0	0	0	73d34042b6438857fe9c4188ab9e4620	d__Bacteria; k__norank; p__Bacteroidota; c__Bacteroidia; o__Bacteroidales; f__Prevotellaceae; g__Prevotella; s__uncultured_bacterium	1
8c886850ae43556d06832c02e1cdd707	0	0	0	0	0	0	0	0	0	0	0	0	0	0	0	0	0	0	0	0	0	0	0	0	0	0	0	0	0	0	16	16	29	15	9	13	0	0	6	5	eef06079a0b818800aae0383811035d1	d__Bacteria; k__norank; p__Firmicutes; c__Clostridia; o__Lachnospirales; f__Lachnospiraceae; g__Lachnospiraceae_NK4A136_group; s__uncultured_bacterium	1
dcd7af9c0719964f6a611f6ff90d7c7a	0	0	4	15	13	2	6	7	0	6	0	4	5	0	0	5	9	5	4	2	0	3	0	2	0	7	3	0	0	0	0	0	2	0	0	0	0	0	4	0	b70d62f3bbdae1288415aa648f6e8b1e	d__Bacteria; k__norank; p__Bacteroidota; c__Bacteroidia; o__Bacteroidales; f__Bacteroidaceae; g__Bacteroides; s__uncultured_organism	1
c3f8e2448e318dfdb55d8685b768b83e	55	16	19	4	13	0	0	0	0	0	0	0	0	0	0	0	0	0	0	0	0	0	0	0	0	0	0	0	0	0	0	0	0	0	0	0	0	0	0	0	3980891c22ccbb387b65f9e437b2f94f	d__Bacteria; k__norank; p__Firmicutes; c__Bacilli; o__Erysipelotrichales; f__Erysipelotrichaceae; g__Turicibacter; s__uncultured_bacterium	1
e07e0f1a9fbc696a9fe4f9b7739ae45b	0	0	0	0	0	0	0	0	0	0	0	0	0	0	0	0	0	10	0	0	0	0	0	0	0	0	0	0	0	0	0	0	0	97	0	0	0	0	0	0	c3f447c2ce50821b9711d07f775b9b28	d__Bacteria; k__norank; p__Bacteroidota; c__Bacteroidia; o__Bacteroidales; f__Bacteroidaceae; g__Bacteroides; s__uncultured_bacterium	1
73d34042b6438857fe9c4188ab9e4620	47	0	0	27	31	0	0	0	0	0	0	0	0	0	0	0	0	0	0	0	0	0	0	0	0	0	0	0	0	0	0	0	0	0	0	0	0	0	0	0	dd982e0fb68d12d45af52d0dddb45475	d__Bacteria; k__norank; p__Firmicutes; c__Clostridia; o__Lachnospirales; f__Lachnospiraceae; g__Ruminococcus_torques_group; s__uncultured_bacterium	1
eef06079a0b818800aae0383811035d1	0	0	0	0	0	0	0	0	0	0	0	0	0	0	0	0	0	56	0	0	0	0	0	0	0	0	0	0	0	0	0	0	0	20	0	29	0	0	0	0	ecf7289628d49f9244469337ee1622cb	d__Bacteria; k__norank; p__Proteobacteria; c__Alphaproteobacteria; o__Rhizobiales; f__Xanthobacteraceae; g__Bradyrhizobium; s__metagenome	1
b70d62f3bbdae1288415aa648f6e8b1e	0	28	11	29	12	0	0	0	0	0	0	0	0	0	0	0	0	0	0	0	0	0	0	0	0	0	0	0	0	0	0	0	0	10	14	0	0	0	0	0	43e2f7a7ef523da390c3eec576633053	d__Bacteria; k__norank; p__Firmicutes; c__Negativicutes; o__Acidaminococcales; f__Acidaminococcaceae; g__Acidaminococcus; s__uncultured_bacterium	1
3980891c22ccbb387b65f9e437b2f94f	0	0	0	0	0	0	0	0	0	0	0	0	0	0	0	0	0	0	0	0	0	0	0	0	0	0	0	0	0	0	0	0	0	20	18	8	13	0	16	28	146771a13f8066dd879731e1d77c7d66	d__Bacteria; k__norank; p__Firmicutes; c__Bacilli; o__Lactobacillales; f__Lactobacillaceae; g__Lactobacillus; s__bacterium_ii1348	1
c3f447c2ce50821b9711d07f775b9b28	0	0	0	0	0	0	0	0	0	0	0	0	0	0	0	51	0	0	0	0	0	0	0	0	0	0	0	51	0	0	0	0	0	0	0	0	0	0	0	0	74a04121fac1a20a466cb8dedd07619c	d__Bacteria; k__norank; p__Chloroflexi; c__Anaerolineae; o__Caldilineales; f__Caldilineaceae; g__uncultured; s__uncultured_bacterium	1
dd982e0fb68d12d45af52d0dddb45475	0	0	0	0	0	0	0	0	0	0	0	0	0	0	0	0	0	0	0	0	34	0	0	0	26	0	0	0	0	0	0	0	0	42	0	0	0	0	0	0	596f4e8b0338f2ae78dd7ad4ec53368a	d__Bacteria; k__norank; p__Proteobacteria; c__Gammaproteobacteria; o__Oceanospirillales; f__Halomonadaceae; g__Halomonas; s__uncultured_Pseudomonas_sp.	1
ecf7289628d49f9244469337ee1622cb	0	0	0	0	0	0	0	0	0	0	0	0	0	0	0	0	0	0	0	0	0	0	0	0	0	0	0	0	0	0	0	0	0	32	0	32	16	0	0	22	cf5c72c5764b434f708bffe860333748	d__Bacteria; k__norank; p__Proteobacteria; c__Alphaproteobacteria; o__Rhizobiales; f__Beijerinckiaceae; g__alphaI_cluster; s__uncultured_bacterium	1
43e2f7a7ef523da390c3eec576633053	23	15	24	12	27	0	0	0	0	0	0	0	0	0	0	0	0	0	0	0	0	0	0	0	0	0	0	0	0	0	0	0	0	0	0	0	0	0	0	0	a599ad3a349c3fbe917c57d769223612	d__Bacteria; k__norank; p__Bacteroidota; c__Bacteroidia; o__Bacteroidales; f__Bacteroidaceae; g__Bacteroides; s__uncultured_bacterium	1
146771a13f8066dd879731e1d77c7d66	14	6	13	7	0	5	0	0	0	0	0	0	0	0	0	4	4	6	11	4	0	0	0	0	0	0	0	0	0	0	0	0	0	4	8	5	0	0	3	6	98ef7d51822ecb566a7809f3ec4f8341	d__Bacteria; k__norank; p__Acidobacteriota; c__Blastocatellia; o__Blastocatellales; f__Blastocatellaceae; g__JGI_0001001-H03; s__uncultured_bacterium	1
74a04121fac1a20a466cb8dedd07619c	0	0	0	0	0	0	0	0	0	0	0	0	0	0	0	0	0	0	0	0	0	0	0	0	0	0	0	0	0	0	39	0	6	0	12	9	0	9	16	9	4e0f276d4d4575ff671b4109a430e033	d__Bacteria; k__norank; p__Firmicutes; c__Clostridia; o__Lachnospirales; f__Lachnospiraceae; g__Tuzzerella; s__uncultured_bacterium	1
596f4e8b0338f2ae78dd7ad4ec53368a	0	0	0	0	0	0	0	0	0	0	0	0	0	0	0	0	0	0	0	0	0	0	0	0	0	0	0	0	0	5	10	23	13	22	0	11	0	4	0	8	778184ae9dfc5f0b278380d443330c21	d__Bacteria; k__norank; p__Chloroflexi; c__Anaerolineae; o__Anaerolineales; f__Anaerolineaceae; g__Leptolinea; s__uncultured_bacterium	1
cf5c72c5764b434f708bffe860333748	0	0	0	0	0	0	0	0	0	0	0	0	0	0	0	0	0	0	0	0	0	0	0	0	0	0	0	0	0	0	11	0	0	16	0	22	0	12	15	19	1811bc9d093672fbf878dbe89532bf5e	d__Bacteria; k__norank; p__Bacteroidota; c__Bacteroidia; o__Bacteroidales; f__Muribaculaceae; g__norank; s__uncultured_bacterium	1
a599ad3a349c3fbe917c57d769223612	0	0	0	0	0	0	0	0	0	0	61	0	0	0	0	0	0	0	0	0	0	0	33	0	0	0	0	0	0	0	0	0	0	0	0	0	0	0	0	0	b6ce9dc1cdbd18ee13a157021c1daa62	d__Bacteria; k__norank; p__Firmicutes; c__Bacilli; o__Lactobacillales; f__Lactobacillaceae; g__Lactobacillus; s__uncultured_Lactobacillus_sp.	1
98ef7d51822ecb566a7809f3ec4f8341	0	0	0	0	0	0	0	0	0	0	0	0	0	0	0	0	0	0	0	0	0	0	0	0	0	0	0	0	0	8	13	23	37	0	8	0	4	0	0	0	ede2ccfe31c72cc56dbde67927bd7740	d__Bacteria; k__norank; p__Firmicutes; c__Clostridia; o__Oscillospirales; f__Ruminococcaceae; g__Ruminococcus; s__uncultured_bacterium	1
4e0f276d4d4575ff671b4109a430e033	7	0	0	0	18	0	0	0	0	0	6	12	0	0	0	0	4	9	0	6	0	0	5	5	0	5	0	0	0	0	0	0	0	0	0	4	0	8	0	3	28d8812e4c5d8094834b74dfb18b9284	d__Bacteria; k__norank; p__Firmicutes; c__Clostridia; o__Oscillospirales; f__Eubacterium_coprostanoligenes_group; g__norank; s__uncultured_bacterium	1
778184ae9dfc5f0b278380d443330c21	0	0	0	0	0	0	0	0	0	0	0	0	0	0	0	0	0	0	0	0	0	0	0	0	0	0	0	0	0	0	0	0	0	7	0	29	16	15	16	9	a4702923aa165a36ce7bbcc7d209eb64	d__Bacteria; k__norank; p__Bacteroidota; c__Bacteroidia; o__Bacteroidales; f__Rikenellaceae; g__Alistipes; s__uncultured_organism	1
1811bc9d093672fbf878dbe89532bf5e	28	27	10	15	11	0	0	0	0	0	0	0	0	0	0	0	0	0	0	0	0	0	0	0	0	0	0	0	0	0	0	0	0	0	0	0	0	0	0	0	ec0211d48874a5bbff9ba85ab813c3f4	d__Bacteria; k__norank; p__Firmicutes; c__Clostridia; o__Oscillospirales; f__Oscillospiraceae; g__uncultured; s__uncultured_bacterium	1
b6ce9dc1cdbd18ee13a157021c1daa62	0	0	0	0	0	0	0	0	0	0	0	0	46	0	0	0	0	0	0	0	0	0	0	0	27	0	0	0	0	18	0	0	0	0	0	0	0	0	0	0	8402a69f385a1476f1fb7fd67caabb1a	d__Bacteria; k__norank; p__Firmicutes; c__Clostridia; o__Christensenellales; f__Christensenellaceae; g__Christensenellaceae_R-7_group; s__metagenome	1
ede2ccfe31c72cc56dbde67927bd7740	0	0	0	0	0	0	0	0	0	0	0	0	0	52	0	0	0	0	0	0	0	0	0	0	0	39	0	0	0	0	0	0	0	0	0	0	0	0	0	0	f381b492d6651c52fd09ce9351e7eb2d	d__Bacteria; k__norank; p__Proteobacteria; c__Gammaproteobacteria; o__Pasteurellales; f__Pasteurellaceae; g__Aggregatibacter; s__Azospirillum_sp._51_20	1
28d8812e4c5d8094834b74dfb18b9284	0	0	0	0	0	0	0	0	0	0	0	0	0	0	25	0	0	0	0	0	0	0	0	8	0	0	23	0	0	9	0	0	0	13	0	0	0	0	13	0	39a7185343a9e4f2be7fe0e18e60ea55	d__Bacteria; k__norank; p__Firmicutes; c__Clostridia; o__Oscillospirales; f__Eubacterium_coprostanoligenes_group; g__norank; s__uncultured_bacterium	1
a4702923aa165a36ce7bbcc7d209eb64	0	0	0	0	0	0	0	0	0	0	0	0	0	0	0	33	0	0	0	0	0	0	0	0	0	0	0	30	0	0	0	0	0	0	28	0	0	0	0	0	9d14d8bd4717263ed2c6636b83ee753e	d__Bacteria; k__norank; p__Firmicutes; c__Clostridia; o__Christensenellales; f__Christensenellaceae; g__Christensenellaceae_R-7_group; s__uncultured_bacterium	1
ec0211d48874a5bbff9ba85ab813c3f4	0	0	0	0	0	0	0	0	0	0	0	0	0	0	0	0	0	14	0	0	0	0	0	9	0	0	0	0	17	0	51	0	0	0	0	0	0	0	0	0	93e51d13b42de41822b014875a688a4f	d__Bacteria; k__norank; p__Firmicutes; c__Clostridia; o__Clostridia_vadinBB60_group; f__norank; g__norank; s__uncultured_bacterium	1
8402a69f385a1476f1fb7fd67caabb1a	0	0	0	0	0	0	0	0	0	0	0	0	0	0	0	0	0	0	0	0	0	0	0	0	0	0	0	0	0	0	0	0	0	8	11	25	0	17	11	18	ddf910a42d2c9dda55fc115cf387abf0	d__Bacteria; k__norank; p__Firmicutes; c__Clostridia; o__Oscillospirales; f__Oscillospiraceae; g__NK4A214_group; s__uncultured_bacterium	1
f381b492d6651c52fd09ce9351e7eb2d	0	0	0	0	0	0	14	0	0	0	0	0	0	0	0	0	0	4	7	0	0	0	0	0	0	6	0	0	0	9	0	0	0	0	49	0	0	0	0	0	c8e5ab1565891f825a9e69283e8ccb5e	d__Bacteria; k__norank; p__Bacteroidota; c__Bacteroidia; o__Bacteroidales; f__Prevotellaceae; g__Alloprevotella; s__uncultured_bacterium	1
39a7185343a9e4f2be7fe0e18e60ea55	0	0	0	0	0	0	0	11	0	0	0	10	3	19	0	0	0	0	0	0	0	0	0	11	0	11	0	6	0	0	0	0	0	0	18	0	0	0	0	0	a9b940f55dfd2a664cd72f52f98d99a7	d__Bacteria; k__norank; p__Bacteroidota; c__Bacteroidia; o__Bacteroidales; f__Bacteroidaceae; g__Bacteroides; s__human_gut_metagenome	1
9d14d8bd4717263ed2c6636b83ee753e	0	0	0	0	0	0	0	0	0	0	0	0	0	0	0	0	0	0	0	0	0	0	0	0	0	0	0	0	0	0	21	0	0	36	31	0	0	0	0	0	252e8e088b106d7c66336dd2a9201f34	d__Bacteria; k__norank; p__Firmicutes; c__Clostridia; o__Clostridia_UCG-014; f__norank; g__norank; s__uncultured_bacterium	1
93e51d13b42de41822b014875a688a4f	0	0	0	0	0	0	0	0	0	0	0	0	0	0	0	0	0	0	0	0	0	0	0	0	0	0	0	0	0	0	0	0	0	15	0	42	22	0	0	8	4270f5b2cd713153709c953b24100bf9	d__Bacteria; k__norank; p__Firmicutes; c__Clostridia; o__Lachnospirales; f__Lachnospiraceae; g__Lachnospiraceae_NK4A136_group; s__uncultured_bacterium	1
ddf910a42d2c9dda55fc115cf387abf0	0	0	0	0	0	0	0	0	0	5	0	0	16	0	11	0	0	0	0	0	0	0	0	0	13	0	20	0	0	14	0	0	0	6	0	0	0	0	0	0	ac2ed8663a46469076b539b54d164829	d__Bacteria; k__norank; p__Fusobacteriota; c__Fusobacteriia; o__Fusobacteriales; f__Fusobacteriaceae; g__Fusobacterium; s__uncultured_bacterium	1
c8e5ab1565891f825a9e69283e8ccb5e	0	0	0	0	0	0	0	0	0	0	20	0	0	8	0	18	0	0	0	0	0	0	11	0	0	5	0	16	0	0	0	4	0	0	0	0	0	0	0	3	d65d0dabe3d11464f5de23de32fbf1ed	d__Bacteria; k__norank; p__Proteobacteria; c__Gammaproteobacteria; o__Pasteurellales; f__Pasteurellaceae; g__Haemophilus; s__uncultured_bacterium	1
a9b940f55dfd2a664cd72f52f98d99a7	0	0	0	0	0	0	0	0	0	0	0	0	0	60	0	19	0	0	0	0	0	0	0	0	0	0	0	6	0	0	0	0	0	0	0	0	0	0	0	0	486a6f5a5c4fe0e6c17d4a38bee02271	d__Bacteria; k__norank; p__Firmicutes; c__Clostridia; o__Christensenellales; f__Christensenellaceae; g__Christensenellaceae_R-7_group; s__human_gut_metagenome	1
252e8e088b106d7c66336dd2a9201f34	20	0	6	32	0	0	0	0	0	0	0	0	15	0	0	0	0	0	0	0	0	0	0	0	11	0	0	0	0	0	0	0	0	0	0	0	0	0	0	0	1b70c0edaa0dc45f01c85503fee723db	d__Bacteria; k__norank; p__Bacteroidota; c__Bacteroidia; o__Bacteroidales; f__Prevotellaceae; g__Prevotella; s__uncultured_bacterium	1
4270f5b2cd713153709c953b24100bf9	0	0	11	11	0	0	0	0	5	0	0	6	0	0	7	0	0	0	0	0	11	0	0	0	7	0	10	0	0	0	4	8	0	0	0	4	0	0	0	0	425237dd4849cb745d8031baaa361434	d__Bacteria; k__norank; p__Bacteroidota; c__Bacteroidia; o__Bacteroidales; f__Bacteroidaceae; g__Bacteroides; s__uncultured_organism	1
ac2ed8663a46469076b539b54d164829	0	0	0	0	0	0	0	0	0	0	0	0	0	14	0	7	0	0	0	0	0	0	0	0	0	17	0	15	0	0	31	0	0	0	0	0	0	0	0	0	c926b7f38bc43d6f141c280e7886150d	d__Bacteria; k__norank; p__Bacteroidota; c__Bacteroidia; o__Bacteroidales; f__Prevotellaceae; g__Prevotella; s__uncultured_bacterium	1
d65d0dabe3d11464f5de23de32fbf1ed	0	0	0	0	0	0	0	0	0	0	0	0	0	0	0	0	0	0	0	0	0	0	0	0	0	0	0	0	0	0	0	0	0	0	0	0	0	0	10	74	a5258465c8d4931234a1872767bd5f16	d__Bacteria; k__norank; p__Actinobacteriota; c__Acidimicrobiia; o__Microtrichales; f__Microtrichaceae; g__IMCC26207; s__metagenome	1
486a6f5a5c4fe0e6c17d4a38bee02271	15	5	14	11	30	0	5	3	0	0	0	0	0	0	0	0	0	0	0	0	0	0	0	0	0	0	0	0	0	0	0	0	0	0	0	0	0	0	0	0	4935810b4c0fed8826367e87788725f8	d__Bacteria; k__norank; p__Firmicutes; c__Negativicutes; o__Acidaminococcales; f__Acidaminococcaceae; g__Phascolarctobacterium; s__uncultured_bacterium	1
1b70c0edaa0dc45f01c85503fee723db	20	16	30	0	17	0	0	0	0	0	0	0	0	0	0	0	0	0	0	0	0	0	0	0	0	0	0	0	0	0	0	0	0	0	0	0	0	0	0	0	722464b089f85832e637a34c41de0b8f	d__Bacteria; k__norank; p__Bacteroidota; c__Bacteroidia; o__Bacteroidales; f__Prevotellaceae; g__Paraprevotella; s__Paraprevotella_xylaniphila	1
425237dd4849cb745d8031baaa361434	0	0	0	0	0	0	82	0	0	0	0	0	0	0	0	0	0	0	0	0	0	0	0	0	0	0	0	0	0	0	0	0	0	0	0	0	0	0	0	0	e42703091f7aff20db8657748b7fb4ba	d__Bacteria; k__norank; p__Proteobacteria; c__Gammaproteobacteria; o__Burkholderiales; f__Neisseriaceae; g__Neisseria; s__Neisseria_meningitidis	1
c926b7f38bc43d6f141c280e7886150d	0	0	0	0	0	0	0	0	0	0	37	0	0	0	0	0	0	0	0	0	0	0	45	0	0	0	0	0	0	0	0	0	0	0	0	0	0	0	0	0	ebcee9cc035800c0be8b09b632bf8fd4	d__Bacteria; k__norank; p__Firmicutes; c__Clostridia; o__Oscillospirales; f__Ruminococcaceae; g__Incertae_Sedis; s__uncultured_bacterium	1
a5258465c8d4931234a1872767bd5f16	0	0	0	0	0	0	0	0	0	0	0	0	0	0	0	0	0	0	0	0	0	0	0	0	0	0	0	0	0	0	31	0	0	0	0	16	0	0	22	12	f580376b0ac15d786b0a2253c6f8a414	d__Bacteria; k__norank; p__Bacteroidota; c__Bacteroidia; o__Bacteroidales; f__Prevotellaceae; g__Prevotella; s__uncultured_bacterium	1
4935810b4c0fed8826367e87788725f8	10	11	8	0	10	0	10	0	2	3	0	0	0	0	0	6	0	0	14	0	0	6	0	0	0	0	0	0	0	0	0	0	0	0	0	0	0	0	0	0	056518d30c381e17b0d6f09978d4a5eb	d__Bacteria; k__norank; p__Bacteroidota; c__Bacteroidia; o__Bacteroidales; f__Bacteroidaceae; g__Bacteroides; s__uncultured_bacterium	1
722464b089f85832e637a34c41de0b8f	0	0	0	0	0	0	0	0	0	35	0	0	0	0	0	0	0	0	0	0	0	45	0	0	0	0	0	0	0	0	0	0	0	0	0	0	0	0	0	0	e0dc7419a9141924cd416bf3b4e4b725	d__Bacteria; k__norank; p__Desulfobacterota; c__Desulfovibrionia; o__Desulfovibrionales; f__Desulfovibrionaceae; g__Desulfovibrio; s__uncultured_bacterium	1
e42703091f7aff20db8657748b7fb4ba	0	0	0	0	0	0	0	0	0	0	0	0	0	0	0	0	0	0	0	0	0	0	0	0	0	0	0	0	0	0	0	0	0	0	0	80	0	0	0	0	a47b98f4ad44a1729dd0c3b03c9d8469	d__Bacteria; k__norank; p__Firmicutes; c__Clostridia; o__Oscillospirales; f__Ruminococcaceae; g__UBA1819; s__Ruminococcaceae_bacterium_cv2	1
ebcee9cc035800c0be8b09b632bf8fd4	3	0	0	0	0	0	4	0	0	0	0	2	0	0	0	0	2	3	0	0	4	3	2	5	7	5	0	2	5	3	4	2	4	4	0	10	0	0	5	0	4eda6a45181a388cffa44eb558eea50c	d__Bacteria; k__norank; p__Actinobacteriota; c__Acidimicrobiia; o__Microtrichales; f__Ilumatobacteraceae; g__CL500-29_marine_group; s__groundwater_metagenome	1
f580376b0ac15d786b0a2253c6f8a414	0	0	0	0	0	0	0	0	0	0	0	0	0	0	0	0	0	0	0	0	0	0	0	0	0	0	0	0	0	0	0	0	0	40	0	0	0	39	0	0	8df97080d0a3c543bff869d6bd07f2c4	d__Bacteria; k__norank; p__Bacteroidota; c__Bacteroidia; o__Bacteroidales; f__Muribaculaceae; g__norank; s__uncultured_bacterium	1
056518d30c381e17b0d6f09978d4a5eb	0	0	0	0	0	0	0	0	0	37	0	0	0	0	0	0	0	0	0	0	0	20	0	0	0	0	0	0	0	0	0	0	0	0	21	0	0	0	0	0	0bb7f41c34169435468f7589c58d9224	d__Bacteria; k__norank; p__Firmicutes; c__Clostridia; o__Oscillospirales; f__Oscillospiraceae; g__UCG-005; s__uncultured_bacterium	1
e0dc7419a9141924cd416bf3b4e4b725	16	15	16	12	18	0	0	0	0	0	0	0	0	0	0	0	0	0	0	0	0	0	0	0	0	0	0	0	0	0	0	0	0	0	0	0	0	0	0	0	bfa43f073f5f19a5dbf8a2256172e99e	d__Bacteria; k__norank; p__Proteobacteria; c__Alphaproteobacteria; o__Rhizobiales; f__Hyphomicrobiaceae; g__Hyphomicrobium; s__metagenome	1
a47b98f4ad44a1729dd0c3b03c9d8469	0	0	0	0	0	5	0	0	0	0	0	0	37	6	0	0	0	0	0	0	0	0	0	0	29	0	0	0	0	0	0	0	0	0	0	0	0	0	0	0	b3c31ad8af5bcd5f2ca920e44df922b0	d__Bacteria; k__norank; p__Bacteroidota; c__Bacteroidia; o__Bacteroidales; f__Muribaculaceae; g__norank; s__uncultured_bacterium	1
4eda6a45181a388cffa44eb558eea50c	0	0	0	0	0	0	0	0	0	0	0	0	0	0	0	0	0	0	0	0	0	0	0	0	0	0	0	0	0	0	24	0	0	10	0	0	0	35	0	8	ea7114396661714d953d7a4f126a59fd	d__Bacteria; k__norank; p__Firmicutes; c__Clostridia; o__Lachnospirales; f__Lachnospiraceae; g__uncultured; s__uncultured_bacterium	1
8df97080d0a3c543bff869d6bd07f2c4	0	0	0	0	0	0	0	0	0	0	0	0	0	0	0	0	0	0	0	0	0	0	0	0	0	0	0	0	0	0	0	0	0	0	0	41	36	0	0	0	ddda6ab0d68e0f3c3894aaec8bee89c8	d__Bacteria; k__norank; p__Proteobacteria; c__Gammaproteobacteria; o__Burkholderiales; f__Neisseriaceae; g__Neisseria; s__uncultured_bacterium	1
0bb7f41c34169435468f7589c58d9224	22	13	19	22	0	0	0	0	0	0	0	0	0	0	0	0	0	0	0	0	0	0	0	0	0	0	0	0	0	0	0	0	0	0	0	0	0	0	0	0	7598091cab92221fe5f887333cf9149d	d__Bacteria; k__norank; p__Proteobacteria; c__Gammaproteobacteria; o__Pasteurellales; f__Pasteurellaceae; g__Haemophilus; s__Haemophilus_parainfluenzae	1
bfa43f073f5f19a5dbf8a2256172e99e	0	0	0	0	0	0	0	0	0	0	0	0	0	0	0	0	0	0	0	0	0	0	0	0	0	0	0	0	0	0	13	0	0	10	15	16	0	14	8	0	10b928369139d1e6f330f793a3930b41	d__Bacteria; k__norank; p__Bacteroidota; c__Bacteroidia; o__Bacteroidales; f__Muribaculaceae; g__norank; s__uncultured_bacterium	1
b3c31ad8af5bcd5f2ca920e44df922b0	26	16	33	0	0	0	0	0	0	0	0	0	0	0	0	0	0	0	0	0	0	0	0	0	0	0	0	0	0	0	0	0	0	0	0	0	0	0	0	0	aac02c96defd7b0932f10089f4a6691d	d__Bacteria; k__norank; p__Firmicutes; c__Clostridia; o__Lachnospirales; f__Lachnospiraceae; g__uncultured; s__uncultured_bacterium	1
ea7114396661714d953d7a4f126a59fd	0	0	0	0	5	0	0	7	0	0	0	0	0	0	0	0	0	0	0	0	0	12	0	21	0	0	0	0	0	8	0	0	9	0	0	13	0	0	0	0	bbd2f49a1eb35e5289b76ce5eb984810	d__Bacteria; k__norank; p__Firmicutes; c__Clostridia; o__Clostridia_UCG-014; f__norank; g__norank; s__uncultured_bacterium	1
ddda6ab0d68e0f3c3894aaec8bee89c8	0	0	0	0	0	0	12	0	0	0	0	0	0	0	0	0	0	0	0	0	0	0	0	0	0	11	0	0	0	0	0	0	0	52	0	0	0	0	0	0	c7b6a68a76844ad30ef4787e046e0ad4	d__Bacteria; k__norank; p__Firmicutes; c__Bacilli; o__Lactobacillales; f__Streptococcaceae; g__Streptococcus; s__uncultured_bacterium	1
7598091cab92221fe5f887333cf9149d	0	0	0	0	0	0	0	0	0	0	0	0	0	0	0	11	0	0	0	0	0	0	0	0	0	0	0	27	0	0	7	0	0	30	0	0	0	0	0	0	cbe78d908ce7790dfce7aceefb374ac6	d__Bacteria; k__norank; p__Firmicutes; c__Clostridia; o__Lachnospirales; f__Lachnospiraceae; g__Cellulosilyticum; s__uncultured_bacterium	1
10b928369139d1e6f330f793a3930b41	27	0	0	22	25	0	0	0	0	0	0	0	0	0	0	0	0	0	0	0	0	0	0	0	0	0	0	0	0	0	0	0	0	0	0	0	0	0	0	0	c2eaebb82e9f610ba6453a338f40965e	d__Bacteria; k__norank; p__Firmicutes; c__Clostridia; o__Lachnospirales; f__Lachnospiraceae; g__Coprococcus; s__uncultured_bacterium	1
aac02c96defd7b0932f10089f4a6691d	0	0	5	0	0	12	0	0	0	0	0	0	0	0	0	0	0	0	0	0	0	0	33	0	0	0	5	0	0	0	0	0	19	0	0	0	0	0	0	0	d4f93ebbfb08d2edb9f95ece9bfcc327	d__Bacteria; k__norank; p__Firmicutes; c__Clostridia; o__Oscillospirales; f__Ruminococcaceae; g__Ruminococcus; s__uncultured_bacterium	1
bbd2f49a1eb35e5289b76ce5eb984810	0	0	0	0	0	0	0	5	0	0	0	4	4	0	9	0	0	10	4	0	0	9	0	0	8	0	4	0	0	4	3	5	0	0	5	0	0	0	0	0	df8553b9ac423ccb7b7de8239d43098c	d__Bacteria; k__norank; p__Firmicutes; c__Clostridia; o__Lachnospirales; f__Lachnospiraceae; g__uncultured; s__uncultured_bacterium	1
c7b6a68a76844ad30ef4787e046e0ad4	0	0	0	0	0	0	0	0	0	0	0	0	0	0	0	0	0	0	0	0	0	0	0	0	0	0	0	0	0	0	0	0	0	0	0	33	0	0	0	41	7fc871516743b3105bead709ecbbb3a4	d__Bacteria; k__norank; p__Proteobacteria; c__Alphaproteobacteria; o__Rhizobiales; f__Rhizobiales_Incertae_Sedis; g__uncultured; s__metagenome	1
cbe78d908ce7790dfce7aceefb374ac6	39	0	0	34	0	0	0	0	0	0	0	0	0	0	0	0	0	0	0	0	0	0	0	0	0	0	0	0	0	0	0	0	0	0	0	0	0	0	0	0	e25a786e09131140d7aceca03f3a2aab	d__Bacteria; k__norank; p__Proteobacteria; c__Gammaproteobacteria; o__Burkholderiales; f__Comamonadaceae; g__uncultured; s__uncultured_bacterium	1
c2eaebb82e9f610ba6453a338f40965e	0	0	0	0	0	0	0	0	0	0	0	0	0	0	21	0	0	11	0	0	0	0	0	0	0	0	24	0	0	0	0	0	0	17	0	0	0	0	0	0	40f38650c8f9e1d1e468cbe7d89f23cd	d__Bacteria; k__norank; p__Firmicutes; c__Clostridia; o__Lachnospirales; f__Lachnospiraceae; g__uncultured; s__uncultured_bacterium	1
d4f93ebbfb08d2edb9f95ece9bfcc327	32	0	0	21	0	0	0	0	0	0	0	0	0	0	0	0	0	0	0	0	0	0	0	9	0	0	0	10	0	0	0	0	0	0	0	0	0	0	0	0	369cad71020df2b03bc054d1ed2f9748	d__Bacteria; k__norank; p__Gemmatimonadota; c__Gemmatimonadetes; o__Gemmatimonadales; f__Gemmatimonadaceae; g__uncultured; s__metagenome	1
df8553b9ac423ccb7b7de8239d43098c	0	0	0	0	0	0	0	0	0	0	0	0	0	0	0	0	0	0	0	0	0	5	0	0	0	7	7	0	4	0	49	0	0	0	0	0	0	0	0	0	35aba5b90ad2513e79fa6304af3ca516	d__Bacteria; k__norank; p__Firmicutes; c__Clostridia; o__Oscillospirales; f__Oscillospiraceae; g__UCG-002; s__uncultured_bacterium	1
7fc871516743b3105bead709ecbbb3a4	0	0	0	0	0	0	0	0	0	0	0	0	0	0	0	0	0	0	0	0	0	0	0	0	0	0	0	0	0	0	22	0	0	14	18	0	11	0	7	0	9bc82338152590e1f530dc33f5a6fb12	d__Bacteria; k__norank; p__Proteobacteria; c__Gammaproteobacteria; o__Pasteurellales; f__Pasteurellaceae; g__Haemophilus; s__Haemophilus_influenzae	1
e25a786e09131140d7aceca03f3a2aab	0	0	0	0	0	0	0	0	0	0	0	0	0	0	0	0	0	0	0	0	0	0	0	0	0	0	0	0	0	0	17	26	15	0	0	0	14	0	0	0	e5bb64d8460465d8ead7947c8dfb3248	d__Bacteria; k__norank; p__Firmicutes; c__Clostridia; o__Oscillospirales; f__Ruminococcaceae; g__Anaerotruncus; s__uncultured_bacterium	1
40f38650c8f9e1d1e468cbe7d89f23cd	0	0	0	0	0	0	0	0	0	0	0	0	0	0	0	0	0	0	0	0	0	0	0	0	0	0	0	0	0	0	0	0	0	13	0	12	11	0	18	18	8a91b213bac0f2837e6a699223a8ffc7	d__Bacteria; k__norank; p__Proteobacteria; c__Gammaproteobacteria; o__Burkholderiales; f__Neisseriaceae; g__Neisseria; s__uncultured_Neisseria_sp.	1
369cad71020df2b03bc054d1ed2f9748	0	0	0	0	0	0	0	0	0	0	0	0	0	0	0	0	0	0	0	0	0	0	0	0	0	0	0	0	0	0	0	11	8	18	0	7	10	7	10	0	74f4e93263a17c796498be1ea4b0e2e4	d__Bacteria; k__norank; p__Actinobacteriota; c__Coriobacteriia; o__Coriobacteriales; f__Atopobiaceae; g__Atopobium; s__uncultured_bacterium	1
35aba5b90ad2513e79fa6304af3ca516	17	25	15	0	13	0	0	0	0	0	0	0	0	0	0	0	0	0	0	0	0	0	0	0	0	0	0	0	0	0	0	0	0	0	0	0	0	0	0	0	7d1ad70cfcfc72aa03d6d449e7887ef8	d__Bacteria; k__norank; p__Firmicutes; c__Clostridia; o__Oscillospirales; f__Ruminococcaceae; g__Ruminococcus; s__uncultured_bacterium	1
9bc82338152590e1f530dc33f5a6fb12	0	0	0	0	0	0	0	0	0	0	0	0	0	0	0	0	0	0	0	0	0	0	0	0	0	0	0	0	0	0	0	70	0	0	0	0	0	0	0	0	29ac4af7fcc726d952a35f1c03f6afbd	d__Bacteria; k__norank; p__Patescibacteria; c__Saccharimonadia; o__Saccharimonadales; f__Saccharimonadaceae; g__Candidatus_Saccharimonas; s__uncultured_bacterium	1
e5bb64d8460465d8ead7947c8dfb3248	0	0	0	0	0	0	0	0	0	4	0	0	0	0	0	0	0	0	0	0	0	0	0	0	9	17	0	11	9	0	14	0	0	0	0	0	0	5	0	0	f20a486addebc49c801da9356fd2ddfd	d__Bacteria; k__norank; p__Firmicutes; c__Clostridia; o__Lachnospirales; f__Lachnospiraceae; g__uncultured; s__uncultured_bacterium	1
8a91b213bac0f2837e6a699223a8ffc7	0	0	0	0	0	0	0	0	0	0	0	0	0	29	0	0	0	0	0	0	0	0	0	0	0	40	0	0	0	0	0	0	0	0	0	0	0	0	0	0	abf11d545eb99154b897554133b76a06	d__Bacteria; k__norank; p__Firmicutes; c__Clostridia; o__Oscillospirales; f__UCG-010; g__norank; s__uncultured_Ruminococcaceae_bacterium	1
74f4e93263a17c796498be1ea4b0e2e4	0	0	0	0	0	0	0	0	0	0	0	0	0	0	0	0	0	0	0	0	0	0	8	0	0	0	0	0	0	33	0	0	0	0	9	11	0	8	0	0	8adc7dbf5055d144106829b8ead0fdb4	d__Bacteria; k__norank; p__Firmicutes; c__Clostridia; o__Oscillospirales; f__Ruminococcaceae; g__uncultured; s__uncultured_bacterium	1
7d1ad70cfcfc72aa03d6d449e7887ef8	11	16	9	8	11	0	0	0	0	0	0	0	0	0	0	0	0	0	0	0	0	0	0	4	0	0	0	0	0	0	0	0	0	0	0	0	9	0	0	0	3566649dae678a29846cb60630db8249	d__Bacteria; k__norank; p__Firmicutes; c__Clostridia; o__Clostridia_UCG-014; f__norank; g__norank; s__uncultured_bacterium	1
29ac4af7fcc726d952a35f1c03f6afbd	0	0	0	0	0	2	0	0	0	3	0	0	0	0	0	0	2	3	0	0	0	4	5	0	5	0	0	2	0	0	2	5	10	6	9	0	0	0	4	6	b1ffd8fc7ffc2f3fdd0af09c2160794f	d__Bacteria; k__norank; p__Bacteroidota; c__Bacteroidia; o__Bacteroidetes_VC2.1_Bac22; f__norank; g__norank; s__uncultured_bacterium	1
f20a486addebc49c801da9356fd2ddfd	0	0	0	0	0	0	0	0	0	0	7	0	0	0	7	9	0	0	0	24	0	0	7	14	0	0	0	0	0	0	0	0	0	0	0	0	0	0	0	0	3643cc0eab7ab090fa28cf5033cdda8d	d__Bacteria; k__norank; p__Firmicutes; c__Bacilli; o__Erysipelotrichales; f__Erysipelotrichaceae; g__Turicibacter; s__uncultured_bacterium	1
abf11d545eb99154b897554133b76a06	5	5	13	0	10	0	0	0	0	0	0	0	0	0	14	0	0	0	0	0	0	0	0	0	0	0	4	0	0	0	0	0	0	9	7	0	0	0	0	0	bc9e63c913e13a17094f58cdf3fd3c12	d__Bacteria; k__norank; p__Proteobacteria; c__Gammaproteobacteria; o__Enterobacterales; f__Enterobacteriaceae; g__Citrobacter; s__Shigella_flexneri_1235-66	1
8adc7dbf5055d144106829b8ead0fdb4	2	3	4	4	0	0	0	5	0	2	0	3	0	0	7	4	0	2	0	2	0	0	0	2	3	5	7	2	0	0	0	0	0	0	4	0	0	0	6	0	6d39d3b5562908ef02d0e4493ae42520	d__Bacteria; k__norank; p__Bacteroidota; c__Bacteroidia; o__Bacteroidales; f__Muribaculaceae; g__norank; s__mouse_gut_metagenome	1
3566649dae678a29846cb60630db8249	0	0	0	0	0	0	0	0	0	0	0	0	0	0	33	0	0	0	0	0	0	0	0	0	0	7	27	0	0	0	0	0	0	0	0	0	0	0	0	0	4e216a83270e03fa855d50a492b40702	d__Bacteria; k__norank; p__Firmicutes; c__Clostridia; o__Oscillospirales; f__Oscillospiraceae; g__Oscillibacter; s__uncultured_bacterium	1
b1ffd8fc7ffc2f3fdd0af09c2160794f	0	0	0	0	0	0	0	0	0	0	0	0	0	0	0	0	0	0	0	0	0	0	0	0	0	0	0	0	0	5	5	20	0	7	8	11	4	7	0	0	e6ce0334d8fae41bdc264d630602d9d0	d__Bacteria; k__norank; p__Proteobacteria; c__Alphaproteobacteria; o__Rhizobiales; f__Rhizobiales_Incertae_Sedis; g__uncultured; s__uncultured_bacterium	1
3643cc0eab7ab090fa28cf5033cdda8d	7	11	12	13	14	0	0	0	0	0	0	0	0	0	0	0	0	0	0	0	0	0	0	0	0	0	9	0	0	0	0	0	0	0	0	0	0	0	0	0	8f5189c3726579ac1af1f41728466d6c	d__Bacteria; k__norank; p__Firmicutes; c__Bacilli; o__Lactobacillales; f__Streptococcaceae; g__Streptococcus; s__Streptococcus_sp._JS71	1
bc9e63c913e13a17094f58cdf3fd3c12	0	0	0	0	0	0	0	0	0	0	0	0	0	26	0	0	0	0	0	0	0	0	0	0	0	40	0	0	0	0	0	0	0	0	0	0	0	0	0	0	d95c8597cdc832e583f69291b3ff4f99	d__Bacteria; k__norank; p__Chloroflexi; c__Chloroflexia; o__Thermomicrobiales; f__JG30-KF-CM45; g__norank; s__uncultured_bacterium	1
6d39d3b5562908ef02d0e4493ae42520	0	0	0	0	0	0	0	0	0	0	0	0	0	0	0	0	0	0	0	0	0	0	0	0	0	0	0	0	0	0	0	0	0	65	0	0	0	0	0	0	11d35f4f46c87f340c97e77a81dacf08	d__Bacteria; k__norank; p__Chloroflexi; c__Anaerolineae; o__SJA-15; f__norank; g__norank; s__uncultured_soil_bacterium	1
4e216a83270e03fa855d50a492b40702	0	0	0	0	0	0	0	0	17	0	0	0	0	0	0	0	0	0	0	0	9	0	7	0	0	14	0	0	0	0	0	0	0	0	0	0	17	0	0	0	cce70d5962057843ac2fbadc53741e55	d__Bacteria; k__norank; p__Proteobacteria; c__Alphaproteobacteria; o__Sphingomonadales; f__Sphingomonadaceae; g__Sphingomonas; s__Sphingomonas_sp._Leaf339	1
e6ce0334d8fae41bdc264d630602d9d0	0	0	0	0	0	0	0	0	0	0	0	0	0	0	0	0	0	0	0	0	0	0	0	0	0	0	0	0	0	0	10	0	0	0	0	16	0	8	11	19	e0087177d555b7c1db1da54fc2de1f19	d__Bacteria; k__norank; p__Firmicutes; c__Clostridia; o__Oscillospirales; f__Ruminococcaceae; g__Ruminococcus; s__Ruminococcus_flavefaciens_MA2007	1
8f5189c3726579ac1af1f41728466d6c	0	0	0	0	0	0	0	0	0	14	0	0	0	20	0	0	0	0	0	0	0	12	0	0	0	17	0	0	0	0	0	0	0	0	0	0	0	0	0	0	c48fe0fd61de7a2aabcfb2ae4e19dc0c	d__Bacteria; k__norank; p__Bacteroidota; c__Bacteroidia; o__Bacteroidales; f__Prevotellaceae; g__Prevotellaceae_NK3B31_group; s__uncultured_bacterium	1
d95c8597cdc832e583f69291b3ff4f99	0	0	0	0	0	0	0	0	0	0	0	0	0	0	0	0	0	0	0	0	0	0	0	0	0	0	0	0	0	0	29	0	10	0	0	14	0	0	0	10	969d257dc280359c6977e50d2aa535ec	d__Bacteria; k__norank; p__Firmicutes; c__Clostridia; o__Clostridia_UCG-014; f__norank; g__norank; s__uncultured_bacterium	1
11d35f4f46c87f340c97e77a81dacf08	0	0	0	0	0	0	0	0	0	0	0	0	0	0	0	0	0	0	0	0	0	0	0	0	0	0	0	0	0	0	0	0	0	0	10	0	0	14	19	20	c22896dae8bdfa18f22a531b84500d74	d__Bacteria; k__norank; p__Proteobacteria; c__Gammaproteobacteria; o__Legionellales; f__Legionellaceae; g__Legionella; s__uncultured_bacterium	1
cce70d5962057843ac2fbadc53741e55	13	10	15	16	8	0	0	0	0	0	0	0	0	0	0	0	0	0	0	0	0	0	0	0	0	0	0	0	0	0	0	0	0	0	0	0	0	0	0	0	bc124e46de94b080a63b45121d21542f	d__Bacteria; k__norank; p__Chloroflexi; c__Chloroflexia; o__Thermomicrobiales; f__JG30-KF-CM45; g__norank; s__uncultured_anaerobic_ammonium-oxidizing_bacterium	1
e0087177d555b7c1db1da54fc2de1f19	15	14	0	11	22	0	0	0	0	0	0	0	0	0	0	0	0	0	0	0	0	0	0	0	0	0	0	0	0	0	0	0	0	0	0	0	0	0	0	0	0e79900f4897342160fc31ecc1b1890d	d__Bacteria; k__norank; p__Bacteroidota; c__Bacteroidia; o__Bacteroidales; f__Muribaculaceae; g__norank; s__uncultured_bacterium	1
c48fe0fd61de7a2aabcfb2ae4e19dc0c	22	0	23	0	17	0	0	0	0	0	0	0	0	0	0	0	0	0	0	0	0	0	0	0	0	0	0	0	0	0	0	0	0	0	0	0	0	0	0	0	38c60826c1290cdb3110f5d574cadc52	d__Bacteria; k__norank; p__Cyanobacteria; c__Vampirivibrionia; o__Obscuribacterales; f__Obscuribacteraceae; g__norank; s__uncultured_bacterium	1
969d257dc280359c6977e50d2aa535ec	0	12	8	14	0	0	0	0	5	0	0	0	0	0	0	0	0	0	0	0	0	0	3	0	0	0	0	0	0	0	0	0	0	0	0	4	8	4	4	0	694bdf93a76f4567c824929c077eaecd	d__Bacteria; k__norank; p__Firmicutes; c__Clostridia; o__Christensenellales; f__Christensenellaceae; g__Christensenellaceae_R-7_group; s__uncultured_bacterium	1
c22896dae8bdfa18f22a531b84500d74	0	0	0	0	0	0	0	0	0	0	0	0	0	0	0	0	0	0	0	0	0	0	0	0	0	0	0	0	0	0	4	0	0	0	15	17	0	0	19	7	464150c3970991c101715f3751aafa54	d__Bacteria; k__norank; p__Firmicutes; c__Clostridia; o__Peptococcales; f__Peptococcaceae; g__uncultured; s__uncultured_bacterium	1
bc124e46de94b080a63b45121d21542f	0	0	0	0	0	0	0	0	0	0	0	0	0	0	0	0	0	0	0	0	0	0	0	0	0	0	0	0	0	0	0	0	0	5	17	18	0	6	6	10	c85d94b8cb4ad599bf6290383c01b81b	d__Bacteria; k__norank; p__Actinobacteriota; c__Coriobacteriia; o__Coriobacteriales; f__Eggerthellaceae; g__Enterorhabdus; s__uncultured_bacterium	1
0e79900f4897342160fc31ecc1b1890d	0	0	61	0	0	0	0	0	0	0	0	0	0	0	0	0	0	0	0	0	0	0	0	0	0	0	0	0	0	0	0	0	0	0	0	0	0	0	0	0	7c74b9a97ec83317f34d0b622c2afea7	d__Bacteria; k__norank; p__Gemmatimonadota; c__Gemmatimonadetes; o__Gemmatimonadales; f__Gemmatimonadaceae; g__uncultured; s__uncultured_bacterium	1
38c60826c1290cdb3110f5d574cadc52	0	0	0	0	0	0	0	0	0	0	0	0	0	0	0	0	0	0	0	0	0	0	0	0	0	0	0	0	0	16	7	22	5	0	0	0	8	0	0	3	54e3bc7919b574e762dccdf8c79aa2fb	d__Bacteria; k__norank; p__Chloroflexi; c__OLB14; o__norank; f__norank; g__norank; s__uncultured_bacterium	1
694bdf93a76f4567c824929c077eaecd	0	0	0	0	0	0	0	0	0	0	0	0	0	0	0	0	0	0	0	0	0	0	0	0	0	0	0	0	0	0	0	0	0	21	0	14	9	0	17	0	643eb17f4e864640aefbd5062ecb2523	d__Bacteria; k__norank; p__Firmicutes; c__Clostridia; o__Christensenellales; f__Christensenellaceae; g__Christensenellaceae_R-7_group; s__metagenome	1
464150c3970991c101715f3751aafa54	2	0	0	0	4	0	0	0	0	5	3	0	0	2	0	0	0	7	6	7	0	2	4	2	0	0	0	0	0	0	0	0	0	2	0	3	4	0	3	4	5f7a7387b36a575375f259dc56ca08d0	d__Bacteria; k__norank; p__Firmicutes; c__Clostridia; o__Oscillospirales; f__Eubacterium_coprostanoligenes_group; g__norank; s__uncultured_bacterium	1
c85d94b8cb4ad599bf6290383c01b81b	0	0	0	0	0	0	0	0	0	15	0	0	0	0	0	0	0	0	0	9	0	0	0	0	0	0	0	7	0	0	0	0	8	13	0	0	0	0	0	8	8da313b8e850620eb38399d91e6402f3	d__Bacteria; k__norank; p__Firmicutes; c__Clostridia; o__Lachnospirales; f__Lachnospiraceae; g__Lachnospiraceae_NK4A136_group; s__uncultured_bacterium	1
7c74b9a97ec83317f34d0b622c2afea7	0	0	0	0	0	0	0	0	0	0	0	0	0	0	0	0	0	0	0	0	0	0	0	0	0	0	0	0	0	0	5	21	14	7	5	8	0	0	0	0	44cb09553a2e4dc5d7c111fa4e23856e	d__Bacteria; k__norank; p__Actinobacteriota; c__Actinobacteria; o__Micrococcales; f__Intrasporangiaceae; g__Tetrasphaera; s__uncultured_Tetrasphaera_sp.	1
54e3bc7919b574e762dccdf8c79aa2fb	0	0	0	0	0	0	0	0	0	0	0	0	0	0	0	0	0	0	0	0	0	0	0	0	0	0	0	0	0	0	0	20	15	0	6	4	9	0	0	6	57ee78b336707326e5c816aa9683b1ef	d__Bacteria; k__norank; p__Bacteroidota; c__Bacteroidia; o__Bacteroidales; f__Prevotellaceae; g__Prevotella; s__uncultured_bacterium	1
643eb17f4e864640aefbd5062ecb2523	0	0	0	0	0	0	0	0	0	0	0	0	0	0	0	0	0	0	0	0	0	0	0	0	0	0	0	0	0	0	0	0	0	0	26	18	10	0	6	0	8574a469de0dfe1859685397f2a209f7	d__Bacteria; k__norank; p__Actinobacteriota; c__Actinobacteria; o__Bifidobacteriales; f__Bifidobacteriaceae; g__Bifidobacterium; s__uncultured_bacterium	1
5f7a7387b36a575375f259dc56ca08d0	15	18	0	7	18	0	0	0	0	0	0	0	0	0	0	0	0	0	0	0	0	0	0	0	0	0	0	0	0	0	0	0	0	0	0	0	0	0	0	0	0a7a08f77d12424f014e7f8a182a1ef0	d__Bacteria; k__norank; p__Bacteroidota; c__Bacteroidia; o__Bacteroidales; f__Rikenellaceae; g__Alistipes; s__uncultured_bacterium	1
ff169c383b5d8f6a83b01e74ba90cfb0	0	0	58	0	0	0	0	0	0	0	0	0	0	0	0	0	0	0	0	0	0	0	0	0	0	0	0	0	0	0	0	0	0	0	0	0	0	0	0	0	6fc68b1fd31c5aa34e0ff12d6de95510	d__Bacteria; k__norank; p__Firmicutes; c__Clostridia; o__Clostridia_UCG-014; f__norank; g__norank; s__uncultured_bacterium	1
8da313b8e850620eb38399d91e6402f3	0	0	0	0	0	4	0	2	0	0	0	0	0	0	0	0	0	2	2	0	0	4	0	5	6	4	4	3	3	5	0	0	0	0	5	0	0	9	0	0	90bfb75261d237463c8c9a65deb854bf	d__Bacteria; k__norank; p__Bacteroidota; c__Bacteroidia; o__Flavobacteriales; f__NS9_marine_group; g__norank; s__metagenome	1
44cb09553a2e4dc5d7c111fa4e23856e	0	0	0	0	0	0	0	0	0	0	0	0	0	0	0	0	0	0	0	0	0	0	0	0	0	0	0	0	0	0	10	0	0	0	13	17	0	0	10	8	1984de41003c78e1df7e306461da25af	d__Bacteria; k__norank; p__Firmicutes; c__Clostridia; o__Lachnospirales; f__Lachnospiraceae; g__A2; s__uncultured_bacterium	1
57ee78b336707326e5c816aa9683b1ef	0	0	0	0	0	0	0	0	0	0	0	0	0	0	0	0	0	0	0	0	0	0	0	0	0	0	0	0	0	0	0	0	0	0	47	0	0	11	0	0	1f5582d25372667ef7a0ec137351fbb6	d__Bacteria; k__norank; p__Bacteroidota; c__Bacteroidia; o__Bacteroidales; f__Prevotellaceae; g__Prevotella; s__uncultured_bacterium	1
8574a469de0dfe1859685397f2a209f7	46	11	0	0	0	0	0	0	0	0	0	0	0	0	0	0	0	0	0	0	0	0	0	0	0	0	0	0	0	0	0	0	0	0	0	0	0	0	0	0	9467aa54305420833cccda7a2d844af7	d__Bacteria; k__norank; p__Firmicutes; c__Clostridia; o__Oscillospirales; f__Oscillospiraceae; g__NK4A214_group; s__uncultured_bacterium	1
1f28072abb362409500fc2e14b7c5cca	0	0	0	0	0	0	0	0	0	4	0	0	21	0	0	0	0	0	0	0	0	5	4	0	23	0	0	0	0	0	0	0	0	0	0	0	0	0	0	0	055f74880fb3239b935d1b649fc45fdc	d__Bacteria; k__norank; p__Firmicutes; c__Clostridia; o__Oscillospirales; f__Oscillospiraceae; g__UCG-002; s__uncultured_bacterium	1
0a7a08f77d12424f014e7f8a182a1ef0	0	0	0	0	0	0	0	0	0	0	16	0	0	0	0	6	0	0	0	0	0	0	8	0	0	0	0	0	0	15	0	0	0	0	11	0	0	0	0	0	7fd88f906750c081977d041b096dbe70	d__Bacteria; k__norank; p__Proteobacteria; c__Alphaproteobacteria; o__Rhizobiales; f__A0839; g__norank; s__metagenome	1
6fc68b1fd31c5aa34e0ff12d6de95510	0	0	0	0	0	0	0	0	0	0	0	0	44	0	0	0	0	0	0	0	0	0	0	0	0	0	0	12	0	0	0	0	0	0	0	0	0	0	0	0	03eefdb70428ab3f5eaf35113000502a	d__Bacteria; k__norank; p__Bacteroidota; c__Bacteroidia; o__Bacteroidales; f__Barnesiellaceae; g__Barnesiella; s__uncultured_bacterium	1
90bfb75261d237463c8c9a65deb854bf	0	0	0	0	0	0	0	0	0	0	0	0	0	0	0	0	0	0	0	0	0	0	0	0	0	0	0	0	0	0	13	14	14	15	0	0	0	0	0	0	26ccacec24b62e099ca97dfc5701dd9f	d__Bacteria; k__norank; p__Firmicutes; c__Clostridia; o__Lachnospirales; f__Lachnospiraceae; g__Roseburia; s__uncultured_bacterium	1
1984de41003c78e1df7e306461da25af	0	0	0	0	0	0	0	0	0	3	0	0	0	4	0	0	0	3	0	0	0	0	14	11	0	0	0	0	0	3	17	0	0	0	0	0	0	0	0	0	a12303207bb0f033b1926103d9b54758	d__Bacteria; k__norank; p__Proteobacteria; c__Gammaproteobacteria; o__Pasteurellales; f__Pasteurellaceae; g__Haemophilus; s__uncultured_bacterium	1
1f5582d25372667ef7a0ec137351fbb6	0	0	0	0	0	0	0	0	0	0	15	0	0	0	0	0	0	0	0	0	0	0	0	0	0	0	0	0	0	0	40	0	0	0	0	0	0	0	0	0	a23aa6b9d15993fcb1b190b09ceb055a	d__Bacteria; k__norank; p__Firmicutes; c__Clostridia; o__Lachnospirales; f__Lachnospiraceae; g__Lachnospiraceae_NK4A136_group; s__Lachnospiraceae_bacterium_COE1	1
9467aa54305420833cccda7a2d844af7	33	0	0	12	9	0	0	0	0	0	0	0	0	0	0	0	0	0	0	0	0	0	0	0	0	0	0	0	0	0	0	0	0	0	0	0	0	0	0	0	5049b5c9721b720f111b7d0f90cc182d	d__Bacteria; k__norank; p__Chloroflexi; c__Anaerolineae; o__Caldilineales; f__Caldilineaceae; g__uncultured; s__metagenome	1
055f74880fb3239b935d1b649fc45fdc	0	0	54	0	0	0	0	0	0	0	0	0	0	0	0	0	0	0	0	0	0	0	0	0	0	0	0	0	0	0	0	0	0	0	0	0	0	0	0	0	655f0b7ba643bbef1a91936602439ca9	d__Bacteria; k__norank; p__Firmicutes; c__Clostridia; o__Lachnospirales; f__Lachnospiraceae; g__Lachnospiraceae_UCG-001; s__uncultured_bacterium	1
7fd88f906750c081977d041b096dbe70	0	0	0	0	0	0	0	0	0	0	0	0	0	0	0	0	0	0	0	0	0	0	0	0	0	0	0	0	0	11	6	9	15	0	10	0	0	3	0	0	e7fbf55e280a5312810e9a5305ef3517	d__Bacteria; k__norank; p__Firmicutes; c__Clostridia; o__Oscillospirales; f__Oscillospiraceae; g__UCG-005; s__uncultured_bacterium	1
03eefdb70428ab3f5eaf35113000502a	0	0	0	0	0	0	0	0	25	0	0	0	0	0	0	0	0	0	0	0	14	0	0	0	0	0	13	0	0	0	0	0	0	0	0	0	0	0	0	0	2f0aa1d4120bc3047fd16ca4cf292aae	d__Bacteria; k__norank; p__Bacteroidota; c__Bacteroidia; o__Bacteroidales; f__Bacteroidaceae; g__Bacteroides; s__uncultured_bacterium	1
b66f87e5b772b26a6f64f67eb5593990	0	0	0	0	0	0	0	0	5	0	0	19	0	0	0	8	0	0	0	0	0	0	0	0	2	0	2	0	0	10	0	0	2	0	0	0	0	2	2	0	27ab26ea3155a731d21d614b1a5da4ad	d__Bacteria; k__norank; p__Bacteroidota; c__Bacteroidia; o__Bacteroidales; f__Muribaculaceae; g__norank; s__uncultured_bacterium	1
26ccacec24b62e099ca97dfc5701dd9f	0	0	0	0	0	0	0	0	0	52	0	0	0	0	0	0	0	0	0	0	0	0	0	0	0	0	0	0	0	0	0	0	0	0	0	0	0	0	0	0	00de53848422711dc5a28ce06bac65a7	d__Bacteria; k__norank; p__Firmicutes; c__Clostridia; o__Clostridia_UCG-014; f__norank; g__norank; s__gut_metagenome	1
a12303207bb0f033b1926103d9b54758	0	0	0	0	0	0	0	0	0	0	0	0	0	18	0	0	0	0	0	0	0	0	0	0	0	0	0	0	0	0	0	0	0	0	0	34	0	0	0	0	a6486714ba51e20cb1dcb8e02cf30814	d__Bacteria; k__norank; p__Bacteroidota; c__Bacteroidia; o__Bacteroidales; f__Bacteroidaceae; g__Bacteroides; s__uncultured_bacterium	1
a23aa6b9d15993fcb1b190b09ceb055a	0	0	0	0	0	0	0	0	0	0	0	0	0	0	0	0	0	0	0	0	0	0	0	0	0	0	0	0	9	0	31	0	0	0	0	0	12	0	0	0	41472d4212d260e7131d1aaaf3ceaacc	d__Bacteria; k__norank; p__Firmicutes; c__Clostridia; o__Oscillospirales; f__Eubacterium_coprostanoligenes_group; g__norank; s__uncultured_bacterium	1
5049b5c9721b720f111b7d0f90cc182d	0	0	0	0	0	0	0	0	0	0	0	0	0	0	0	0	0	0	0	0	0	0	0	0	0	0	0	0	0	0	20	0	0	0	0	5	0	15	0	12	1f5025eeff0b2734a9ae6fdcb994fdc5	d__Bacteria; k__norank; p__Proteobacteria; c__Alphaproteobacteria; o__Rhizobiales; f__Beijerinckiaceae; g__Methylobacterium-Methylorubrum; s__Methylobacterium_radiotolerans	1
655f0b7ba643bbef1a91936602439ca9	0	0	0	0	0	0	0	0	0	0	0	0	4	0	0	0	0	0	0	0	0	0	9	5	0	0	0	0	0	0	0	0	0	0	4	14	8	7	0	0	5499826938b7d71ad418f938e9f4932d	d__Bacteria; k__norank; p__Firmicutes; c__Clostridia; o__Lachnospirales; f__Lachnospiraceae; g__Lachnospiraceae_AC2044_group; s__uncultured_bacterium	1
e7fbf55e280a5312810e9a5305ef3517	50	0	0	0	0	0	0	0	0	0	0	0	0	0	0	0	0	0	0	0	0	0	0	0	0	0	0	0	0	0	0	0	0	0	0	0	0	0	0	0	875f5cbac210a1a36e70fe43548d7468	d__Bacteria; k__norank; p__Proteobacteria; c__Alphaproteobacteria; o__Rhizobiales; f__A0839; g__norank; s__uncultured_bacterium	1
52b96fc7011e911ee4138613e056d924	0	2	44	0	4	0	0	0	0	0	0	0	0	0	0	0	0	0	0	0	0	0	0	0	0	0	0	0	0	0	0	0	0	0	0	0	0	0	0	0	245edfbecfa8566e4733d15bc1cd066b	d__Bacteria; k__norank; p__Proteobacteria; c__Gammaproteobacteria; o__Burkholderiales; f__Comamonadaceae; g__Diaphorobacter; s__uncultured_Comamonadaceae_bacterium	1
2f0aa1d4120bc3047fd16ca4cf292aae	0	12	0	0	13	0	0	0	0	0	0	0	0	0	0	0	0	0	0	0	0	0	0	0	0	8	0	0	0	6	0	0	0	0	11	0	0	0	0	0	8ac8a5c168eb593e0a5f1d1faefc0b97	d__Bacteria; k__norank; p__Firmicutes; c__Clostridia; o__Oscillospirales; f__Oscillospiraceae; g__Papillibacter; s__uncultured_bacterium	1
27ab26ea3155a731d21d614b1a5da4ad	0	17	33	0	0	0	0	0	0	0	0	0	0	0	0	0	0	0	0	0	0	0	0	0	0	0	0	0	0	0	0	0	0	0	0	0	0	0	0	0	404e0eeab8dc84249d1a743444c58e41	d__Bacteria; k__norank; p__Firmicutes; c__Clostridia; o__Oscillospirales; f__Ruminococcaceae; g__Harryflintia; s__uncultured_bacterium	1
00de53848422711dc5a28ce06bac65a7	0	0	17	0	33	0	0	0	0	0	0	0	0	0	0	0	0	0	0	0	0	0	0	0	0	0	0	0	0	0	0	0	0	0	0	0	0	0	0	0	8933d7fa7c5bf9ae4e5e34073e42eefe	d__Bacteria; k__norank; p__Bacteroidota; c__Bacteroidia; o__Bacteroidales; f__Bacteroidaceae; g__Bacteroides; s__uncultured_bacterium	1
a6486714ba51e20cb1dcb8e02cf30814	0	0	0	0	0	9	0	4	23	0	0	0	0	0	0	0	0	0	0	0	9	5	0	0	0	0	0	0	0	0	0	0	0	0	0	0	0	0	0	0	258fa2ce782be2d871bb9fff3d13c834	d__Bacteria; k__norank; p__Bacteroidota; c__Bacteroidia; o__Bacteroidales; f__Prevotellaceae; g__Prevotella; s__uncultured_Prevotella_sp.	1
41472d4212d260e7131d1aaaf3ceaacc	25	0	16	0	8	0	0	0	0	0	0	0	0	0	0	0	0	0	0	0	0	0	0	0	0	0	0	0	0	0	0	0	0	0	0	0	0	0	0	0	be78bce7feab1b690e88bf12816b2a8e	d__Bacteria; k__norank; p__Firmicutes; c__Negativicutes; o__Veillonellales-Selenomonadales; f__Veillonellaceae; g__Veillonella; s__Veillonella_atypica_KON	1
1f5025eeff0b2734a9ae6fdcb994fdc5	12	8	8	17	4	0	0	0	0	0	0	0	0	0	0	0	0	0	0	0	0	0	0	0	0	0	0	0	0	0	0	0	0	0	0	0	0	0	0	0	5c7c6a6cb3af596c3a489770cbc71137	d__Bacteria; k__norank; p__Firmicutes; c__Clostridia; o__Oscillospirales; f__Butyricicoccaceae; g__Butyricicoccus; s__uncultured_bacterium	1
5499826938b7d71ad418f938e9f4932d	10	21	10	8	0	0	0	0	0	0	0	0	0	0	0	0	0	0	0	0	0	0	0	0	0	0	0	0	0	0	0	0	0	0	0	0	0	0	0	0	5d48c9785b5c364e14bf761c99154a65	d__Bacteria; k__norank; p__Proteobacteria; c__Gammaproteobacteria; o__Pseudomonadales; f__Moraxellaceae; g__Acinetobacter; s__Acinetobacter_baumannii_ATCC_19606_=_CIP_70.34_=_JCM_6841	1
875f5cbac210a1a36e70fe43548d7468	0	0	0	0	0	0	0	0	0	0	0	0	0	0	0	0	0	0	0	0	0	0	0	0	0	0	0	0	0	0	0	9	9	0	0	9	10	0	0	12	1b715b434718b6d49288d2ca15d113c2	d__Bacteria; k__norank; p__Bacteroidota; c__Bacteroidia; o__Bacteroidales; f__Prevotellaceae; g__Prevotellaceae_UCG-004; s__uncultured_bacterium	1
245edfbecfa8566e4733d15bc1cd066b	0	0	0	0	0	0	0	0	0	0	0	0	0	0	0	0	0	0	0	0	0	0	0	0	0	0	0	0	0	0	0	0	25	24	0	0	0	0	0	0	2d8bd5a348403739dcc227a5acc0d443	d__Bacteria; k__norank; p__Firmicutes; c__Clostridia; o__Christensenellales; f__Christensenellaceae; g__Christensenellaceae_R-7_group; s__uncultured_bacterium	1
8ac8a5c168eb593e0a5f1d1faefc0b97	21	0	21	6	0	0	0	0	0	0	0	0	0	0	0	0	0	0	0	0	0	0	0	0	0	0	0	0	0	0	0	0	0	0	0	0	0	0	0	0	569cb489f3272cd48010dce3c2d47f4c	d__Bacteria; k__norank; p__Firmicutes; c__Clostridia; o__Clostridia_UCG-014; f__norank; g__norank; s__uncultured_bacterium	1
404e0eeab8dc84249d1a743444c58e41	0	0	0	0	0	0	0	0	0	0	0	7	0	2	0	0	0	3	0	5	3	0	3	6	0	0	0	4	0	0	4	0	0	0	0	0	5	2	0	4	b2516e670066309bdbf2527829b6d851	d__Bacteria; k__norank; p__Fusobacteriota; c__Fusobacteriia; o__Fusobacteriales; f__Leptotrichiaceae; g__Leptotrichia; s__uncultured_bacterium	1
8933d7fa7c5bf9ae4e5e34073e42eefe	0	0	0	0	0	0	0	0	0	0	0	0	0	30	0	0	0	0	0	0	0	0	0	0	0	18	0	0	0	0	0	0	0	0	0	0	0	0	0	0	017ca8154ba0ac1c8c650ccf345aecb1	d__Bacteria; k__norank; p__Firmicutes; c__Clostridia; o__Lachnospirales; f__Lachnospiraceae; g__Lachnospiraceae_NK4A136_group; s__uncultured_bacterium	1
258fa2ce782be2d871bb9fff3d13c834	0	0	0	0	0	0	11	0	0	0	0	0	0	0	0	0	0	0	0	0	0	0	0	0	0	0	0	0	0	36	0	0	0	0	0	0	0	0	0	0	c33baa188b252b82c12b35797282144f	d__Bacteria; k__norank; p__Firmicutes; c__Clostridia; o__Clostridia_UCG-014; f__norank; g__norank; s__uncultured_bacterium	1
be78bce7feab1b690e88bf12816b2a8e	0	0	0	0	0	0	0	0	0	0	11	0	0	0	0	0	0	0	0	0	0	0	0	0	0	0	0	0	0	12	0	10	0	0	0	0	0	0	0	14	446d23a561e1ae5136f7f85de6188ca9	d__Bacteria; k__norank; p__Actinobacteriota; c__Actinobacteria; o__PeM15; f__norank; g__norank; s__metagenome	1
5c7c6a6cb3af596c3a489770cbc71137	0	0	0	0	0	0	0	0	0	0	0	0	0	15	0	0	0	0	0	0	0	0	0	12	0	9	0	0	0	11	0	0	0	0	0	0	0	0	0	0	873bc261d3478bb8c419c8b5d5e2a40e	d__Bacteria; k__norank; p__Firmicutes; c__Clostridia; o__Oscillospirales; f__UCG-010; g__norank; s__uncultured_bacterium	1
5d48c9785b5c364e14bf761c99154a65	0	0	0	0	0	0	0	0	0	0	0	0	0	0	0	0	0	0	0	0	0	0	0	0	0	0	0	0	0	0	0	47	0	0	0	0	0	0	0	0	132fb6fa470e78670a2f83c63de9d632	d__Bacteria; k__norank; p__Firmicutes; c__Clostridia; o__Christensenellales; f__Christensenellaceae; g__Christensenellaceae_R-7_group; s__metagenome	1
1b715b434718b6d49288d2ca15d113c2	16	9	12	6	3	0	0	0	0	0	0	0	0	0	0	0	0	0	0	0	0	0	0	0	0	0	0	0	0	0	0	0	0	0	0	0	0	0	0	0	c6a9c1456be10390a4756e58a697a2c8	d__Bacteria; k__norank; p__Firmicutes; c__Clostridia; o__Oscillospirales; f__Ruminococcaceae; g__Incertae_Sedis; s__uncultured_bacterium	1
2d8bd5a348403739dcc227a5acc0d443	0	11	17	7	0	11	0	0	0	0	0	0	0	0	0	0	0	0	0	0	0	0	0	0	0	0	0	0	0	0	0	0	0	0	0	0	0	0	0	0	8a83c913a2eaa352e17120bcd1419691	d__Bacteria; k__norank; p__Firmicutes; c__Clostridia; o__Lachnospirales; f__Lachnospiraceae; g__uncultured; s__uncultured_bacterium	1
569cb489f3272cd48010dce3c2d47f4c	0	0	0	0	0	0	0	23	0	0	0	0	0	0	0	0	0	0	0	23	0	0	0	0	0	0	0	0	0	0	0	0	0	0	0	0	0	0	0	0	10962fcb3bffc8defdab2c8f3929b269	d__Bacteria; k__norank; p__Bacteroidota; c__Bacteroidia; o__Bacteroidales; f__Tannerellaceae; g__Parabacteroides; s__uncultured_bacterium	1
b2516e670066309bdbf2527829b6d851	0	0	0	0	0	0	0	0	0	0	0	0	0	0	0	7	0	0	0	0	0	0	0	0	0	0	0	0	0	11	18	0	0	0	8	0	0	0	2	0	ad4ad7d70fc25159b9c9baa73ff267d2	d__Bacteria; k__norank; p__Bacteroidota; c__Bacteroidia; o__Bacteroidales; f__Bacteroidaceae; g__Bacteroides; s__uncultured_bacterium	1
017ca8154ba0ac1c8c650ccf345aecb1	0	0	0	0	0	0	0	0	0	0	0	0	0	0	0	0	0	36	0	0	0	0	0	0	0	0	7	3	0	0	0	0	0	0	0	0	0	0	0	0	17e54eafddb5c8e9b6a7ce7162c57bbc	d__Bacteria; k__norank; p__Bacteroidota; c__Bacteroidia; o__Bacteroidales; f__Prevotellaceae; g__Prevotella; s__Prevotella_pallens_ATCC_700821	1
c33baa188b252b82c12b35797282144f	0	0	0	0	0	0	0	0	0	0	0	0	0	0	0	0	0	0	0	0	0	0	0	0	0	0	0	0	0	0	0	0	0	46	0	0	0	0	0	0	03e7b7848ca186611ddd3786982d3082	d__Bacteria; k__norank; p__Firmicutes; c__Clostridia; o__Clostridia_UCG-014; f__norank; g__norank; s__uncultured_bacterium	1
446d23a561e1ae5136f7f85de6188ca9	0	0	0	0	0	0	0	0	0	0	0	0	0	0	0	0	0	0	0	0	0	0	0	0	0	0	0	0	0	0	0	0	0	0	11	6	0	0	14	15	65c7545e82bae8ec83a2a3042762b2df	d__Bacteria; k__norank; p__Bacteroidota; c__Bacteroidia; o__Bacteroidales; f__Prevotellaceae; g__Prevotellaceae_NK3B31_group; s__uncultured_bacterium	1
873bc261d3478bb8c419c8b5d5e2a40e	21	10	0	4	10	0	0	0	0	0	0	0	0	0	0	0	0	0	0	0	0	0	0	0	0	0	0	0	0	0	0	0	0	0	0	0	0	0	0	0	1aeaad84079c936b86dfb3012086434b	d__Bacteria; k__norank; p__Bacteroidota; c__Bacteroidia; o__Bacteroidales; f__Prevotellaceae; g__Prevotella; s__metagenome	1
132fb6fa470e78670a2f83c63de9d632	0	7	0	0	0	0	0	0	0	0	0	0	0	0	0	0	0	0	0	0	0	0	0	0	0	0	0	0	0	0	0	0	0	17	21	0	0	0	0	0	6ff38f5869a6da3268eda4ec948cd42e	d__Bacteria; k__norank; p__Proteobacteria; c__Gammaproteobacteria; o__PLTA13; f__norank; g__norank; s__uncultured_bacterium	1
c6a9c1456be10390a4756e58a697a2c8	0	0	11	0	0	0	13	0	0	0	11	0	0	0	0	0	0	0	10	0	0	0	0	0	0	0	0	0	0	0	0	0	0	0	0	0	0	0	0	0	0ca4b9004d16e8b6888a2497eee9aaa6	d__Bacteria; k__norank; p__Proteobacteria; c__Alphaproteobacteria; o__Rhodobacterales; f__Rhodobacteraceae; g__Paracoccus; s__metagenome	1
683b79229125f959897e328e72406926	0	0	0	0	0	0	0	0	0	0	0	0	22	0	0	0	0	0	0	0	0	0	0	0	23	0	0	0	0	0	0	0	0	0	0	0	0	0	0	0	e23e46ef486fa253389c7b6c09788c9c	d__Bacteria; k__norank; p__Bacteroidota; c__Bacteroidia; o__Bacteroidales; f__Muribaculaceae; g__norank; s__uncultured_bacterium	1
8a83c913a2eaa352e17120bcd1419691	0	0	0	0	0	0	0	0	0	0	0	0	0	0	0	0	0	0	0	0	0	0	13	0	0	0	0	3	0	0	0	0	0	7	5	17	0	0	0	0	9164b3cdba57d1dff2b2acc130303f0b	d__Bacteria; k__norank; p__Firmicutes; c__Bacilli; o__Lactobacillales; f__Streptococcaceae; g__Streptococcus; s__Streptococcus_salivarius_subsp._thermophilus	1
10962fcb3bffc8defdab2c8f3929b269	0	0	44	0	0	0	0	0	0	0	0	0	0	0	0	0	0	0	0	0	0	0	0	0	0	0	0	0	0	0	0	0	0	0	0	0	0	0	0	0	36572d9fbe634d333c1210f4476d4ee5	d__Bacteria; k__norank; p__Myxococcota; c__Myxococcia; o__Myxococcales; f__Myxococcaceae; g__P3OB-42; s__uncultured_soil_bacterium	1
ad4ad7d70fc25159b9c9baa73ff267d2	0	0	0	0	0	0	0	0	28	0	0	0	0	0	0	0	0	0	0	0	16	0	0	0	0	0	0	0	0	0	0	0	0	0	0	0	0	0	0	0	af630aa0ffac5b8d1979006ec6dfa9a0	d__Bacteria; k__norank; p__Firmicutes; c__Clostridia; o__Oscillospirales; f__Oscillospiraceae; g__UCG-005; s__uncultured_bacterium	1
17e54eafddb5c8e9b6a7ce7162c57bbc	0	0	0	0	0	0	0	0	0	0	0	0	0	0	0	18	0	0	2	0	0	0	0	0	0	0	0	11	0	8	0	0	0	0	0	0	0	0	0	5	fe6fbf9b86e0f487911a856009fa4a1e	d__Bacteria; k__norank; p__Proteobacteria; c__Alphaproteobacteria; o__Rhizobiales; f__Rhizobiaceae; g__Mesorhizobium; s__metagenome	1
03e7b7848ca186611ddd3786982d3082	0	0	0	0	0	0	0	0	0	0	0	0	0	0	0	0	0	0	0	0	0	0	0	0	0	0	0	0	0	0	0	0	0	44	0	0	0	0	0	0	de9c633b3f48c0f386e0e2cddd6fcb61	d__Bacteria; k__norank; p__Bacteroidota; c__Bacteroidia; o__Bacteroidales; f__Paludibacteraceae; g__Paludibacter; s__uncultured_bacterium	1
65c7545e82bae8ec83a2a3042762b2df	13	0	19	11	0	0	0	0	0	0	0	0	0	0	0	0	0	0	0	0	0	0	0	0	0	0	0	0	0	0	0	0	0	0	0	0	0	0	0	0	059e124ad6ba8f98c3d21db28a075ea8	d__Bacteria; k__norank; p__Proteobacteria; c__Alphaproteobacteria; o__Rhizobiales; f__Rhizobiaceae; g__Mesorhizobium; s__metagenome	1
1aeaad84079c936b86dfb3012086434b	0	0	43	0	0	0	0	0	0	0	0	0	0	0	0	0	0	0	0	0	0	0	0	0	0	0	0	0	0	0	0	0	0	0	0	0	0	0	0	0	bc17f666c0f2402e62ee72f0cb321262	d__Bacteria; k__norank; p__Firmicutes; c__Clostridia; o__Clostridiales; f__Clostridiaceae; g__Clostridium_sensu_stricto_1; s__Clostridium_perfringens	1
6ff38f5869a6da3268eda4ec948cd42e	0	0	0	0	0	0	0	0	0	0	0	0	0	0	0	0	0	0	0	0	0	0	0	0	0	0	0	0	0	5	0	19	10	0	0	5	0	4	0	0	7da8f4e0acd21696fa576799c7009f19	d__Bacteria; k__norank; p__Firmicutes; c__Bacilli; o__Erysipelotrichales; f__Erysipelatoclostridiaceae; g__Erysipelotrichaceae_UCG-003; s__human_gut_metagenome	1
0ca4b9004d16e8b6888a2497eee9aaa6	0	0	0	0	0	0	0	0	0	0	0	0	0	0	0	0	0	0	0	0	0	0	0	0	0	0	0	0	0	0	16	0	0	0	0	9	0	0	18	0	1b7cb6aac94eddedcf1239b25a434b3b	d__Bacteria; k__norank; p__Bacteroidota; c__Bacteroidia; o__Sphingobacteriales; f__AKYH767; g__norank; s__uncultured_bacterium	1
e23e46ef486fa253389c7b6c09788c9c	0	0	0	12	30	0	0	0	0	0	0	0	0	0	0	0	0	0	0	0	0	0	0	0	0	0	0	0	0	0	0	0	0	0	0	0	0	0	0	0	6a2220fc79395afcaf6296c832802ae3	d__Bacteria; k__norank; p__Firmicutes; c__Clostridia; o__Christensenellales; f__Christensenellaceae; g__uncultured; s__uncultured_bacterium	1
9164b3cdba57d1dff2b2acc130303f0b	0	0	0	0	0	0	0	0	0	0	0	0	0	0	0	0	0	0	0	0	0	0	0	0	11	0	0	0	0	0	0	31	0	0	0	0	0	0	0	0	cc1d6a3821499a60f42caa672a6e1440	d__Bacteria; k__norank; p__Firmicutes; c__Bacilli; o__Lactobacillales; f__Lactobacillaceae; g__Lactobacillus; s__Lactobacillus_salivarius	1
36572d9fbe634d333c1210f4476d4ee5	0	0	0	0	0	0	0	0	0	0	0	0	0	0	0	0	0	0	0	0	0	0	0	0	0	0	0	0	0	0	0	16	4	0	0	10	7	0	0	5	bec2e9c65038c6d32920cc54353ad20c	d__Bacteria; k__norank; p__Bacteroidota; c__Bacteroidia; o__Bacteroidales; f__Rikenellaceae; g__Alistipes; s__Alistipes_inops	1
e99de1ef2ce7b2eacd406852d5b79507	0	0	2	0	0	2	2	2	0	0	0	0	0	0	4	4	0	0	0	0	2	0	0	0	0	0	0	0	0	6	0	0	5	4	3	2	3	0	0	0	d5029b12a35e7428dff6be2e9ceaf718	d__Bacteria; k__norank; p__Firmicutes; c__Clostridia; o__Oscillospirales; f__Oscillospiraceae; g__Colidextribacter; s__uncultured_bacterium	1
af630aa0ffac5b8d1979006ec6dfa9a0	0	0	0	0	0	0	0	0	0	0	0	0	0	0	0	0	0	19	0	0	6	5	4	0	0	0	0	0	0	0	0	3	0	0	0	0	2	2	0	0	61c7b24b4477244031e05f75b7ce6087	d__Bacteria; k__norank; p__Firmicutes; c__Clostridia; o__Oscillospirales; f__Eubacterium_coprostanoligenes_group; g__norank; s__uncultured_bacterium	1
fe6fbf9b86e0f487911a856009fa4a1e	0	0	0	0	0	0	0	0	0	0	0	0	0	0	0	0	0	0	0	0	0	0	0	0	0	0	0	0	0	0	21	11	0	0	0	0	0	0	0	9	dab9a6f18275d25e75a5d2c56d409baf	d__Bacteria; k__norank; p__Firmicutes; c__Bacilli; o__Erysipelotrichales; f__Erysipelotrichaceae; g__Holdemanella; s__metagenome	1
de9c633b3f48c0f386e0e2cddd6fcb61	0	0	0	0	0	0	0	0	0	0	0	0	0	0	0	0	0	0	0	0	0	0	0	0	0	0	0	0	0	0	0	0	0	22	0	0	14	5	0	0	ee71112edf937fe23f25fc684eb7054a	d__Bacteria; k__norank; p__Firmicutes; c__Clostridia; o__Oscillospirales; f__Oscillospiraceae; g__UCG-002; s__uncultured_bacterium	1
059e124ad6ba8f98c3d21db28a075ea8	0	0	0	0	0	0	0	0	0	0	0	0	0	0	0	0	0	0	0	0	0	0	0	0	0	0	0	0	0	0	0	0	0	21	0	20	0	0	0	0	70416cafb016060df8168ac46a4810f6	d__Bacteria; k__norank; p__Firmicutes; c__Clostridia; o__Oscillospirales; f__Ruminococcaceae; g__Incertae_Sedis; s__Ruminococcus_sp._A254.MGS-108	1
bc17f666c0f2402e62ee72f0cb321262	7	16	7	0	0	0	0	0	0	0	0	0	0	0	10	0	0	0	0	0	0	0	0	0	0	0	0	0	0	0	0	0	0	0	0	0	0	0	0	0	353f5cf6f8025d1e78dda553268c0fd0	d__Bacteria; k__norank; p__Bacteroidota; c__Bacteroidia; o__Bacteroidales; f__Muribaculaceae; g__norank; s__uncultured_bacterium	1
ea13d4f9c01b07effdb178cc2c66d07d	0	0	0	0	0	22	0	0	0	0	0	0	0	0	0	0	0	18	0	0	0	0	0	0	0	0	0	0	0	0	0	0	0	0	0	0	0	0	0	0	a0dfeac4addb88928f0408faf49518fd	d__Bacteria; k__norank; p__Firmicutes; c__Clostridia; o__Clostridia_UCG-014; f__norank; g__norank; s__uncultured_bacterium	1
7da8f4e0acd21696fa576799c7009f19	0	0	0	0	0	0	0	0	0	0	0	4	3	0	2	0	0	0	0	0	6	0	0	13	0	0	0	0	0	0	0	0	0	10	2	0	0	0	0	0	200c216f5bc3541224b6db28c4ce50f4	d__Bacteria; k__norank; p__Proteobacteria; c__Gammaproteobacteria; o__Enterobacterales; f__Enterobacteriaceae; g__Citrobacter; s__Citrobacter_freundii	1
1b7cb6aac94eddedcf1239b25a434b3b	0	0	0	0	0	0	0	0	0	0	0	0	0	0	0	0	0	0	0	0	0	0	0	0	0	0	0	0	0	0	5	29	0	6	0	0	0	0	0	0	8d695a3c0b23fb83c4175eeb29a90b49	d__Bacteria; k__norank; p__Firmicutes; c__Clostridia; o__Lachnospirales; f__Lachnospiraceae; g__ASF356; s__uncultured_bacterium	1
6a2220fc79395afcaf6296c832802ae3	0	3	0	2	0	0	3	0	3	0	0	2	3	6	5	0	0	0	3	0	0	0	0	0	0	4	0	0	0	0	0	0	0	0	0	0	0	5	0	0	395da5fb415d2258068dacc9cbcbdeb0	d__Bacteria; k__norank; p__Firmicutes; c__Clostridia; o__norank; f__Hungateiclostridiaceae; g__Saccharofermentans; s__uncultured_bacterium	1
cc1d6a3821499a60f42caa672a6e1440	0	0	0	0	0	0	0	0	0	0	5	0	0	10	0	0	0	0	0	0	0	0	0	0	0	3	0	0	0	0	0	0	0	0	15	0	0	0	0	6	9907f8582e0ac1c3c305cb3b260527df	d__Bacteria; k__norank; p__Firmicutes; c__Clostridia; o__Lachnospirales; f__Lachnospiraceae; g__uncultured; s__uncultured_bacterium	1
bec2e9c65038c6d32920cc54353ad20c	0	0	0	0	0	0	0	0	0	0	0	0	0	17	0	0	0	0	0	0	0	0	0	0	0	22	0	0	0	0	0	0	0	0	0	0	0	0	0	0	10fe816097fae3dbd963123bfda9be42	d__Bacteria; k__norank; p__Bacteroidota; c__Bacteroidia; o__Bacteroidales; f__p-251-o5; g__norank; s__uncultured_bacterium	1
d5029b12a35e7428dff6be2e9ceaf718	0	0	0	0	0	0	0	0	0	0	0	0	0	0	0	0	0	0	0	0	0	5	0	15	0	0	0	0	0	0	8	0	0	0	0	11	0	0	0	0	3cc609a7cc7cf89a184b5c327c05e201	d__Bacteria; k__norank; p__Firmicutes; c__Clostridia; o__Lachnospirales; f__Lachnospiraceae; g__uncultured; s__uncultured_bacterium	1
61c7b24b4477244031e05f75b7ce6087	26	0	12	0	0	0	0	0	0	0	0	0	0	0	0	0	0	0	0	0	0	0	0	0	0	0	0	0	0	0	0	0	0	0	0	0	0	0	0	0	fc48d674a267d81e2eaeac7f3c8b62b1	d__Bacteria; k__norank; p__Firmicutes; c__Clostridia; o__Lachnospirales; f__Lachnospiraceae; g__uncultured; s__uncultured_bacterium	1
dab9a6f18275d25e75a5d2c56d409baf	0	7	0	0	3	18	0	0	0	0	0	0	0	0	0	0	0	10	0	0	0	0	0	0	0	0	0	0	0	0	0	0	0	0	0	0	0	0	0	0	30ee8ad4829529b48864a7217be210d4	d__Bacteria; k__norank; p__Bacteroidota; c__Bacteroidia; o__Bacteroidales; f__Porphyromonadaceae; g__Porphyromonas; s__Porphyromonas_gingivalis	1
ee71112edf937fe23f25fc684eb7054a	0	0	0	0	13	0	0	0	0	0	0	0	14	0	0	0	0	0	0	0	0	0	0	0	11	0	0	0	0	0	0	0	0	0	0	0	0	0	0	0	ea1a8585f303e6f86a68d69ce9798bdc	d__Bacteria; k__norank; p__Firmicutes; c__Clostridia; o__Oscillospirales; f__Oscillospiraceae; g__UCG-005; s__uncultured_bacterium	1
70416cafb016060df8168ac46a4810f6	0	0	0	0	0	9	0	0	0	0	0	0	0	0	0	0	0	18	0	0	0	0	0	0	0	0	0	0	0	0	0	0	0	0	0	0	11	0	0	0	3311e74e4f4db309454ed9cabe59d765	d__Bacteria; k__norank; p__Firmicutes; c__Clostridia; o__Clostridia_UCG-014; f__norank; g__norank; s__uncultured_bacterium	1
353f5cf6f8025d1e78dda553268c0fd0	0	0	0	0	0	0	0	0	21	0	0	0	0	0	0	0	0	0	0	0	17	0	0	0	0	0	0	0	0	0	0	0	0	0	0	0	0	0	0	0	e9213e561374d325e0f5a46f19712168	d__Bacteria; k__norank; p__Bacteroidota; c__Bacteroidia; o__Bacteroidales; f__uncultured; g__uncultured; s__uncultured_bacterium	1
a0dfeac4addb88928f0408faf49518fd	0	0	0	0	0	0	0	0	3	0	0	9	0	12	0	0	0	0	0	0	0	10	4	0	0	0	0	0	0	0	0	0	0	0	0	0	0	0	0	0	a0c0d27e6757e0c9b16b8562576ea617	d__Bacteria; k__norank; p__Bacteroidota; c__Bacteroidia; o__Bacteroidales; f__Tannerellaceae; g__Parabacteroides; s__uncultured_bacterium	1
200c216f5bc3541224b6db28c4ce50f4	0	0	0	0	0	0	0	0	0	0	0	0	0	38	0	0	0	0	0	0	0	0	0	0	0	0	0	0	0	0	0	0	0	0	0	0	0	0	0	0	dbe17901f8148533c65d559f4d86b848	d__Bacteria; k__norank; p__Firmicutes; c__Clostridia; o__Lachnospirales; f__Lachnospiraceae; g__uncultured; s__uncultured_bacterium	1
8d695a3c0b23fb83c4175eeb29a90b49	0	0	0	0	0	0	0	0	0	0	0	0	0	0	0	0	0	0	0	0	0	0	0	0	0	0	0	0	0	10	17	0	0	0	0	11	0	0	0	0	dae381aa77cded7e06907980af8c4e19	d__Bacteria; k__norank; p__Firmicutes; c__Clostridia; o__Lachnospirales; f__Lachnospiraceae; g__uncultured; s__uncultured_bacterium	1
395da5fb415d2258068dacc9cbcbdeb0	0	0	0	0	0	0	0	0	0	0	0	0	0	0	0	0	0	0	0	0	0	0	0	0	0	0	0	0	0	0	0	0	0	27	0	0	7	0	4	0	f380b68e3df39113575b063b9a547ae0	d__Bacteria; k__norank; p__Bacteroidota; c__Bacteroidia; o__Flavobacteriales; f__Crocinitomicaceae; g__Fluviicola; s__uncultured_bacterium	1
9907f8582e0ac1c3c305cb3b260527df	0	0	0	0	0	0	0	0	0	0	0	0	0	0	0	0	0	0	0	0	0	0	0	0	0	0	0	0	0	0	0	0	0	0	0	38	0	0	0	0	77fa4635acdde2ce1c7e3ed4f30b748b	d__Bacteria; k__norank; p__Desulfobacterota; c__Desulfobulbia; o__Desulfobulbales; f__Desulfobulbaceae; g__Desulfobulbus; s__uncultured_bacterium	1
10fe816097fae3dbd963123bfda9be42	9	0	28	0	0	0	0	0	0	0	0	0	0	0	0	0	0	0	0	0	0	0	0	0	0	0	0	0	0	0	0	0	0	0	0	0	0	0	0	0	2de104a22388221a21de1bc71ca96978	d__Bacteria; k__norank; p__Desulfobacterota; c__Desulfobulbia; o__Desulfobulbales; f__Desulfocapsaceae; g__uncultured; s__uncultured_bacterium	1
3cc609a7cc7cf89a184b5c327c05e201	0	0	0	6	0	0	0	0	0	0	0	0	0	0	0	0	0	0	0	0	0	0	10	0	0	0	0	0	0	0	0	0	12	0	0	0	0	0	0	9	eb357beb522a00331aead0f5109f5f1f	d__Bacteria; k__norank; p__Bacteroidota; c__Bacteroidia; o__Bacteroidales; f__Prevotellaceae; g__Prevotella; s__uncultured_bacterium	1
fc48d674a267d81e2eaeac7f3c8b62b1	0	0	0	7	0	0	0	0	17	0	0	0	0	0	0	0	0	0	13	0	0	0	0	0	0	0	0	0	0	0	0	0	0	0	0	0	0	0	0	0	59a43cb4fedd35e57ec1f0b714fde508	d__Bacteria; k__norank; p__Chloroflexi; c__Anaerolineae; o__Caldilineales; f__Caldilineaceae; g__uncultured; s__uncultured_bacterium	1
30ee8ad4829529b48864a7217be210d4	0	0	0	0	0	6	0	0	0	0	22	0	0	0	0	0	0	0	0	0	0	0	9	0	0	0	0	0	0	0	0	0	0	0	0	0	0	0	0	0	f2284bdd0da6651e111c7fbd62279b82	d__Bacteria; k__norank; p__Firmicutes; c__Bacilli; o__Erysipelotrichales; f__Erysipelatoclostridiaceae; g__Erysipelatoclostridium; s__uncultured_bacterium	1
ea1a8585f303e6f86a68d69ce9798bdc	0	0	0	0	0	0	0	0	12	0	0	0	0	0	0	0	0	0	11	0	0	0	0	0	0	0	0	14	0	0	0	0	0	0	0	0	0	0	0	0	fe2f24e0d1cfe2f0efba5e3015a4f32b	d__Bacteria; k__norank; p__Chloroflexi; c__Anaerolineae; o__Anaerolineales; f__Anaerolineaceae; g__Longilinea; s__uncultured_bacterium	1
c85cde55e48ba781dff4677f63eb8270	0	0	0	0	0	0	0	0	0	0	9	0	2	0	16	0	4	0	0	0	0	0	4	0	0	0	0	0	0	0	0	0	0	2	0	0	0	0	0	0	9f034856852b77259558fc4b7ec8ee07	d__Bacteria; k__norank; p__Bacteroidota; c__Bacteroidia; o__Chitinophagales; f__Chitinophagaceae; g__Terrimonas; s__uncultured_bacterium	1
3311e74e4f4db309454ed9cabe59d765	0	0	0	0	0	0	0	0	0	0	0	0	0	0	0	0	0	0	0	0	0	0	0	0	37	0	0	0	0	0	0	0	0	0	0	0	0	0	0	0	559d2619ded9bbb0787bc836807e39ac	d__Bacteria; k__norank; p__Proteobacteria; c__Gammaproteobacteria; o__Pasteurellales; f__Pasteurellaceae; g__Haemophilus; s__Haemophilus_influenzae	1
e9213e561374d325e0f5a46f19712168	0	0	0	0	0	0	0	0	0	0	0	0	0	0	0	0	0	0	0	0	0	0	0	0	0	0	0	0	0	37	0	0	0	0	0	0	0	0	0	0	084eea6114b181f1c5a219f0f420890c	d__Bacteria; k__norank; p__Firmicutes; c__Clostridia; o__Christensenellales; f__Christensenellaceae; g__Christensenellaceae_R-7_group; s__uncultured_bacterium	1
a0c0d27e6757e0c9b16b8562576ea617	0	0	0	0	0	0	0	0	0	0	0	0	0	0	0	0	0	0	0	0	0	0	0	0	0	0	0	0	0	37	0	0	0	0	0	0	0	0	0	0	559792c501ee776b53ac04f5a36e2b94	d__Bacteria; k__norank; p__Bacteroidota; c__Bacteroidia; o__Bacteroidales; f__Muribaculaceae; g__norank; s__uncultured_bacterium	1
dbe17901f8148533c65d559f4d86b848	0	0	0	0	0	0	0	0	0	0	0	0	0	0	0	0	0	0	0	0	0	0	0	0	0	0	0	0	0	0	0	0	0	0	0	22	15	0	0	0	087dd99ca379bfa0e27f6fbe9d220806	d__Bacteria; k__norank; p__Bacteroidota; c__Bacteroidia; o__Bacteroidales; f__Bacteroidaceae; g__Bacteroides; s__uncultured_organism	1
dae381aa77cded7e06907980af8c4e19	0	0	0	0	0	0	0	0	0	0	0	16	0	0	0	0	0	0	0	0	0	0	0	0	0	0	0	0	0	0	20	0	0	0	0	0	0	0	0	0	b336d9cda69c36fbbc95c103febb4262	d__Bacteria; k__norank; p__Firmicutes; c__Clostridia; o__Lachnospirales; f__Lachnospiraceae; g__uncultured; s__uncultured_bacterium	1
f380b68e3df39113575b063b9a547ae0	0	0	0	0	0	0	0	0	0	0	0	0	0	0	0	0	0	0	0	0	0	0	0	0	0	0	0	0	0	0	0	36	0	0	0	0	0	0	0	0	e296cd174bc91e0af14a80ab54e6d9b8	d__Bacteria; k__norank; p__Firmicutes; c__Clostridia; o__Christensenellales; f__Christensenellaceae; g__Christensenellaceae_R-7_group; s__uncultured_bacterium	1
77fa4635acdde2ce1c7e3ed4f30b748b	0	0	0	0	0	0	0	0	0	0	0	0	0	0	0	0	0	0	0	0	0	0	0	0	0	0	0	0	0	0	0	2	0	18	8	0	0	0	4	4	96559dec04ad82ec40239b18c1c4ccdd	d__Bacteria; k__norank; p__Firmicutes; c__Clostridia; o__Lachnospirales; f__Lachnospiraceae; g__Eubacterium_ventriosum_group; s__uncultured_bacterium	1
2de104a22388221a21de1bc71ca96978	0	0	0	0	0	0	0	0	0	0	0	0	0	0	0	0	0	0	0	0	0	0	0	0	0	0	0	0	0	0	0	0	0	8	14	6	0	0	8	0	14110bda96ee1b01b0fb5b7f329d0a8a	d__Bacteria; k__norank; p__Firmicutes; c__Clostridia; o__Lachnospirales; f__Lachnospiraceae; g__Blautia; s__Blautia_sp._GD9	1
eb357beb522a00331aead0f5109f5f1f	0	0	0	0	0	0	0	0	0	0	0	0	0	0	0	0	0	0	0	0	0	0	0	0	0	0	0	0	0	0	0	0	0	0	0	23	0	0	0	13	ed13df2b7be6f46c9219718fff85ca54	d__Bacteria; k__norank; p__Proteobacteria; c__Alphaproteobacteria; o__Rhizobiales; f__Xanthobacteraceae; g__uncultured; s__metagenome	1
59a43cb4fedd35e57ec1f0b714fde508	0	0	0	0	0	0	0	0	0	0	0	0	0	0	0	0	0	0	0	0	0	0	0	0	0	0	0	0	0	0	0	0	0	0	0	0	0	18	0	18	4e6c5300da67ee1fa2d63abb70927d61	d__Bacteria; k__norank; p__Proteobacteria; c__Gammaproteobacteria; o__Burkholderiales; f__SC-I-84; g__norank; s__uncultured_bacterium	1
f2284bdd0da6651e111c7fbd62279b82	0	0	0	0	0	0	0	4	0	5	3	0	0	4	0	0	0	0	0	0	0	4	0	0	0	0	0	0	0	0	0	4	0	0	0	0	9	0	2	0	3e14f7902a85afe4225119620577557d	d__Bacteria; k__norank; p__Proteobacteria; c__Alphaproteobacteria; o__Dongiales; f__Dongiaceae; g__Dongia; s__uncultured_bacterium	1
c9db9048ce14b014c3267f666354513a	0	0	0	0	0	0	0	0	0	0	0	0	0	0	0	0	0	0	2	0	0	0	0	11	6	11	0	0	0	0	2	0	0	0	0	0	0	3	0	0	e1fedfe4dd43fc86eec1003a2567cd17	d__Bacteria; k__norank; p__Firmicutes; c__Clostridia; o__Oscillospirales; f__Ruminococcaceae; g__Ruminococcus; s__metagenome	1
fe2f24e0d1cfe2f0efba5e3015a4f32b	0	0	0	0	0	0	0	0	0	0	0	0	0	0	0	0	0	0	0	0	0	0	0	0	0	0	0	0	0	0	5	0	5	11	0	0	4	4	6	0	ff8712e708497d18e4831fc4631a1cf0	d__Bacteria; k__norank; p__Bacteroidota; c__Bacteroidia; o__Bacteroidales; f__Prevotellaceae; g__Prevotella; s__uncultured_Prevotella_sp.	1
9f034856852b77259558fc4b7ec8ee07	0	0	0	0	0	0	0	0	0	0	0	0	0	0	0	0	0	0	0	0	0	0	0	0	0	0	0	0	0	0	7	9	13	6	0	0	0	0	0	0	622d4d6bf03465bd4f4976e9693173a1	d__Bacteria; k__norank; p__Firmicutes; c__Clostridia; o__Oscillospirales; f__Eubacterium_coprostanoligenes_group; g__norank; s__uncultured_bacterium	1
559d2619ded9bbb0787bc836807e39ac	0	0	0	0	0	0	0	0	0	0	0	0	0	0	0	0	0	0	0	0	0	0	0	0	0	0	0	0	0	0	0	35	0	0	0	0	0	0	0	0	764e850fdbf9bf34bcc8ee210ecacfd4	d__Bacteria; k__norank; p__Bacteroidota; c__Bacteroidia; o__Bacteroidales; f__Tannerellaceae; g__Parabacteroides; s__uncultured_bacterium	1
084eea6114b181f1c5a219f0f420890c	9	0	14	0	0	0	0	0	0	0	0	0	0	0	0	0	0	3	0	0	0	0	0	0	0	0	0	3	0	0	0	0	0	5	0	0	0	0	0	0	cd9fb3eda5b3f6bf3398ed39704c1871	d__Bacteria; k__norank; p__Firmicutes; c__Clostridia; o__Clostridia_vadinBB60_group; f__norank; g__norank; s__uncultured_bacterium	1
559792c501ee776b53ac04f5a36e2b94	34	0	0	0	0	0	0	0	0	0	0	0	0	0	0	0	0	0	0	0	0	0	0	0	0	0	0	0	0	0	0	0	0	0	0	0	0	0	0	0	f0ca9defbb267cd8e8f9491931cfbf1b	d__Bacteria; k__norank; p__Proteobacteria; c__Gammaproteobacteria; o__Chromatiales; f__Chromatiaceae; g__Allochromatium; s__Allochromatium_vinosum_DSM_180	1
087dd99ca379bfa0e27f6fbe9d220806	7	0	0	15	12	0	0	0	0	0	0	0	0	0	0	0	0	0	0	0	0	0	0	0	0	0	0	0	0	0	0	0	0	0	0	0	0	0	0	0	249e7cf08a8e360ff55206814627c5df	d__Bacteria; k__norank; p__Bacteroidota; c__Bacteroidia; o__Chitinophagales; f__uncultured; g__uncultured; s__uncultured_bacterium	1
b336d9cda69c36fbbc95c103febb4262	0	0	0	0	8	0	0	0	0	0	0	4	0	0	0	0	0	0	0	0	0	0	0	0	0	0	0	0	0	0	10	0	0	0	0	12	0	0	0	0	7ca7653090e1cb7485f2bfac0e37bdb6	d__Bacteria; k__norank; p__Nitrospirota; c__Nitrospiria; o__Nitrospirales; f__Nitrospiraceae; g__Nitrospira; s__uncultured_bacterium	1
e296cd174bc91e0af14a80ab54e6d9b8	0	0	0	0	0	5	0	0	0	0	0	0	0	0	9	0	0	0	0	5	0	0	0	0	0	0	15	0	0	0	0	0	0	0	0	0	0	0	0	0	cf626dd8b12f47d1c7cf1e57861abd98	d__Bacteria; k__norank; p__Actinobacteriota; c__Coriobacteriia; o__OPB41; f__norank; g__norank; s__uncultured_bacterium	1
96559dec04ad82ec40239b18c1c4ccdd	0	0	0	0	0	0	0	0	0	0	0	0	0	0	7	5	0	7	0	0	0	0	0	0	0	0	15	0	0	0	0	0	0	0	0	0	0	0	0	0	1eae3b9fd2939015ee68ba37658ecc05	d__Bacteria; k__norank; p__Bacteroidota; c__Bacteroidia; o__Bacteroidales; f__Bacteroidetes_vadinHA17; g__norank; s__uncultured_bacterium	1
14110bda96ee1b01b0fb5b7f329d0a8a	0	0	0	0	0	0	0	0	0	0	0	0	0	0	12	0	0	0	0	0	0	0	0	0	0	0	0	0	0	22	0	0	0	0	0	0	0	0	0	0	970c06a29e4940cf3d9c0121630bdfda	d__Archaea; k__norank; p__Euryarchaeota; c__Methanobacteria; o__Methanobacteriales; f__Methanobacteriaceae; g__Methanobrevibacter; s__uncultured_archaeon	1
ed13df2b7be6f46c9219718fff85ca54	0	0	0	0	0	0	0	0	0	0	0	0	0	0	0	0	0	0	0	0	0	0	0	0	0	0	0	0	0	0	7	0	0	0	0	0	0	0	19	8	12a6208dabe971d89259e61126fe3f4c	d__Bacteria; k__norank; p__Verrucomicrobiota; c__Verrucomicrobiae; o__Verrucomicrobiales; f__Akkermansiaceae; g__Akkermansia; s__uncultured_bacterium	1
4e6c5300da67ee1fa2d63abb70927d61	0	0	0	0	0	0	0	0	0	0	0	0	0	0	0	0	0	0	0	0	0	0	0	0	0	0	0	0	0	0	0	11	13	0	0	0	0	10	0	0	6c2a0e23073d53beb2523a9a1ec4019f	d__Bacteria; k__norank; p__Bacteroidota; c__Bacteroidia; o__Bacteroidales; f__Prevotellaceae; g__Alloprevotella; s__uncultured_bacterium	1
3e14f7902a85afe4225119620577557d	0	0	0	0	0	0	0	0	0	0	0	0	0	0	0	0	0	0	0	0	0	0	0	0	0	0	0	0	0	0	0	17	17	0	0	0	0	0	0	0	11dc9cc9e05936e366e56bdc75a24006	d__Bacteria; k__norank; p__Firmicutes; c__Clostridia; o__Lachnospirales; f__Lachnospiraceae; g__Lachnospira; s__gut_metagenome	1
e1fedfe4dd43fc86eec1003a2567cd17	0	0	0	0	0	0	0	0	0	0	0	0	0	0	0	0	0	0	0	0	0	0	0	0	0	0	0	0	0	0	0	0	0	30	0	0	4	0	0	0	5b6220882f3812349b432681e9c319a5	d__Bacteria; k__norank; p__Firmicutes; c__Clostridia; o__Peptostreptococcales-Tissierellales; f__Anaerovoracaceae; g__Eubacterium_nodatum_group; s__uncultured_bacterium	1
ff8712e708497d18e4831fc4631a1cf0	0	0	0	0	0	0	0	0	0	0	0	0	0	0	0	0	0	0	0	0	0	0	0	0	0	0	0	0	0	0	0	0	0	0	17	0	0	0	0	17	a29ecc724fb7b6e8b4c9c7283dd7bc8e	d__Bacteria; k__norank; p__Proteobacteria; c__Gammaproteobacteria; o__Burkholderiales; f__Comamonadaceae; g__Aquabacterium; s__uncultured_bacterium	1
622d4d6bf03465bd4f4976e9693173a1	11	0	0	0	22	0	0	0	0	0	0	0	0	0	0	0	0	0	0	0	0	0	0	0	0	0	0	0	0	0	0	0	0	0	0	0	0	0	0	0	21d35676675005e2c47370c689e84b76	d__Bacteria; k__norank; p__Proteobacteria; c__Gammaproteobacteria; o__Pasteurellales; f__Pasteurellaceae; g__Pasteurella; s__Pasteurella_canis	1
764e850fdbf9bf34bcc8ee210ecacfd4	0	33	0	0	0	0	0	0	0	0	0	0	0	0	0	0	0	0	0	0	0	0	0	0	0	0	0	0	0	0	0	0	0	0	0	0	0	0	0	0	6b963fcaf83175deb60d6d51b5e94570	d__Bacteria; k__norank; p__Firmicutes; c__Clostridia; o__Oscillospirales; f__Oscillospiraceae; g__NK4A214_group; s__uncultured_bacterium	1
cd9fb3eda5b3f6bf3398ed39704c1871	0	0	0	0	0	7	0	0	0	0	0	0	0	9	0	0	0	7	0	10	0	0	0	0	0	0	0	0	0	0	0	0	0	0	0	0	0	0	0	0	ad0f58fee6d675eda5def3428712739b	d__Bacteria; k__norank; p__Firmicutes; c__Clostridia; o__Lachnospirales; f__Lachnospiraceae; g__uncultured; s__uncultured_bacterium	1
f0ca9defbb267cd8e8f9491931cfbf1b	0	0	0	0	0	0	0	0	0	0	0	0	0	0	0	0	0	0	0	0	0	0	0	0	0	0	0	0	0	7	7	0	0	11	8	0	0	0	0	0	aea46d025910dfca9c8895f6bc1de560	d__Bacteria; k__norank; p__Bacteroidota; c__Bacteroidia; o__Bacteroidales; f__Prevotellaceae; g__Prevotella; s__metagenome	1
249e7cf08a8e360ff55206814627c5df	0	0	0	0	0	0	0	0	0	0	0	0	0	0	0	0	0	0	0	0	0	0	0	0	0	0	0	0	0	0	0	17	0	16	0	0	0	0	0	0	8229ca5dc9ec2eb51165293823df69f9	d__Bacteria; k__norank; p__Bacteroidota; c__Bacteroidia; o__Sphingobacteriales; f__env.OPS_17; g__norank; s__metagenome	1
7ca7653090e1cb7485f2bfac0e37bdb6	0	0	0	0	0	0	0	0	0	0	0	0	0	0	0	0	0	0	0	0	0	0	0	0	0	0	0	0	0	0	0	23	10	0	0	0	0	0	0	0	06cb03cddd8a12dbfaf27e8984b395c4	d__Bacteria; k__norank; p__Proteobacteria; c__Alphaproteobacteria; o__Sphingomonadales; f__Sphingomonadaceae; g__Sphingomonas; s__Sphingomonas_sp._URHD0057	1
cf626dd8b12f47d1c7cf1e57861abd98	0	0	0	0	0	0	0	0	0	0	0	0	0	0	0	0	0	0	0	0	0	0	0	0	0	0	0	0	0	0	0	0	0	0	21	12	0	0	0	0	94e1a36206c95f6eb915f629bbc5b967	d__Bacteria; k__norank; p__Cyanobacteria; c__Cyanobacteriia; o__Chloroplast; f__norank; g__norank; s__Phaseolus_vulgaris	1
1eae3b9fd2939015ee68ba37658ecc05	0	0	0	0	0	0	0	0	0	0	0	0	0	0	0	0	0	0	0	0	0	0	0	0	0	0	0	0	0	0	0	0	0	0	0	8	25	0	0	0	4879c8b348f6ce4d73e89116ba32050d	d__Bacteria; k__norank; p__Firmicutes; c__Clostridia; o__Oscillospirales; f__Eubacterium_coprostanoligenes_group; g__norank; s__uncultured_bacterium	1
970c06a29e4940cf3d9c0121630bdfda	12	0	0	0	0	0	0	0	0	0	0	0	0	0	2	0	0	0	0	0	0	0	0	0	0	0	9	0	0	0	0	0	0	9	0	0	0	0	0	0	13681b39a577674ae923488c56496a45	d__Bacteria; k__norank; p__Firmicutes; c__Negativicutes; o__Veillonellales-Selenomonadales; f__Veillonellaceae; g__Dialister; s__uncultured_bacterium	1
12a6208dabe971d89259e61126fe3f4c	0	0	3	0	0	0	0	6	0	3	0	0	0	2	0	0	5	0	0	0	3	0	0	0	0	0	0	0	0	0	0	0	0	5	0	2	0	0	3	0	87173c3b5054b06610ee3fdfc10b977d	d__Bacteria; k__norank; p__Bacteroidota; c__Bacteroidia; o__Bacteroidales; f__Porphyromonadaceae; g__Porphyromonas; s__Porphyromonas_endodontalis_ATCC_35406	1
6c2a0e23073d53beb2523a9a1ec4019f	0	0	0	0	0	0	0	0	0	0	0	20	0	0	0	0	0	0	0	0	0	0	0	12	0	0	0	0	0	0	0	0	0	0	0	0	0	0	0	0	4de0c65a3228875da6a72c027c5a276f	d__Bacteria; k__norank; p__Bacteroidota; c__Bacteroidia; o__Bacteroidales; f__Bacteroidaceae; g__Bacteroides; s__uncultured_organism	1
11dc9cc9e05936e366e56bdc75a24006	0	0	0	0	0	0	0	0	0	0	0	0	0	6	0	0	0	0	0	0	0	0	0	0	0	26	0	0	0	0	0	0	0	0	0	0	0	0	0	0	e19ed52764e6424e47446f23419d2884	d__Bacteria; k__norank; p__Actinobacteriota; c__Actinobacteria; o__Actinomycetales; f__Actinomycetaceae; g__Actinomyces; s__uncultured_bacterium	1
5b6220882f3812349b432681e9c319a5	0	0	0	0	0	0	0	0	0	0	0	0	0	0	8	0	0	0	0	0	0	0	0	0	0	0	0	0	0	0	0	0	8	0	0	0	7	0	9	0	dcb807d6e5e0cdf95775356756a5d01c	d__Bacteria; k__norank; p__Proteobacteria; c__Gammaproteobacteria; o__Pseudomonadales; f__Moraxellaceae; g__Acinetobacter; s__Acinetobacter_pittii	1
a29ecc724fb7b6e8b4c9c7283dd7bc8e	0	0	0	0	0	0	0	0	0	0	0	0	0	0	0	0	0	0	0	0	0	0	0	0	0	0	0	0	0	0	0	0	15	17	0	0	0	0	0	0	1353893a55aa26e3409745df12f8ca46	d__Bacteria; k__norank; p__Bacteroidota; c__Bacteroidia; o__Bacteroidales; f__Bacteroidales_RF16_group; g__norank; s__uncultured_rumen_bacterium	1
21d35676675005e2c47370c689e84b76	0	0	0	0	0	0	0	0	0	0	0	0	0	0	0	0	0	0	0	0	0	0	0	0	0	0	0	0	0	0	0	0	0	0	0	32	0	0	0	0	2f61490a703f2e54d4449011c9292ccd	d__Bacteria; k__norank; p__Bacteroidota; c__Bacteroidia; o__Bacteroidales; f__Tannerellaceae; g__Parabacteroides; s__uncultured_bacterium	1
6b963fcaf83175deb60d6d51b5e94570	0	17	0	0	14	0	0	0	0	0	0	0	0	0	0	0	0	0	0	0	0	0	0	0	0	0	0	0	0	0	0	0	0	0	0	0	0	0	0	0	d90698b054a20a6a2e71e34030aac18b	d__Bacteria; k__norank; p__Bacteroidota; c__Bacteroidia; o__Bacteroidales; f__Prevotellaceae; g__Paraprevotella; s__uncultured_bacterium	1
ad0f58fee6d675eda5def3428712739b	0	0	0	0	31	0	0	0	0	0	0	0	0	0	0	0	0	0	0	0	0	0	0	0	0	0	0	0	0	0	0	0	0	0	0	0	0	0	0	0	0d20271e3e2dbc68e1de868599a9a1ae	d__Bacteria; k__norank; p__Proteobacteria; c__Gammaproteobacteria; o__Enterobacterales; f__Enterobacteriaceae; g__Citrobacter; s__uncultured_Salmonella_sp.	1
aea46d025910dfca9c8895f6bc1de560	0	0	0	0	0	0	0	0	0	0	0	31	0	0	0	0	0	0	0	0	0	0	0	0	0	0	0	0	0	0	0	0	0	0	0	0	0	0	0	0	a29deafc9c3aae271082c511b3ac29ce	d__Bacteria; k__norank; p__Actinobacteriota; c__Coriobacteriia; o__Coriobacteriales; f__Eggerthellaceae; g__Enterorhabdus; s__uncultured_bacterium	1
8229ca5dc9ec2eb51165293823df69f9	0	0	0	0	0	0	0	0	0	0	0	0	0	0	0	0	0	0	0	0	0	0	0	0	0	0	0	0	0	0	0	31	0	0	0	0	0	0	0	0	32a981961b2d1106527b832cdb3f934a	d__Bacteria; k__norank; p__Firmicutes; c__Clostridia; o__Lachnospirales; f__Lachnospiraceae; g__Lachnoanaerobaculum; s__uncultured_bacterium	1
06cb03cddd8a12dbfaf27e8984b395c4	0	0	0	0	0	0	0	0	0	0	0	0	0	0	0	0	0	0	0	0	0	0	0	0	0	0	0	0	0	0	0	0	31	0	0	0	0	0	0	0	0d21bf7e10fb76b3f6a082c92472f4fa	d__Bacteria; k__norank; p__Proteobacteria; c__Alphaproteobacteria; o__Rhodobacterales; f__Rhodobacteraceae; g__Paracoccus; s__Paracoccus_kocurii	1
94e1a36206c95f6eb915f629bbc5b967	0	0	0	0	0	0	0	0	0	0	0	0	0	0	0	0	0	0	0	0	0	0	0	0	0	0	0	0	0	0	0	0	0	0	7	0	0	0	0	24	bbc3aefb6518b238c7a4a43dc650da50	d__Bacteria; k__norank; p__Firmicutes; c__Clostridia; o__Christensenellales; f__Christensenellaceae; g__Christensenellaceae_R-7_group; s__metagenome	1
4879c8b348f6ce4d73e89116ba32050d	0	30	0	0	0	0	0	0	0	0	0	0	0	0	0	0	0	0	0	0	0	0	0	0	0	0	0	0	0	0	0	0	0	0	0	0	0	0	0	0	b0d5682718b1541f3625585ad197fde8	d__Bacteria; k__norank; p__Bacteroidota; c__Bacteroidia; o__Bacteroidales; f__Muribaculaceae; g__norank; s__uncultured_bacterium	1
13681b39a577674ae923488c56496a45	0	0	0	2	0	0	0	7	0	0	0	5	0	0	0	0	0	0	0	9	0	0	0	4	0	0	0	0	0	3	0	0	0	0	0	0	0	0	0	0	038a64ccd7818a73a4d531ba92fab9a2	d__Bacteria; k__norank; p__Firmicutes; c__Bacilli; o__Erysipelotrichales; f__Erysipelatoclostridiaceae; g__Catenibacterium; s__uncultured_bacterium	1
87173c3b5054b06610ee3fdfc10b977d	0	0	0	0	0	8	0	0	0	0	0	0	0	10	0	0	0	0	0	0	0	0	0	0	0	12	0	0	0	0	0	0	0	0	0	0	0	0	0	0	c052a2cef47b10496fc0f1826c6493ce	d__Bacteria; k__norank; p__Firmicutes; c__Clostridia; o__Lachnospirales; f__Lachnospiraceae; g__Lachnospiraceae_NC2004_group; s__uncultured_bacterium	1
4de0c65a3228875da6a72c027c5a276f	0	0	0	0	0	0	0	0	0	0	0	0	0	0	0	0	0	0	30	0	0	0	0	0	0	0	0	0	0	0	0	0	0	0	0	0	0	0	0	0	09f838dccf2a355dfa58ecf392d92401	d__Bacteria; k__norank; p__Firmicutes; c__Clostridia; o__Oscillospirales; f__Ruminococcaceae; g__Ruminococcus; s__uncultured_bacterium	1
36534b3449abbbbf18c22a5529cd6fbc	0	0	0	0	0	0	0	0	0	0	0	0	0	0	0	0	0	0	0	30	0	0	0	0	0	0	0	0	0	0	0	0	0	0	0	0	0	0	0	0	e0e7e6208280a5846a8b66f00667f8ca	d__Bacteria; k__norank; p__Proteobacteria; c__Alphaproteobacteria; o__Sphingomonadales; f__Sphingomonadaceae; g__Novosphingobium; s__metagenome	1
e19ed52764e6424e47446f23419d2884	0	0	0	0	0	0	0	0	0	0	0	0	0	0	0	0	0	0	0	0	0	0	0	0	0	0	0	0	0	0	0	0	0	0	30	0	0	0	0	0	354c8b6e735048c9d4a32324445ddffa	d__Bacteria; k__norank; p__Myxococcota; c__Polyangia; o__Nannocystales; f__Nannocystaceae; g__uncultured; s__uncultured_delta_proteobacterium	1
dcb807d6e5e0cdf95775356756a5d01c	0	0	0	0	0	0	0	0	0	0	0	0	0	0	0	0	0	0	0	0	0	0	0	0	0	0	0	0	0	0	0	0	0	0	0	30	0	0	0	0	ca4c376748af7f5cbebd29c761ee996f	d__Bacteria; k__norank; p__Bacteroidota; c__Bacteroidia; o__Chitinophagales; f__Chitinophagaceae; g__Ferruginibacter; s__uncultured_bacterium	1
1353893a55aa26e3409745df12f8ca46	7	6	0	13	3	0	0	0	0	0	0	0	0	0	0	0	0	0	0	0	0	0	0	0	0	0	0	0	0	0	0	0	0	0	0	0	0	0	0	0	c3708d8c4bc07cd924ac4b993c91f35e	d__Bacteria; k__norank; p__Proteobacteria; c__Alphaproteobacteria; o__Rhodobacterales; f__Rhodobacteraceae; g__Rhodobacter; s__uncultured_bacterium	1
2f61490a703f2e54d4449011c9292ccd	0	29	0	0	0	0	0	0	0	0	0	0	0	0	0	0	0	0	0	0	0	0	0	0	0	0	0	0	0	0	0	0	0	0	0	0	0	0	0	0	48bd86e42e316b8c53e5dc6a778d2315	d__Bacteria; k__norank; p__Proteobacteria; c__Gammaproteobacteria; o__Pasteurellales; f__Pasteurellaceae; g__Haemophilus; s__uncultured_bacterium	1
d90698b054a20a6a2e71e34030aac18b	0	0	0	0	0	10	0	0	0	0	0	0	0	0	0	0	0	0	0	0	0	0	0	0	0	0	0	0	0	0	0	19	0	0	0	0	0	0	0	0	ca379aa29f9fe913c1e0cfcf2908283b	d__Bacteria; k__norank; p__Desulfobacterota; c__Syntrophia; o__Syntrophales; f__Syntrophaceae; g__Syntrophus; s__uncultured_bacterium	1
0d20271e3e2dbc68e1de868599a9a1ae	0	0	0	0	0	9	0	0	0	0	0	0	0	0	0	0	0	9	0	0	0	0	0	0	0	0	0	0	0	0	0	0	0	11	0	0	0	0	0	0	371c87c94c119f05a72449c3004e6706	d__Bacteria; k__norank; p__Proteobacteria; c__Gammaproteobacteria; o__Burkholderiales; f__Comamonadaceae; g__Acidovorax; s__uncultured_bacterium	1
a29deafc9c3aae271082c511b3ac29ce	0	0	0	0	0	0	0	0	0	0	0	0	7	0	0	0	0	0	0	0	0	0	0	0	0	0	0	0	0	0	0	8	0	0	0	0	0	0	14	0	be9beecf43a51e168222071b5995add8	d__Bacteria; k__norank; p__Firmicutes; c__Clostridia; o__Clostridia_UCG-014; f__norank; g__norank; s__uncultured_bacterium	1
32a981961b2d1106527b832cdb3f934a	0	0	0	0	0	0	0	0	0	0	0	0	0	0	0	0	0	0	0	0	0	0	0	0	0	0	0	0	0	0	29	0	0	0	0	0	0	0	0	0	ca397f02a0871aa86c3d78cb2112b7ac	d__Bacteria; k__norank; p__Bacteroidota; c__Bacteroidia; o__Bacteroidales; f__Bacteroidaceae; g__Bacteroides; s__uncultured_bacterium	1
0d21bf7e10fb76b3f6a082c92472f4fa	0	0	0	0	0	0	0	0	0	0	0	0	0	0	0	0	0	0	0	0	0	0	0	0	0	0	0	0	0	0	0	0	0	21	0	0	8	0	0	0	1f4315448354f5c4542cdda32048e83e	d__Bacteria; k__norank; p__Bacteroidota; c__Bacteroidia; o__Bacteroidales; f__Muribaculaceae; g__norank; s__uncultured_bacterium	1
bbc3aefb6518b238c7a4a43dc650da50	0	0	0	0	0	0	0	0	0	0	0	0	0	0	0	0	0	0	0	0	0	0	0	0	0	0	0	0	0	0	0	0	0	0	0	0	0	0	19	10	b56e7ecf4e4e31714cc49a1f355d5fb8	d__Bacteria; k__norank; p__Firmicutes; c__Clostridia; o__Clostridia_UCG-014; f__norank; g__norank; s__uncultured_bacterium	1
b0d5682718b1541f3625585ad197fde8	28	0	0	0	0	0	0	0	0	0	0	0	0	0	0	0	0	0	0	0	0	0	0	0	0	0	0	0	0	0	0	0	0	0	0	0	0	0	0	0	55a3e2c7d5aa63244a7c59eeee54d4f2	d__Bacteria; k__norank; p__Firmicutes; c__Clostridia; o__Oscillospirales; f__Oscillospiraceae; g__UCG-002; s__uncultured_bacterium	1
038a64ccd7818a73a4d531ba92fab9a2	9	8	0	8	3	0	0	0	0	0	0	0	0	0	0	0	0	0	0	0	0	0	0	0	0	0	0	0	0	0	0	0	0	0	0	0	0	0	0	0	47d7f13e370e2878ba4f0ab23b260949	d__Bacteria; k__norank; p__Firmicutes; c__Clostridia; o__Lachnospirales; f__Lachnospiraceae; g__Lachnoclostridium; s__uncultured_bacterium	1
c052a2cef47b10496fc0f1826c6493ce	14	0	9	5	0	0	0	0	0	0	0	0	0	0	0	0	0	0	0	0	0	0	0	0	0	0	0	0	0	0	0	0	0	0	0	0	0	0	0	0	9f3082f418482bd9892be37ee18dcef9	d__Bacteria; k__norank; p__Firmicutes; c__Clostridia; o__Oscillospirales; f__Ruminococcaceae; g__Ruminococcus; s__uncultured_bacterium	1
09f838dccf2a355dfa58ecf392d92401	0	0	0	0	0	0	0	0	0	0	0	0	0	0	0	0	0	0	0	0	0	28	0	0	0	0	0	0	0	0	0	0	0	0	0	0	0	0	0	0	5cbcbe608583e7156331514e52c25edc	d__Bacteria; k__norank; p__Actinobacteriota; c__Actinobacteria; o__Micrococcales; f__Micrococcaceae; g__Rothia; s__uncultured_bacterium	1
e0e7e6208280a5846a8b66f00667f8ca	0	0	0	0	0	0	0	0	0	0	0	0	0	0	0	0	0	0	0	0	0	0	0	0	0	0	0	0	0	0	11	0	0	0	0	0	0	0	8	9	d34efe118c98e9a9c1bc1e1a309e46de	d__Bacteria; k__norank; p__Firmicutes; c__Bacilli; o__Staphylococcales; f__Gemellaceae; g__Gemella; s__uncultured_bacterium	1
354c8b6e735048c9d4a32324445ddffa	0	0	0	0	0	0	0	0	0	0	0	0	0	0	0	0	0	0	0	0	0	0	0	0	0	0	0	0	0	0	0	28	0	0	0	0	0	0	0	0	d9ee32c53e617bc519b48f54e71c997b	d__Bacteria; k__norank; p__Bacteroidota; c__Bacteroidia; o__Bacteroidales; f__Bacteroidaceae; g__Bacteroides; s__uncultured_bacterium	1
ca4c376748af7f5cbebd29c761ee996f	0	0	0	0	0	0	0	0	0	0	0	0	0	0	0	0	0	0	0	0	0	0	0	0	0	0	0	0	0	0	0	14	14	0	0	0	0	0	0	0	b1901159929708c2a9b1c11b1a9d9e94	d__Bacteria; k__norank; p__Patescibacteria; c__Saccharimonadia; o__Saccharimonadales; f__Saccharimonadaceae; g__TM7a; s__uncultured_bacterium	1
c3708d8c4bc07cd924ac4b993c91f35e	0	0	0	0	0	0	0	0	0	0	0	0	0	0	0	0	0	0	0	0	0	0	0	0	0	0	0	0	0	0	0	0	9	19	0	0	0	0	0	0	7d1dcd344557817ce3c3b8cd8c535411	d__Bacteria; k__norank; p__Actinobacteriota; c__Actinobacteria; o__Actinomycetales; f__Actinomycetaceae; g__Actinomyces; s__uncultured_bacterium	1
48bd86e42e316b8c53e5dc6a778d2315	0	0	0	0	0	0	0	0	0	0	0	0	0	0	0	0	0	0	0	0	0	0	0	0	0	0	0	0	0	0	0	0	0	28	0	0	0	0	0	0	cffae76101c1575581aeeb4f938836df	d__Bacteria; k__norank; p__Firmicutes; c__Clostridia; o__Christensenellales; f__Christensenellaceae; g__Christensenellaceae_R-7_group; s__uncultured_bacterium	1
ca379aa29f9fe913c1e0cfcf2908283b	0	0	0	0	0	0	0	0	0	0	0	0	0	0	0	0	0	0	0	0	0	0	0	0	0	0	0	0	0	0	0	0	0	0	9	9	8	0	0	2	61d84c9354df9fa9ea60191f4776dfbd	d__Bacteria; k__norank; p__Proteobacteria; c__Gammaproteobacteria; o__Burkholderiales; f__Sutterellaceae; g__Sutterella; s__gut_metagenome	1
371c87c94c119f05a72449c3004e6706	0	0	0	0	0	0	0	0	0	0	0	0	0	0	0	0	0	0	0	0	0	0	0	0	0	0	0	0	0	0	0	0	0	0	0	9	0	19	0	0	06d835d095739358bdc730e8255b8c6b	d__Bacteria; k__norank; p__Bacteroidota; c__Bacteroidia; o__Bacteroidales; f__Tannerellaceae; g__Parabacteroides; s__uncultured_bacterium	1
be9beecf43a51e168222071b5995add8	16	0	11	0	0	0	0	0	0	0	0	0	0	0	0	0	0	0	0	0	0	0	0	0	0	0	0	0	0	0	0	0	0	0	0	0	0	0	0	0	c2c18392de67caaca844fd0b1acb0d01	d__Bacteria; k__norank; p__Bacteroidota; c__Bacteroidia; o__Bacteroidales; f__Barnesiellaceae; g__Coprobacter; s__uncultured_bacterium	1
ca397f02a0871aa86c3d78cb2112b7ac	18	0	0	0	0	9	0	0	0	0	0	0	0	0	0	0	0	0	0	0	0	0	0	0	0	0	0	0	0	0	0	0	0	0	0	0	0	0	0	0	3a3f945c7befc2690cb27339d0481d13	d__Bacteria; k__norank; p__Firmicutes; c__Clostridia; o__Lachnospirales; f__Lachnospiraceae; g__Lachnospira; s__Bacteroides_galacturonicus	1
1f4315448354f5c4542cdda32048e83e	18	0	0	0	9	0	0	0	0	0	0	0	0	0	0	0	0	0	0	0	0	0	0	0	0	0	0	0	0	0	0	0	0	0	0	0	0	0	0	0	e2c37808c6689d9df8c06eca1aff682d	d__Bacteria; k__norank; p__Firmicutes; c__Clostridia; o__Oscillospirales; f__Ruminococcaceae; g__Eubacterium_siraeum_group; s__uncultured_bacterium	1
b56e7ecf4e4e31714cc49a1f355d5fb8	0	0	15	0	12	0	0	0	0	0	0	0	0	0	0	0	0	0	0	0	0	0	0	0	0	0	0	0	0	0	0	0	0	0	0	0	0	0	0	0	377f966c5d1b31ddee777c6cb4ba27eb	d__Bacteria; k__norank; p__Proteobacteria; c__Gammaproteobacteria; o__Burkholderiales; f__Burkholderiaceae; g__Lautropia; s__uncultured_bacterium	1
55a3e2c7d5aa63244a7c59eeee54d4f2	0	0	0	0	27	0	0	0	0	0	0	0	0	0	0	0	0	0	0	0	0	0	0	0	0	0	0	0	0	0	0	0	0	0	0	0	0	0	0	0	974784c4ff683ae9b231cefa986d5c8c	d__Bacteria; k__norank; p__Proteobacteria; c__Gammaproteobacteria; o__Burkholderiales; f__Hydrogenophilaceae; g__Hydrogenophilus; s__uncultured_bacterium	1
47d7f13e370e2878ba4f0ab23b260949	0	0	0	0	0	0	9	0	0	0	0	0	0	0	0	0	0	0	18	0	0	0	0	0	0	0	0	0	0	0	0	0	0	0	0	0	0	0	0	0	8e219fabfda119d259b375d25b693421	d__Bacteria; k__norank; p__Desulfobacterota; c__Desulfomonilia; o__Desulfomonilales; f__Desulfomonilaceae; g__Desulfomonile; s__uncultured_bacterium	1
9f3082f418482bd9892be37ee18dcef9	0	0	0	0	0	0	0	0	0	6	0	0	0	0	0	0	0	0	0	0	2	0	3	0	0	0	0	0	0	9	0	0	0	7	0	0	0	0	0	0	6aa93a76fe45db7f948727cbe63fb2cd	d__Bacteria; k__norank; p__Firmicutes; c__Bacilli; o__Lactobacillales; f__Lactobacillaceae; g__Lactobacillus; s__Lactobacillus_helveticus	1
5cbcbe608583e7156331514e52c25edc	0	0	0	0	0	0	0	0	0	0	14	0	0	0	0	0	0	0	0	0	0	0	5	0	0	0	0	0	0	0	0	8	0	0	0	0	0	0	0	0	2794041afa30172698465747daf83bf6	d__Bacteria; k__norank; p__Bacteroidota; c__Bacteroidia; o__Bacteroidales; f__Muribaculaceae; g__norank; s__uncultured_bacterium	1
d34efe118c98e9a9c1bc1e1a309e46de	0	0	0	0	0	0	0	0	0	0	16	0	0	0	0	0	0	0	0	0	0	0	11	0	0	0	0	0	0	0	0	0	0	0	0	0	0	0	0	0	4daca59afae9144b49d3ae5670b2f8a5	d__Bacteria; k__norank; p__Firmicutes; c__Clostridia; o__Lachnospirales; f__Lachnospiraceae; g__Eubacterium_ventriosum_group; s__uncultured_bacterium	1
e84ea8079139ded3b4b5c42eb2cb6f76	0	0	0	0	0	0	0	0	0	0	0	4	0	0	0	0	0	0	0	0	0	0	0	7	0	7	0	3	0	4	2	0	0	0	0	0	0	0	0	0	fc864463361152bafc5923c70cdd5929	d__Bacteria; k__norank; p__Bacteroidota; c__Bacteroidia; o__Bacteroidales; f__Bacteroidaceae; g__Bacteroides; s__uncultured_bacterium	1
d9ee32c53e617bc519b48f54e71c997b	0	0	0	0	0	0	0	0	0	0	0	0	0	0	0	13	0	0	0	0	0	0	0	0	0	0	0	14	0	0	0	0	0	0	0	0	0	0	0	0	cf4bb2a7297972a2d4200d20a608fae9	d__Bacteria; k__norank; p__Gemmatimonadota; c__Gemmatimonadetes; o__Gemmatimonadales; f__Gemmatimonadaceae; g__uncultured; s__uncultured_bacterium	1
b1901159929708c2a9b1c11b1a9d9e94	0	0	0	0	0	0	0	0	0	0	0	0	0	0	0	0	0	3	0	0	0	0	0	0	0	3	0	0	0	4	9	0	0	8	0	0	0	0	0	0	5679d9e41ef98696273398459811c8a1	d__Bacteria; k__norank; p__Proteobacteria; c__Gammaproteobacteria; o__Burkholderiales; f__Rhodocyclaceae; g__Azospira; s__uncultured_bacterium	1
7d1dcd344557817ce3c3b8cd8c535411	0	0	0	0	0	0	0	0	0	0	0	0	0	0	0	0	0	0	0	0	0	0	0	0	0	0	0	0	0	0	0	0	0	0	0	15	0	12	0	0	1218a6b7fc031a6906ed547c9f9d7ab0	d__Bacteria; k__norank; p__Firmicutes; c__Clostridia; o__Oscillospirales; f__Ruminococcaceae; g__Ruminococcus; s__uncultured_bacterium	1
cffae76101c1575581aeeb4f938836df	5	0	7	0	14	0	0	0	0	0	0	0	0	0	0	0	0	0	0	0	0	0	0	0	0	0	0	0	0	0	0	0	0	0	0	0	0	0	0	0	f5ed17661104fc020b16f41226c47aca	d__Bacteria; k__norank; p__Chloroflexi; c__Anaerolineae; o__Caldilineales; f__Caldilineaceae; g__uncultured; s__metagenome	1
61d84c9354df9fa9ea60191f4776dfbd	0	10	8	0	8	0	0	0	0	0	0	0	0	0	0	0	0	0	0	0	0	0	0	0	0	0	0	0	0	0	0	0	0	0	0	0	0	0	0	0	3f0a6004455805914fe6497db8476c6e	d__Bacteria; k__norank; p__Chloroflexi; c__Anaerolineae; o__Anaerolineales; f__Anaerolineaceae; g__uncultured; s__uncultured_prokaryote	1
a4e7a1e296c8fc8ce89c5751b5d9f5f4	0	0	0	0	0	15	0	0	0	0	0	0	0	0	0	0	0	11	0	0	0	0	0	0	0	0	0	0	0	0	0	0	0	0	0	0	0	0	0	0	f3b8f1f88e6a3311af9ba24a9179b531	d__Bacteria; k__norank; p__Firmicutes; c__Clostridia; o__Christensenellales; f__Christensenellaceae; g__Christensenellaceae_R-7_group; s__uncultured_bacterium	1
06d835d095739358bdc730e8255b8c6b	0	0	0	0	0	0	0	0	8	0	0	0	0	0	0	0	0	0	0	0	0	0	0	0	0	0	0	0	0	0	0	0	0	0	0	0	18	0	0	0	a68c17a8fbc3ccf95e1011372cf7997b	d__Bacteria; k__norank; p__Actinobacteriota; c__Actinobacteria; o__Actinomycetales; f__Actinomycetaceae; g__Actinomyces; s__uncultured_bacterium	1
c2c18392de67caaca844fd0b1acb0d01	0	0	0	0	0	0	0	0	0	13	0	0	0	0	0	0	0	0	0	0	0	13	0	0	0	0	0	0	0	0	0	0	0	0	0	0	0	0	0	0	459741a2e57b574d79e41a6df280e0db	d__Bacteria; k__norank; p__Firmicutes; c__Clostridia; o__Clostridia_UCG-014; f__norank; g__norank; s__uncultured_bacterium	1
3a3f945c7befc2690cb27339d0481d13	0	0	0	0	0	0	0	0	0	0	0	0	0	14	0	0	0	0	0	0	0	0	0	0	0	12	0	0	0	0	0	0	0	0	0	0	0	0	0	0	3a3cea8065cd93d2b042855621112dd0	d__Bacteria; k__norank; p__Firmicutes; c__Clostridia; o__Clostridia_UCG-014; f__norank; g__norank; s__uncultured_bacterium	1
e2c37808c6689d9df8c06eca1aff682d	0	0	0	0	0	0	0	0	0	0	0	0	0	0	16	0	0	0	0	0	0	0	0	0	0	0	10	0	0	0	0	0	0	0	0	0	0	0	0	0	11339894db90d1a2ea65b077596f773e	d__Bacteria; k__norank; p__Firmicutes; c__Clostridia; o__Lachnospirales; f__Lachnospiraceae; g__Dorea; s__Dorea_formicigenerans_ATCC_27755	1
377f966c5d1b31ddee777c6cb4ba27eb	0	0	0	0	0	0	0	0	0	0	0	0	0	0	0	0	0	0	0	0	0	0	0	0	0	0	0	5	0	0	0	15	0	0	0	0	0	0	0	6	62928ac8057bc12db51308879101781f	d__Bacteria; k__norank; p__Proteobacteria; c__Gammaproteobacteria; o__Burkholderiales; f__Neisseriaceae; g__Neisseria; s__Neisseria_elongata	1
974784c4ff683ae9b231cefa986d5c8c	0	0	0	0	0	0	0	0	0	0	0	0	0	0	0	0	0	0	0	0	0	0	0	0	0	0	0	0	0	0	0	0	0	4	19	0	0	0	0	3	7b0a5006e8050055ad51a1fa9c4b0c29	d__Bacteria; k__norank; p__Firmicutes; c__Clostridia; o__Lachnospirales; f__Lachnospiraceae; g__Tyzzerella; s__uncultured_bacterium	1
8e219fabfda119d259b375d25b693421	0	0	0	0	0	0	0	0	0	0	0	0	0	0	0	0	0	0	0	0	0	0	0	0	0	0	0	0	0	0	0	0	0	0	0	11	0	15	0	0	d65c9078a68fdbc5de3ddfae7f9b6799	d__Bacteria; k__norank; p__Bacteroidota; c__Bacteroidia; o__Bacteroidales; f__Bacteroidaceae; g__Bacteroides; s__uncultured_bacterium	1
6aa93a76fe45db7f948727cbe63fb2cd	6	0	7	9	0	0	0	0	0	0	0	0	0	0	0	0	0	0	0	0	0	0	0	0	0	0	0	0	0	3	0	0	0	0	0	0	0	0	0	0	bb4d126351f11be16db1f6cbbe56c5cc	d__Bacteria; k__norank; p__Bacteroidota; c__Bacteroidia; o__Flavobacteriales; f__Flavobacteriaceae; g__Capnocytophaga; s__Capnocytophaga_sputigena	1
2794041afa30172698465747daf83bf6	0	0	20	5	0	0	0	0	0	0	0	0	0	0	0	0	0	0	0	0	0	0	0	0	0	0	0	0	0	0	0	0	0	0	0	0	0	0	0	0	0f42402298efa0a718d19d883066bcd0	d__Bacteria; k__norank; p__Firmicutes; c__Clostridia; o__Peptostreptococcales-Tissierellales; f__Peptostreptococcaceae; g__Peptostreptococcus; s__Peptostreptococcus_stomatis_DSM_17678	1
4daca59afae9144b49d3ae5670b2f8a5	0	0	0	0	0	0	8	0	0	0	0	0	0	0	0	0	0	0	6	0	0	0	0	0	0	0	0	0	0	0	0	0	0	0	11	0	0	0	0	0	3660109427ebf5da7facb94ba6dfcd82	d__Bacteria; k__norank; p__Acidobacteriota; c__Thermoanaerobaculia; o__Thermoanaerobaculales; f__Thermoanaerobaculaceae; g__Subgroup_10; s__uncultured_bacterium	1
fc864463361152bafc5923c70cdd5929	0	0	0	0	0	0	0	0	0	0	18	0	0	0	0	0	0	0	0	0	0	0	7	0	0	0	0	0	0	0	0	0	0	0	0	0	0	0	0	0	d4481adf939a00ebd96cdee5f329102a	d__Bacteria; k__norank; p__Bacteroidota; c__Bacteroidia; o__Flavobacteriales; f__NS9_marine_group; g__norank; s__uncultured_bacterium	1
cf4bb2a7297972a2d4200d20a608fae9	0	0	0	0	0	0	0	0	0	0	0	0	0	0	0	0	0	0	0	0	0	0	0	0	0	0	0	0	0	0	0	13	0	6	0	6	0	0	0	0	89d0a9d08bfca22f138db37543fc44cc	d__Bacteria; k__norank; p__Firmicutes; c__Clostridia; o__norank; f__Hungateiclostridiaceae; g__Saccharofermentans; s__uncultured_bacterium	1
5679d9e41ef98696273398459811c8a1	0	0	0	0	0	0	0	0	0	0	0	0	0	0	0	0	0	0	0	0	0	0	0	0	0	0	0	0	0	0	0	11	5	0	0	0	0	3	6	0	37b1de205fe79af5c5becf18004ab83b	d__Bacteria; k__norank; p__Firmicutes; c__Clostridia; o__Oscillospirales; f__Oscillospiraceae; g__UCG-003; s__uncultured_bacterium	1
1218a6b7fc031a6906ed547c9f9d7ab0	0	0	0	0	0	0	0	0	0	0	0	0	0	0	0	0	0	0	0	0	0	0	0	0	0	0	0	0	0	0	0	0	0	25	0	0	0	0	0	0	bf1e44d94e39a82aabf27afaf86b2c91	d__Bacteria; k__norank; p__Firmicutes; c__Clostridia; o__Oscillospirales; f__UCG-010; g__norank; s__uncultured_bacterium	1
f5ed17661104fc020b16f41226c47aca	0	0	0	0	0	0	0	0	0	0	0	0	0	0	0	0	0	0	0	0	0	0	0	0	0	0	0	0	0	0	0	0	0	0	16	0	0	0	9	0	4e02281e4db9680f7c7ac9086d0ef0f9	d__Bacteria; k__norank; p__Firmicutes; c__Clostridia; o__Lachnospirales; f__Lachnospiraceae; g__Lachnospiraceae_UCG-008; s__uncultured_bacterium	1
3f0a6004455805914fe6497db8476c6e	0	0	0	0	0	0	0	0	0	0	0	0	0	0	0	0	0	0	0	0	0	0	0	0	0	0	0	0	0	0	0	0	0	0	0	2	0	11	5	7	065ac8868fcfe43ccaee249429b255ff	d__Bacteria; k__norank; p__Firmicutes; c__Clostridia; o__Oscillospirales; f__Oscillospiraceae; g__UCG-005; s__uncultured_bacterium	1
f3b8f1f88e6a3311af9ba24a9179b531	0	0	0	0	0	0	0	0	0	0	0	0	0	0	0	0	0	0	0	0	0	0	0	0	0	0	0	0	0	0	0	0	0	0	0	0	0	9	16	0	de2ce5f3e2bcf581d77c659fafa50c38	d__Bacteria; k__norank; p__Firmicutes; c__Clostridia; o__Oscillospirales; f__Oscillospiraceae; g__uncultured; s__uncultured_bacterium	1
a68c17a8fbc3ccf95e1011372cf7997b	0	0	0	0	0	0	0	0	0	0	0	0	0	0	0	0	0	0	0	0	0	0	0	0	0	0	0	0	0	0	0	0	0	0	0	0	0	0	0	25	c493fcb9090134d1444b36cca99c4114	d__Bacteria; k__norank; p__Bacteroidota; c__Bacteroidia; o__Bacteroidales; f__Prevotellaceae; g__Prevotella; s__uncultured_bacterium	1
459741a2e57b574d79e41a6df280e0db	12	0	7	0	5	0	0	0	0	0	0	0	0	0	0	0	0	0	0	0	0	0	0	0	0	0	0	0	0	0	0	0	0	0	0	0	0	0	0	0	df561f316ff1dc16845ad3f2ff05e924	d__Bacteria; k__norank; p__Actinobacteriota; c__Coriobacteriia; o__Coriobacteriales; f__Atopobiaceae; g__Coriobacteriaceae_UCG-002; s__uncultured_bacterium	1
3a3cea8065cd93d2b042855621112dd0	24	0	0	0	0	0	0	0	0	0	0	0	0	0	0	0	0	0	0	0	0	0	0	0	0	0	0	0	0	0	0	0	0	0	0	0	0	0	0	0	3ec600f8790f567029c521808f762de4	d__Bacteria; k__norank; p__Firmicutes; c__Clostridia; o__Oscillospirales; f__Oscillospiraceae; g__uncultured; s__uncultured_bacterium	1
11339894db90d1a2ea65b077596f773e	9	0	0	0	0	0	0	0	0	0	0	0	9	0	0	0	0	0	0	0	0	0	0	0	0	0	0	0	0	0	0	0	0	6	0	0	0	0	0	0	956c25e00bb82ad18d5a722ec22e1cae	d__Bacteria; k__norank; p__Firmicutes; c__Bacilli; o__Staphylococcales; f__Gemellaceae; g__Gemella; s__uncultured_bacterium	1
1e81d23ef7f144b2c320d1a3a50fc5da	0	0	24	0	0	0	0	0	0	0	0	0	0	0	0	0	0	0	0	0	0	0	0	0	0	0	0	0	0	0	0	0	0	0	0	0	0	0	0	0	6a2844b07c56c012ef84ffcff5a00602	d__Bacteria; k__norank; p__Proteobacteria; c__Gammaproteobacteria; o__Burkholderiales; f__Rhodocyclaceae; g__Thauera; s__metagenome	1
62928ac8057bc12db51308879101781f	0	0	0	0	0	18	0	0	0	0	0	0	0	0	0	0	0	6	0	0	0	0	0	0	0	0	0	0	0	0	0	0	0	0	0	0	0	0	0	0	8efa1f4315ab4c5444accabb69fe2448	d__Bacteria; k__norank; p__Acidobacteriota; c__Blastocatellia; o__Blastocatellales; f__Blastocatellaceae; g__JGI_0001001-H03; s__uncultured_Acidobacterium_sp.	1
7b0a5006e8050055ad51a1fa9c4b0c29	0	0	0	0	0	0	0	0	9	0	0	0	0	0	0	0	0	0	0	0	15	0	0	0	0	0	0	0	0	0	0	0	0	0	0	0	0	0	0	0	eb6d7f9e0601207fdcfc4a88947d513c	d__Bacteria; k__norank; p__Proteobacteria; c__Alphaproteobacteria; o__Sphingomonadales; f__Sphingomonadaceae; g__Novosphingobium; s__Novosphingobium_pentaromativorans_US6-1	1
d65c9078a68fdbc5de3ddfae7f9b6799	0	0	0	0	0	0	0	0	6	0	0	0	0	0	0	0	0	0	0	0	0	0	0	0	0	0	0	0	0	0	0	6	0	12	0	0	0	0	0	0	522008d15a95c8aaeb0ea0712ca52f3c	d__Bacteria; k__norank; p__Dependentiae; c__Babeliae; o__Babeliales; f__Vermiphilaceae; g__norank; s__uncultured_bacterium	1
bb4d126351f11be16db1f6cbbe56c5cc	0	0	0	0	0	0	0	0	0	0	0	0	0	6	0	0	0	0	0	0	0	0	0	0	0	14	0	0	0	0	4	0	0	0	0	0	0	0	0	0	d28f076e14ded07af7e3be1ac7f87ed7	d__Bacteria; k__norank; p__Proteobacteria; c__Gammaproteobacteria; o__Pseudomonadales; f__Moraxellaceae; g__Acinetobacter; s__Acinetobacter_junii_CIP_64.5	1
0f42402298efa0a718d19d883066bcd0	0	0	0	0	0	0	0	0	0	0	0	0	0	5	0	0	0	0	0	0	0	0	3	0	0	11	0	0	0	0	5	0	0	0	0	0	0	0	0	0	34971fccbf9ca6825fcd1a9358acb2e1	d__Bacteria; k__norank; p__Firmicutes; c__Clostridia; o__Oscillospirales; f__Eubacterium_coprostanoligenes_group; g__norank; s__uncultured_rumen_bacterium	1
3660109427ebf5da7facb94ba6dfcd82	0	0	0	0	0	0	0	0	0	0	0	0	0	0	0	0	0	0	0	0	0	0	0	0	0	0	0	0	0	0	0	24	0	0	0	0	0	0	0	0	5dbcd656451f420b62b8934b2b7e8f37	d__Bacteria; k__norank; p__Firmicutes; c__Clostridia; o__Lachnospirales; f__Lachnospiraceae; g__Lachnospiraceae_NK4A136_group; s__uncultured_bacterium	1
d4481adf939a00ebd96cdee5f329102a	0	0	0	0	0	0	0	0	0	0	0	0	0	0	0	0	0	0	0	0	0	0	0	0	0	0	0	0	0	0	0	14	0	0	0	0	10	0	0	0	8f1d3eb5b9fd5e5d68fa0a1415419c2c	d__Bacteria; k__norank; p__Firmicutes; c__Clostridia; o__Oscillospirales; f__Eubacterium_coprostanoligenes_group; g__norank; s__uncultured_bacterium	1
89d0a9d08bfca22f138db37543fc44cc	0	0	0	0	0	0	0	0	0	0	0	0	0	0	0	0	0	0	0	0	0	0	0	0	0	0	0	0	0	0	0	0	0	9	7	0	0	8	0	0	73b85ae5d03d655789e8f9c20a81d696	d__Bacteria; k__norank; p__Firmicutes; c__Clostridia; o__Clostridiales; f__Clostridiaceae; g__Clostridium_sensu_stricto_1; s__uncultured_bacterium	1
37b1de205fe79af5c5becf18004ab83b	14	0	0	0	0	0	0	0	0	0	0	0	0	0	0	0	0	0	0	0	0	0	0	0	0	0	0	0	0	0	0	0	0	0	9	0	0	0	0	0	de8bb5c39fb121fd048dfe0d639e6e8a	d__Bacteria; k__norank; p__Proteobacteria; c__Gammaproteobacteria; o__Enterobacterales; f__Enterobacteriaceae; g__Citrobacter; s__Shigella_flexneri_1235-66	1
bf1e44d94e39a82aabf27afaf86b2c91	0	0	12	0	11	0	0	0	0	0	0	0	0	0	0	0	0	0	0	0	0	0	0	0	0	0	0	0	0	0	0	0	0	0	0	0	0	0	0	0	6b7154e550d4f1e99c92c96bbf8a94f3	d__Bacteria; k__norank; p__Firmicutes; c__Bacilli; o__Erysipelotrichales; f__Erysipelotrichaceae; g__Holdemanella; s__uncultured_bacterium	1
7b6b68cbe07462afec621040fd3eda15	0	0	0	0	0	5	0	5	3	0	0	3	0	2	0	5	0	0	0	0	0	0	0	0	0	0	0	0	0	0	0	0	0	0	0	0	0	0	0	0	06bf8157e2426b1d4d64933d28f13633	d__Bacteria; k__norank; p__Proteobacteria; c__Gammaproteobacteria; o__Burkholderiales; f__Neisseriaceae; g__Neisseria; s__Neisseria_sicca_ATCC_29256	1
4e02281e4db9680f7c7ac9086d0ef0f9	0	0	0	0	0	23	0	0	0	0	0	0	0	0	0	0	0	0	0	0	0	0	0	0	0	0	0	0	0	0	0	0	0	0	0	0	0	0	0	0	c8499ebec59e7ff09f63f9ed6cacd850	d__Bacteria; k__norank; p__Proteobacteria; c__Gammaproteobacteria; o__Pseudomonadales; f__Moraxellaceae; g__Acinetobacter; s__Acinetobacter_sp._CIP_56.2	1
065ac8868fcfe43ccaee249429b255ff	0	0	0	0	0	0	0	0	0	0	0	0	0	0	0	9	0	0	0	0	0	5	0	0	0	5	0	0	0	0	0	0	0	0	0	0	0	0	0	4	14a24f6c037f20910f8dfb96dec08bde	d__Bacteria; k__norank; p__Bacteroidota; c__Bacteroidia; o__Bacteroidales; f__Muribaculaceae; g__norank; s__uncultured_bacterium	1
de2ce5f3e2bcf581d77c659fafa50c38	0	0	0	0	0	0	0	0	0	0	0	0	0	0	0	0	8	0	0	0	0	0	0	0	0	0	0	0	0	0	0	0	0	0	0	0	0	0	0	15	5d047ad3522bf841d30bda390a15180c	d__Bacteria; k__norank; p__Bacteroidota; c__Bacteroidia; o__Bacteroidales; f__Prevotellaceae; g__Alloprevotella; s__uncultured_organism	1
c493fcb9090134d1444b36cca99c4114	0	0	0	0	0	0	0	0	0	0	0	0	0	0	0	0	0	0	0	0	0	0	0	23	0	0	0	0	0	0	0	0	0	0	0	0	0	0	0	0	2ebe0a8a1c3ba8b4806e3ff3ccce2a3f	d__Bacteria; k__norank; p__Bacteroidota; c__Chlorobia; o__Chlorobiales; f__Chlorobiaceae; g__Chlorobium; s__uncultured_bacterium	1
df561f316ff1dc16845ad3f2ff05e924	0	0	0	0	0	0	0	0	0	0	0	0	0	0	0	0	0	0	0	0	0	0	0	0	0	0	8	0	0	0	0	0	0	0	0	0	0	0	0	15	4f3b03a1cf389fcd9d70426f635c406e	d__Bacteria; k__norank; p__Bacteroidota; c__Bacteroidia; o__Bacteroidales; f__Bacteroidaceae; g__Bacteroides; s__uncultured_bacterium	1
3ec600f8790f567029c521808f762de4	0	0	0	0	0	0	0	0	0	0	0	0	0	0	0	0	0	0	0	0	0	0	0	0	0	0	0	0	6	0	17	0	0	0	0	0	0	0	0	0	3037fe63301815485805230e9736b3ac	d__Bacteria; k__norank; p__Patescibacteria; c__Saccharimonadia; o__Saccharimonadales; f__norank; g__norank; s__uncultured_bacterium	1
956c25e00bb82ad18d5a722ec22e1cae	0	0	0	0	0	0	0	0	0	0	0	0	0	0	0	0	0	0	0	0	0	0	0	0	0	0	0	0	0	5	0	0	0	18	0	0	0	0	0	0	99a9b3746161f16ec3134a17189f02f5	d__Archaea; k__norank; p__Euryarchaeota; c__Methanobacteria; o__Methanobacteriales; f__Methanobacteriaceae; g__Methanosphaera; s__uncultured_methanogenic_archaeon	1
6a2844b07c56c012ef84ffcff5a00602	0	0	0	0	0	0	0	0	0	0	0	0	0	0	0	0	0	0	0	0	0	0	0	0	0	0	0	0	0	0	0	0	11	0	0	2	10	0	0	0	754f9268d05d57f659185350eeef51f0	d__Bacteria; k__norank; p__Firmicutes; c__Clostridia; o__Christensenellales; f__Christensenellaceae; g__Christensenellaceae_R-7_group; s__uncultured_bacterium	1
8efa1f4315ab4c5444accabb69fe2448	0	0	0	0	0	0	0	0	0	0	0	0	0	0	0	0	0	0	0	0	0	0	0	0	0	0	0	0	0	0	0	0	23	0	0	0	0	0	0	0	051dbc562deb693c532650021d4fa963	d__Bacteria; k__norank; p__Firmicutes; c__Clostridia; o__Christensenellales; f__Christensenellaceae; g__Christensenellaceae_R-7_group; s__uncultured_bacterium	1
eb6d7f9e0601207fdcfc4a88947d513c	0	0	0	0	0	0	0	0	0	0	0	0	0	0	0	0	0	0	0	0	0	0	0	0	0	0	0	0	0	0	0	0	0	23	0	0	0	0	0	0	6ab32d273924232392ce4ef7a4d3bf6a	d__Bacteria; k__norank; p__Firmicutes; c__Clostridia; o__Oscillospirales; f__Eubacterium_coprostanoligenes_group; g__norank; s__uncultured_bacterium	1
522008d15a95c8aaeb0ea0712ca52f3c	0	0	0	0	0	0	0	0	0	0	0	0	0	0	0	0	0	0	0	0	0	0	0	0	0	0	0	0	0	0	0	0	0	0	4	4	0	0	9	6	314abc488b4bcd53892371a5d55f0c2c	d__Bacteria; k__norank; p__Firmicutes; c__Clostridia; o__Lachnospirales; f__Lachnospiraceae; g__Lachnospiraceae_NK4A136_group; s__uncultured_bacterium	1
d28f076e14ded07af7e3be1ac7f87ed7	0	0	0	0	0	0	0	0	0	0	0	0	0	0	0	0	0	0	0	0	0	0	0	0	0	0	0	0	0	0	0	0	0	0	0	16	0	0	0	7	9a2085fdb9d836d640bfb41bd3708192	d__Bacteria; k__norank; p__Firmicutes; c__Clostridia; o__Lachnospirales; f__Lachnospiraceae; g__Lachnospiraceae_NK4A136_group; s__uncultured_bacterium	1
34971fccbf9ca6825fcd1a9358acb2e1	7	4	11	0	0	0	0	0	0	0	0	0	0	0	0	0	0	0	0	0	0	0	0	0	0	0	0	0	0	0	0	0	0	0	0	0	0	0	0	0	1d0e01a23712c5e1bf5be8ea2d07ef91	d__Bacteria; k__norank; p__Bacteroidota; c__Bacteroidia; o__Bacteroidales; f__Bacteroidaceae; g__Bacteroides; s__uncultured_organism	1
5dbcd656451f420b62b8934b2b7e8f37	9	4	0	0	9	0	0	0	0	0	0	0	0	0	0	0	0	0	0	0	0	0	0	0	0	0	0	0	0	0	0	0	0	0	0	0	0	0	0	0	389a8d8adda09ab2c4553589654de5e6	d__Bacteria; k__norank; p__Proteobacteria; c__Alphaproteobacteria; o__Rhizobiales; f__D05-2; g__norank; s__uncultured_bacterium	1
552ff2c82b2da5a354398e2a18a89ef6	0	0	22	0	0	0	0	0	0	0	0	0	0	0	0	0	0	0	0	0	0	0	0	0	0	0	0	0	0	0	0	0	0	0	0	0	0	0	0	0	1724cd6b1c0bc17c96db063a68c9a0cd	d__Bacteria; k__norank; p__Bacteroidota; c__Bacteroidia; o__Bacteroidales; f__Bacteroidaceae; g__Bacteroides; s__uncultured_bacterium	1
8f1d3eb5b9fd5e5d68fa0a1415419c2c	0	0	0	0	22	0	0	0	0	0	0	0	0	0	0	0	0	0	0	0	0	0	0	0	0	0	0	0	0	0	0	0	0	0	0	0	0	0	0	0	656c5f0d306a1383f4cfb7feb1740ccf	d__Bacteria; k__norank; p__Bacteroidota; c__Bacteroidia; o__Bacteroidales; f__Prevotellaceae; g__Prevotellaceae_UCG-003; s__uncultured_bacterium	1
73b85ae5d03d655789e8f9c20a81d696	0	0	0	0	0	0	0	10	0	0	0	0	0	0	0	0	0	0	0	12	0	0	0	0	0	0	0	0	0	0	0	0	0	0	0	0	0	0	0	0	ab4c80a1633e795177258ce466da08b0	d__Bacteria; k__norank; p__Firmicutes; c__Clostridia; o__Oscillospirales; f__Ruminococcaceae; g__Eubacterium_siraeum_group; s__uncultured_bacterium	1
de8bb5c39fb121fd048dfe0d639e6e8a	0	0	0	0	0	0	0	0	0	0	0	0	0	13	0	0	0	0	0	0	0	0	0	0	0	9	0	0	0	0	0	0	0	0	0	0	0	0	0	0	92ae3127ddf482ac6e3eeb0b10969c2d	d__Bacteria; k__norank; p__Firmicutes; c__Clostridia; o__Oscillospirales; f__UCG-010; g__norank; s__uncultured_bacterium	1
6b7154e550d4f1e99c92c96bbf8a94f3	0	0	0	0	0	0	0	0	0	0	0	0	0	0	13	0	0	0	0	0	0	0	0	0	0	0	9	0	0	0	0	0	0	0	0	0	0	0	0	0	7714698f73332afc93e1dc217cde91cc	d__Bacteria; k__norank; p__Bacteroidota; c__Bacteroidia; o__Bacteroidales; f__p-251-o5; g__norank; s__uncultured_bacterium	1
06bf8157e2426b1d4d64933d28f13633	0	0	0	0	0	0	0	0	0	0	0	0	0	0	0	0	0	0	0	0	0	0	0	0	0	0	0	0	0	0	10	0	0	0	0	0	0	0	0	12	15af0cc3faf83aae7b3491547503bd63	d__Bacteria; k__norank; p__Firmicutes; c__Clostridia; o__Christensenellales; f__Christensenellaceae; g__Christensenellaceae_R-7_group; s__uncultured_bacterium	1
c8499ebec59e7ff09f63f9ed6cacd850	0	0	0	0	0	0	0	0	0	0	0	0	0	0	0	0	0	0	0	0	0	0	0	0	0	0	0	0	0	0	5	0	9	0	0	0	8	0	0	0	27ba2e256f99f1993e8a501012e2d40c	d__Bacteria; k__norank; p__Proteobacteria; c__Gammaproteobacteria; o__Enterobacterales; f__Enterobacteriaceae; g__Klebsiella; s__Klebsiella_pneumoniae	1
14a24f6c037f20910f8dfb96dec08bde	0	0	0	0	0	0	0	0	0	0	0	0	0	0	0	0	0	0	0	0	0	0	0	0	0	0	0	0	0	0	0	0	0	22	0	0	0	0	0	0	97de3723d89a54cce6d06b9593ce3403	d__Bacteria; k__norank; p__Firmicutes; c__Clostridia; o__Oscillospirales; f__Eubacterium_coprostanoligenes_group; g__norank; s__uncultured_bacterium	1
5d047ad3522bf841d30bda390a15180c	0	0	0	0	0	0	0	0	0	0	0	0	0	0	0	0	0	0	0	0	0	0	0	0	0	0	0	0	0	0	0	0	0	22	0	0	0	0	0	0	83cb44687a9b661c8ac26bb8762758d4	d__Bacteria; k__norank; p__Fusobacteriota; c__Fusobacteriia; o__Fusobacteriales; f__Fusobacteriaceae; g__Fusobacterium; s__Fusobacterium_nucleatum_subsp._animalis_ATCC_51191	1
2ebe0a8a1c3ba8b4806e3ff3ccce2a3f	0	0	0	0	0	0	0	0	0	0	0	0	0	0	0	0	0	0	0	0	0	0	0	0	0	0	0	0	0	0	0	0	0	0	0	0	16	3	3	0	b1d5f12c8464e29c215c4a295823f0b6	d__Bacteria; k__norank; p__Bacteroidota; c__Bacteroidia; o__Bacteroidales; f__Rikenellaceae; g__Alistipes; s__uncultured_bacterium	1
4f3b03a1cf389fcd9d70426f635c406e	0	0	0	0	0	0	0	0	0	0	0	0	0	0	0	0	0	0	0	0	0	0	0	0	0	0	0	0	0	0	0	0	0	0	0	0	22	0	0	0	1e6d1b36d13b7fe75c1e2afb7b747c08	d__Bacteria; k__norank; p__Actinobacteriota; c__Coriobacteriia; o__Coriobacteriales; f__Eggerthellaceae; g__DNF00809; s__Coriobacteriales_bacterium_DNF00809	1
3037fe63301815485805230e9736b3ac	0	0	0	0	0	0	0	0	0	0	0	0	0	0	0	0	0	0	0	0	0	0	0	0	0	0	0	0	0	0	0	0	0	0	0	0	0	0	12	10	4a293f171243c1380706867366c9feaa	d__Bacteria; k__norank; p__Firmicutes; c__Clostridia; o__Oscillospirales; f__Oscillospiraceae; g__Colidextribacter; s__uncultured_bacterium	1
99a9b3746161f16ec3134a17189f02f5	10	5	0	0	4	0	0	0	0	0	0	0	0	0	0	0	0	0	0	0	0	0	0	0	0	0	2	0	0	0	0	0	0	0	0	0	0	0	0	0	d3f182142af2fb724e6e1b314ac21ae2	d__Bacteria; k__norank; p__Firmicutes; c__Clostridia; o__Oscillospirales; f__Ruminococcaceae; g__Harryflintia; s__uncultured_bacterium	1
754f9268d05d57f659185350eeef51f0	21	0	0	0	0	0	0	0	0	0	0	0	0	0	0	0	0	0	0	0	0	0	0	0	0	0	0	0	0	0	0	0	0	0	0	0	0	0	0	0	4107e3b03a42eff2769b13e57f9e46cc	d__Bacteria; k__norank; p__Firmicutes; c__Clostridia; o__Oscillospirales; f__Ruminococcaceae; g__uncultured; s__uncultured_bacterium	1
051dbc562deb693c532650021d4fa963	0	8	0	0	13	0	0	0	0	0	0	0	0	0	0	0	0	0	0	0	0	0	0	0	0	0	0	0	0	0	0	0	0	0	0	0	0	0	0	0	9e4e181c434d105db238c373b5380f36	d__Bacteria; k__norank; p__Bacteroidota; c__Bacteroidia; o__Bacteroidales; f__Prevotellaceae; g__Prevotella; s__uncultured_bacterium	1
6ab32d273924232392ce4ef7a4d3bf6a	0	0	0	21	0	0	0	0	0	0	0	0	0	0	0	0	0	0	0	0	0	0	0	0	0	0	0	0	0	0	0	0	0	0	0	0	0	0	0	0	0d5ddd9decd6e9e11f9b66bcbca8fb96	d__Bacteria; k__norank; p__Bacteroidota; c__Bacteroidia; o__Cytophagales; f__Microscillaceae; g__uncultured; s__uncultured_Bacteroidetes_bacterium	1
314abc488b4bcd53892371a5d55f0c2c	0	0	0	0	2	0	0	0	0	0	0	6	0	0	2	0	0	0	0	0	0	0	0	4	0	0	0	0	0	2	2	3	0	0	0	0	0	0	0	0	e0407d375e18f31c95c7b40c0daa840c	d__Bacteria; k__norank; p__Proteobacteria; c__Gammaproteobacteria; o__Acidithiobacillales; f__Acidithiobacillaceae; g__Acidithiobacillus; s__uncultured_bacterium	1
a660ed45c4c8596b186fe5778551e486	0	0	0	0	0	0	0	0	0	3	2	0	7	4	5	0	0	0	0	0	0	0	0	0	0	0	0	0	0	0	0	0	0	0	0	0	0	0	0	0	0fb77dc0e2fca06caa0019bef1011491	d__Bacteria; k__norank; p__Myxococcota; c__Polyangia; o__Nannocystales; f__Nannocystaceae; g__Nannocystis; s__metagenome	1
9a2085fdb9d836d640bfb41bd3708192	0	0	0	0	0	0	0	0	0	0	0	0	0	0	0	0	0	0	0	0	0	0	0	21	0	0	0	0	0	0	0	0	0	0	0	0	0	0	0	0	c07b3e8e5958f123a77e5b88b9486b64	d__Bacteria; k__norank; p__Bacteroidota; c__Bacteroidia; o__Chitinophagales; f__Saprospiraceae; g__OLB8; s__Bacteroidetes_bacterium_OLB8	1
1d0e01a23712c5e1bf5be8ea2d07ef91	0	0	0	0	0	0	0	0	0	0	0	0	0	0	0	0	0	0	0	0	0	0	0	0	0	21	0	0	0	0	0	0	0	0	0	0	0	0	0	0	7867efa1a16cb93bdec8cfed5ae9d704	d__Bacteria; k__norank; p__Firmicutes; c__Bacilli; o__Erysipelotrichales; f__Erysipelotrichaceae; g__Holdemanella; s__metagenome	1
389a8d8adda09ab2c4553589654de5e6	0	0	0	0	0	0	0	0	0	0	0	0	0	0	0	0	0	0	0	0	0	0	0	0	0	0	0	0	0	0	0	0	0	0	0	0	0	0	21	0	ab923f1dc4ef449826cbcc361f1387c4	d__Bacteria; k__norank; p__Firmicutes; c__Clostridia; o__Oscillospirales; f__Oscillospiraceae; g__UCG-002; s__gut_metagenome	1
1724cd6b1c0bc17c96db063a68c9a0cd	13	0	7	0	0	0	0	0	0	0	0	0	0	0	0	0	0	0	0	0	0	0	0	0	0	0	0	0	0	0	0	0	0	0	0	0	0	0	0	0	96203c4f15c3f9216b226a54a5eb3983	d__Bacteria; k__norank; p__Patescibacteria; c__Saccharimonadia; o__Saccharimonadales; f__Saccharimonadaceae; g__Candidatus_Saccharimonas; s__uncultured_rumen_bacterium	1
656c5f0d306a1383f4cfb7feb1740ccf	9	0	11	0	0	0	0	0	0	0	0	0	0	0	0	0	0	0	0	0	0	0	0	0	0	0	0	0	0	0	0	0	0	0	0	0	0	0	0	0	60f40fe03d36b5debe41f641efcf5843	d__Bacteria; k__norank; p__Firmicutes; c__Clostridia; o__Christensenellales; f__Christensenellaceae; g__uncultured; s__uncultured_bacterium	1
ab4c80a1633e795177258ce466da08b0	5	10	0	5	0	0	0	0	0	0	0	0	0	0	0	0	0	0	0	0	0	0	0	0	0	0	0	0	0	0	0	0	0	0	0	0	0	0	0	0	8470e529b18b19a0b25e597feae96393	d__Bacteria; k__norank; p__Bacteroidota; c__Bacteroidia; o__Bacteroidales; f__Prevotellaceae; g__Prevotellaceae_NK3B31_group; s__uncultured_bacterium	1
92ae3127ddf482ac6e3eeb0b10969c2d	15	5	0	0	0	0	0	0	0	0	0	0	0	0	0	0	0	0	0	0	0	0	0	0	0	0	0	0	0	0	0	0	0	0	0	0	0	0	0	0	c7df9ddc99c08cc94dfec94f307bf679	d__Bacteria; k__norank; p__Bacteroidota; c__Bacteroidia; o__Bacteroidales; f__Tannerellaceae; g__Parabacteroides; s__uncultured_bacterium	1
7714698f73332afc93e1dc217cde91cc	0	11	0	9	0	0	0	0	0	0	0	0	0	0	0	0	0	0	0	0	0	0	0	0	0	0	0	0	0	0	0	0	0	0	0	0	0	0	0	0	42d475083a4fe126f1b79812b8158930	d__Bacteria; k__norank; p__Firmicutes; c__Clostridia; o__Clostridia_UCG-014; f__norank; g__norank; s__uncultured_bacterium	1
15af0cc3faf83aae7b3491547503bd63	0	0	17	0	3	0	0	0	0	0	0	0	0	0	0	0	0	0	0	0	0	0	0	0	0	0	0	0	0	0	0	0	0	0	0	0	0	0	0	0	c16fc9894205708bf1af8c67e7d81511	d__Bacteria; k__norank; p__Firmicutes; c__Clostridia; o__Lachnospirales; f__Lachnospiraceae; g__Lachnospiraceae_FCS020_group; s__uncultured_bacterium	1
27ba2e256f99f1993e8a501012e2d40c	0	0	8	0	0	0	0	0	0	12	0	0	0	0	0	0	0	0	0	0	0	0	0	0	0	0	0	0	0	0	0	0	0	0	0	0	0	0	0	0	b74e3a0ff7d461f0f1ded47d7795506f	d__Bacteria; k__norank; p__Firmicutes; c__Clostridia; o__Lachnospirales; f__Lachnospiraceae; g__Sellimonas; s__uncultured_bacterium	1
97de3723d89a54cce6d06b9593ce3403	0	0	0	0	20	0	0	0	0	0	0	0	0	0	0	0	0	0	0	0	0	0	0	0	0	0	0	0	0	0	0	0	0	0	0	0	0	0	0	0	e3fa506ab61f6a4dfbf1610ef5af5bf5	d__Bacteria; k__norank; p__Firmicutes; c__Clostridia; o__Oscillospirales; f__Oscillospiraceae; g__Colidextribacter; s__uncultured_bacterium	1
83cb44687a9b661c8ac26bb8762758d4	0	0	0	0	0	15	0	0	0	0	0	0	0	0	0	0	0	5	0	0	0	0	0	0	0	0	0	0	0	0	0	0	0	0	0	0	0	0	0	0	ff803b425d23b5ac39537f12f7e8d385	d__Bacteria; k__norank; p__Fusobacteriota; c__Fusobacteriia; o__Fusobacteriales; f__Leptotrichiaceae; g__Leptotrichia; s__Leptotrichia_sp._oral_clone_FP036	1
b1d5f12c8464e29c215c4a295823f0b6	0	0	0	0	0	7	0	0	0	0	0	0	0	0	0	0	0	13	0	0	0	0	0	0	0	0	0	0	0	0	0	0	0	0	0	0	0	0	0	0	d341c855dba2d2928f81eca49df8eb67	d__Bacteria; k__norank; p__Campilobacterota; c__Campylobacteria; o__Campylobacterales; f__Campylobacteraceae; g__Campylobacter; s__uncultured_organism	1
1e6d1b36d13b7fe75c1e2afb7b747c08	0	0	0	0	0	12	0	5	0	0	0	0	0	0	0	0	0	0	0	0	0	0	0	3	0	0	0	0	0	0	0	0	0	0	0	0	0	0	0	0	41b21da3ec87c1fe0f7ba31715b6e8e9	d__Bacteria; k__norank; p__Chloroflexi; c__Anaerolineae; o__Anaerolineales; f__Anaerolineaceae; g__Longilinea; s__uncultured_bacterium	1
4a293f171243c1380706867366c9feaa	0	0	0	0	0	0	0	0	0	0	0	20	0	0	0	0	0	0	0	0	0	0	0	0	0	0	0	0	0	0	0	0	0	0	0	0	0	0	0	0	2656b9aa9bf1d87969b64cb9a22563d5	d__Bacteria; k__norank; p__Campilobacterota; c__Campylobacteria; o__Campylobacterales; f__Arcobacteraceae; g__Poseidonibacter; s__bioreactor_metagenome	1
11cb6027954eb6d905a887164d84c836	0	0	0	0	0	0	0	0	0	0	0	0	0	3	3	0	0	0	0	0	0	0	0	4	8	2	0	0	0	0	0	0	0	0	0	0	0	0	0	0	9e78a9197a19b2826f2dabf375274d92	d__Bacteria; k__norank; p__Firmicutes; c__Bacilli; o__Lactobacillales; f__Streptococcaceae; g__Streptococcus; s__uncultured_bacterium	1
d3f182142af2fb724e6e1b314ac21ae2	0	0	0	0	0	0	0	0	0	0	0	0	0	0	5	0	0	0	0	0	0	0	0	0	0	0	0	0	0	10	0	0	0	0	0	5	0	0	0	0	7a8c86a364258f058a2b84f0cbd1e577	d__Bacteria; k__norank; p__Actinobacteriota; c__Thermoleophilia; o__Gaiellales; f__uncultured; g__uncultured; s__uncultured_bacterium	1
4107e3b03a42eff2769b13e57f9e46cc	0	0	0	0	0	0	0	0	0	0	0	0	0	0	0	0	0	0	0	3	0	0	0	0	0	0	0	0	0	0	0	17	0	0	0	0	0	0	0	0	05b06d0131d5d9471f9a57dbf9a64669	d__Bacteria; k__norank; p__Proteobacteria; c__Gammaproteobacteria; o__Burkholderiales; f__Comamonadaceae; g__Ottowia; s__uncultured_bacterium	1
9e4e181c434d105db238c373b5380f36	0	0	0	0	0	0	0	0	0	0	0	0	0	0	0	0	0	0	0	0	0	0	0	20	0	0	0	0	0	0	0	0	0	0	0	0	0	0	0	0	184e43299a7f99712f25cfca4d6e82a1	d__Bacteria; k__norank; p__Firmicutes; c__Clostridia; o__Peptostreptococcales-Tissierellales; f__Anaerovoracaceae; g__Family_XIII_AD3011_group; s__uncultured_bacterium	1
f67137ca13fd843ba28edce3e67c05c0	0	0	0	0	0	0	0	0	0	0	0	0	0	0	0	0	0	0	0	0	0	0	0	7	0	0	5	4	4	0	0	0	0	0	0	0	0	0	0	0	ff1ab05ce93e06bd6665d4b344d15002	d__Bacteria; k__norank; p__Firmicutes; c__Clostridia; o__Oscillospirales; f__Oscillospiraceae; g__NK4A214_group; s__uncultured_bacterium	1
0d5ddd9decd6e9e11f9b66bcbca8fb96	0	0	0	0	0	0	0	0	0	0	0	0	0	0	0	0	0	0	0	0	0	0	0	0	0	0	0	0	0	0	0	14	0	6	0	0	0	0	0	0	25f87f98781e7bf7dcd66d79057751d4	d__Bacteria; k__norank; p__Firmicutes; c__Clostridia; o__Oscillospirales; f__Oscillospiraceae; g__UCG-002; s__uncultured_bacterium	1
e0407d375e18f31c95c7b40c0daa840c	0	0	0	0	0	0	0	0	0	0	0	0	0	0	0	0	0	0	0	0	0	0	0	0	0	0	0	0	0	0	0	7	3	3	0	0	0	3	0	4	74601a842a0512d33bb648047d144de8	d__Bacteria; k__norank; p__Firmicutes; c__Clostridia; o__Oscillospirales; f__Oscillospiraceae; g__Colidextribacter; s__uncultured_bacterium	1
0fb77dc0e2fca06caa0019bef1011491	0	0	0	0	0	0	0	0	0	0	0	0	0	0	0	0	0	0	0	0	0	0	0	0	0	0	0	0	0	0	0	0	11	0	9	0	0	0	0	0	5f95048c0d2cfb2ce40532232ba6678e	d__Bacteria; k__norank; p__Firmicutes; c__Bacilli; o__Lactobacillales; f__Lactobacillaceae; g__Lactobacillus; s__Lactobacillus_fermentum	1
c07b3e8e5958f123a77e5b88b9486b64	0	0	0	0	0	0	0	0	0	0	0	0	0	0	0	0	0	0	0	0	0	0	0	0	0	0	0	0	0	0	0	0	0	6	5	2	0	7	0	0	0af58d110fda5f5ccf0d5556e1dc266c	d__Bacteria; k__norank; p__Firmicutes; c__Clostridia; o__Lachnospirales; f__Lachnospiraceae; g__uncultured; s__uncultured_bacterium	1
7867efa1a16cb93bdec8cfed5ae9d704	0	0	0	0	0	0	0	0	0	0	0	0	0	0	0	0	0	0	0	0	0	0	0	0	0	0	0	0	0	0	0	0	0	0	20	0	0	0	0	0	905c46e03a5bb0d43aa0b3e9433413cd	d__Bacteria; k__norank; p__Firmicutes; c__Clostridia; o__Lachnospirales; f__Lachnospiraceae; g__Lachnospiraceae_NK4A136_group; s__uncultured_bacterium	1
ab923f1dc4ef449826cbcc361f1387c4	0	0	0	0	0	0	0	0	0	0	0	0	0	0	0	0	0	0	0	0	0	0	0	0	0	0	0	0	0	0	0	0	0	0	20	0	0	0	0	0	f69c945cc03f3c6286b44ede37b3ac39	d__Bacteria; k__norank; p__Chloroflexi; c__Anaerolineae; o__Caldilineales; f__Caldilineaceae; g__uncultured; s__uncultured_bacterium	1
96203c4f15c3f9216b226a54a5eb3983	8	0	0	8	3	0	0	0	0	0	0	0	0	0	0	0	0	0	0	0	0	0	0	0	0	0	0	0	0	0	0	0	0	0	0	0	0	0	0	0	5f63c812a9a74678a27f35e31edbafc7	d__Bacteria; k__norank; p__Chloroflexi; c__Chloroflexia; o__Thermomicrobiales; f__JG30-KF-CM45; g__norank; s__uncultured_bacterium	1
60f40fe03d36b5debe41f641efcf5843	0	5	6	0	8	0	0	0	0	0	0	0	0	0	0	0	0	0	0	0	0	0	0	0	0	0	0	0	0	0	0	0	0	0	0	0	0	0	0	0	9b16c313e424880522f0b9a26ca468da	d__Bacteria; k__norank; p__Sumerlaeota; c__Sumerlaeia; o__Sumerlaeales; f__Sumerlaeaceae; g__Sumerlaea; s__uncultured_gamma_proteobacterium	1
8470e529b18b19a0b25e597feae96393	0	0	19	0	0	0	0	0	0	0	0	0	0	0	0	0	0	0	0	0	0	0	0	0	0	0	0	0	0	0	0	0	0	0	0	0	0	0	0	0	f0fcc55700c2aa774375a0fc513e641f	d__Bacteria; k__norank; p__Proteobacteria; c__Gammaproteobacteria; o__Burkholderiales; f__Comamonadaceae; g__Aquabacterium; s__uncultured_bacterium	1
c7df9ddc99c08cc94dfec94f307bf679	0	0	0	0	19	0	0	0	0	0	0	0	0	0	0	0	0	0	0	0	0	0	0	0	0	0	0	0	0	0	0	0	0	0	0	0	0	0	0	0	43c3ff67045742e503883ac3128258f7	d__Bacteria; k__norank; p__Bacteroidota; c__Bacteroidia; o__Cytophagales; f__Microscillaceae; g__uncultured; s__metagenome	1
42d475083a4fe126f1b79812b8158930	0	0	0	0	0	10	0	0	0	0	0	0	0	0	0	0	0	5	0	0	0	0	0	0	0	0	4	0	0	0	0	0	0	0	0	0	0	0	0	0	b24549d85b1cf51ca24a573fe011f852	d__Bacteria; k__norank; p__Proteobacteria; c__Alphaproteobacteria; o__Caulobacterales; f__Hyphomonadaceae; g__Hirschia; s__metagenome	1
920461b3003db38013bcfd54ca8b6576	0	0	0	0	0	0	0	0	0	0	0	0	0	0	0	0	0	0	3	0	0	3	0	0	0	2	0	0	2	0	5	0	0	0	0	0	0	4	0	0	59e73f66f11d70ec30d8129229f3f2e3	d__Bacteria; k__norank; p__Actinobacteriota; c__Actinobacteria; o__Propionibacteriales; f__Propionibacteriaceae; g__uncultured; s__uncultured_bacterium	1
c16fc9894205708bf1af8c67e7d81511	0	0	0	0	0	0	0	0	0	0	0	0	0	0	0	0	0	0	0	0	9	0	0	0	0	0	0	0	0	0	10	0	0	0	0	0	0	0	0	0	665aadb719ed2ec3fd8267df4f14f8b1	d__Bacteria; k__norank; p__Proteobacteria; c__Alphaproteobacteria; o__Rhizobiales; f__Devosiaceae; g__uncultured; s__metagenome	1
b74e3a0ff7d461f0f1ded47d7795506f	0	0	0	0	0	0	0	0	0	0	0	0	0	0	0	0	0	0	0	0	0	10	0	0	9	0	0	0	0	0	0	0	0	0	0	0	0	0	0	0	ddf516f7d3371662e4d3529ed4fb2047	d__Bacteria; k__norank; p__Chloroflexi; c__Anaerolineae; o__Caldilineales; f__Caldilineaceae; g__uncultured; s__metagenome	1
e3fa506ab61f6a4dfbf1610ef5af5bf5	0	0	0	0	0	0	0	0	0	0	0	0	0	0	0	0	0	0	0	0	0	0	0	0	0	9	0	0	0	10	0	0	0	0	0	0	0	0	0	0	511774086f19440f24a2f38906c036d0	d__Bacteria; k__norank; p__Bacteroidota; c__Bacteroidia; o__Bacteroidales; f__Muribaculaceae; g__norank; s__uncultured_bacterium	1
ff803b425d23b5ac39537f12f7e8d385	0	0	0	0	0	0	0	0	0	0	0	0	0	0	0	0	0	0	0	0	0	0	0	0	0	0	0	0	0	19	0	0	0	0	0	0	0	0	0	0	6d042328eeef89fc1f92722415baf650	d__Bacteria; k__norank; p__Firmicutes; c__Clostridia; o__Oscillospirales; f__Oscillospiraceae; g__uncultured; s__uncultured_bacterium	1
d341c855dba2d2928f81eca49df8eb67	0	0	0	0	0	0	0	0	0	0	0	0	0	0	0	0	0	0	0	0	0	0	0	0	0	0	0	0	0	0	3	0	0	5	0	0	0	11	0	0	0513c9a78458ffb627a664f66716218a	d__Bacteria; k__norank; p__Firmicutes; c__Clostridia; o__Oscillospirales; f__UCG-011; g__norank; s__uncultured_bacterium	1
41b21da3ec87c1fe0f7ba31715b6e8e9	0	0	0	0	0	0	0	0	0	0	0	0	0	0	0	0	0	0	0	0	0	0	0	0	0	0	0	0	0	0	0	0	0	19	0	0	0	0	0	0	5ca6b968fa67e8885816e0ad64636b77	d__Bacteria; k__norank; p__Bacteroidota; c__Bacteroidia; o__Bacteroidales; f__Tannerellaceae; g__Parabacteroides; s__uncultured_bacterium	1
2656b9aa9bf1d87969b64cb9a22563d5	0	0	0	0	0	0	0	0	0	0	0	0	0	0	0	0	0	0	0	0	0	0	0	0	0	0	0	0	0	0	0	0	0	8	0	0	11	0	0	0	62359f7f3b6fb8143ddd880b5b37e1dd	d__Bacteria; k__norank; p__Firmicutes; c__Clostridia; o__Lachnospirales; f__Lachnospiraceae; g__Lachnospiraceae_NK4A136_group; s__uncultured_bacterium	1
9e78a9197a19b2826f2dabf375274d92	0	0	0	0	0	0	0	0	0	0	0	0	0	0	0	0	0	0	0	0	0	0	0	0	0	0	0	0	0	0	0	0	0	19	0	0	0	0	0	0	714653ed836cd6c31d9d63d844d06b93	d__Bacteria; k__norank; p__Bacteroidota; c__Bacteroidia; o__Bacteroidales; f__p-251-o5; g__norank; s__uncultured_bacterium	1
7a8c86a364258f058a2b84f0cbd1e577	0	0	0	0	0	0	0	0	0	0	0	0	0	0	0	0	0	0	0	0	0	0	0	0	0	0	0	0	0	0	0	0	0	0	0	19	0	0	0	0	467fa5106d00b51dcc35b1d62e72062e	d__Bacteria; k__norank; p__Bacteroidota; c__Bacteroidia; o__Bacteroidales; f__Porphyromonadaceae; g__Porphyromonas; s__uncultured_bacterium	1
05b06d0131d5d9471f9a57dbf9a64669	0	0	0	0	0	0	0	0	0	0	0	0	0	0	0	0	0	0	0	0	0	0	0	0	0	0	0	0	0	0	0	0	0	0	0	0	19	0	0	0	0b9d0e624a0f238cf8b6598a87831fff	d__Bacteria; k__norank; p__Firmicutes; c__Clostridia; o__Oscillospirales; f__Butyricicoccaceae; g__Butyricicoccus; s__uncultured_Butyricicoccus_sp.	1
184e43299a7f99712f25cfca4d6e82a1	10	3	0	0	5	0	0	0	0	0	0	0	0	0	0	0	0	0	0	0	0	0	0	0	0	0	0	0	0	0	0	0	0	0	0	0	0	0	0	0	0e4c4d4ebc4a1b6f5d60e2a9afbc4236	d__Bacteria; k__norank; p__Firmicutes; c__Clostridia; o__Lachnospirales; f__Lachnospiraceae; g__Lachnoclostridium; s__uncultured_bacterium	1
ff1ab05ce93e06bd6665d4b344d15002	4	7	4	0	3	0	0	0	0	0	0	0	0	0	0	0	0	0	0	0	0	0	0	0	0	0	0	0	0	0	0	0	0	0	0	0	0	0	0	0	cc91936f72b53e84bce76f4466de6ace	d__Bacteria; k__norank; p__Actinobacteriota; c__Actinobacteria; o__PeM15; f__norank; g__norank; s__metagenome	1
25f87f98781e7bf7dcd66d79057751d4	0	0	18	0	0	0	0	0	0	0	0	0	0	0	0	0	0	0	0	0	0	0	0	0	0	0	0	0	0	0	0	0	0	0	0	0	0	0	0	0	c505c60a5d88a70e4bd211850806460e	d__Bacteria; k__norank; p__Desulfobacterota; c__Desulfovibrionia; o__Desulfovibrionales; f__Desulfomicrobiaceae; g__Desulfomicrobium; s__uncultured_bacterium	1
74601a842a0512d33bb648047d144de8	0	0	0	0	0	0	0	0	0	0	0	0	9	0	0	0	0	0	0	0	0	0	0	0	9	0	0	0	0	0	0	0	0	0	0	0	0	0	0	0	683b3d0678aac5463b018db96cc6866b	d__Bacteria; k__norank; p__Proteobacteria; c__Gammaproteobacteria; o__Nitrosococcales; f__Nitrosococcaceae; g__CI75cm.2.12; s__uncultured_bacterium	1
5f95048c0d2cfb2ce40532232ba6678e	0	0	0	0	0	0	0	0	0	0	0	0	0	2	0	0	0	0	0	0	0	0	0	0	0	0	0	0	0	0	0	3	0	0	0	13	0	0	0	0	f5a6865451a3b138f4915c5ab445a0a7	d__Bacteria; k__norank; p__Proteobacteria; c__Alphaproteobacteria; o__Rhizobiales; f__Xanthobacteraceae; g__Rhodoplanes; s__metagenome	1
0af58d110fda5f5ccf0d5556e1dc266c	0	0	0	0	0	0	0	0	0	0	0	0	0	0	0	0	0	12	0	0	0	0	0	0	0	0	0	0	0	0	0	0	0	0	0	0	6	0	0	0	057fddd9929e7c8fd236831a8b09f1f4	d__Bacteria; k__norank; p__Bacteroidota; c__Bacteroidia; o__Bacteroidales; f__Prevotellaceae; g__Prevotella; s__uncultured_bacterium	1
905c46e03a5bb0d43aa0b3e9433413cd	0	0	0	0	0	0	0	0	0	0	0	0	0	0	0	0	0	0	0	0	0	0	0	18	0	0	0	0	0	0	0	0	0	0	0	0	0	0	0	0	5235d61eaf0eb18b2c723b3418dca60d	d__Bacteria; k__norank; p__Cyanobacteria; c__Vampirivibrionia; o__Obscuribacterales; f__Obscuribacteraceae; g__Candidatus_Obscuribacter; s__uncultured_bacterium	1
f69c945cc03f3c6286b44ede37b3ac39	0	0	0	0	0	0	0	0	0	0	0	0	0	0	0	0	0	0	0	0	0	0	0	0	0	0	0	0	0	0	12	2	0	0	0	0	0	0	4	0	6ccb7549a5e55cedf264420acaaf471f	d__Bacteria; k__norank; p__Firmicutes; c__Clostridia; o__Christensenellales; f__Christensenellaceae; g__Christensenellaceae_R-7_group; s__uncultured_bacterium	1
5f63c812a9a74678a27f35e31edbafc7	0	0	0	0	0	0	0	0	0	0	0	0	0	0	0	0	0	0	0	0	0	0	0	0	0	0	0	0	0	0	5	0	0	5	2	6	0	0	0	0	fb39fda73887cceb0b7834b2100e7896	d__Bacteria; k__norank; p__Bacteroidota; c__Bacteroidia; o__Bacteroidales; f__Prevotellaceae; g__Prevotella; s__uncultured_bacterium	1
9b16c313e424880522f0b9a26ca468da	0	0	0	0	0	0	0	0	0	0	0	0	0	0	0	0	0	0	0	0	0	0	0	0	0	0	0	0	0	0	0	16	0	0	0	0	0	2	0	0	03f5154b8436c3c6bfd9414fc47c244b	d__Bacteria; k__norank; p__Bacteroidota; c__Bacteroidia; o__Bacteroidales; f__Muribaculaceae; g__norank; s__uncultured_bacterium	1
f0fcc55700c2aa774375a0fc513e641f	0	0	0	0	0	0	0	0	0	0	0	0	0	0	0	0	0	0	0	0	0	0	0	0	0	0	0	0	0	0	0	18	0	0	0	0	0	0	0	0	40eb2ff2f20ee36f700d0a1677b208a7	d__Bacteria; k__norank; p__Firmicutes; c__Clostridia; o__Clostridia_UCG-014; f__norank; g__norank; s__uncultured_bacterium	1
43c3ff67045742e503883ac3128258f7	0	0	0	0	0	0	0	0	0	0	0	0	0	0	0	0	0	0	0	0	0	0	0	0	0	0	0	0	0	0	0	0	18	0	0	0	0	0	0	0	77159126e25df336b412529837470275	d__Bacteria; k__norank; p__Bacteroidota; c__Bacteroidia; o__Bacteroidales; f__Prevotellaceae; g__Prevotella; s__uncultured_bacterium	1
b24549d85b1cf51ca24a573fe011f852	0	0	0	0	0	0	0	0	0	0	0	0	0	0	0	0	0	0	0	0	0	0	0	0	0	0	0	0	0	0	0	0	18	0	0	0	0	0	0	0	140be4086576762de2318ef38692c64a	d__Bacteria; k__norank; p__Firmicutes; c__Clostridia; o__Oscillospirales; f__Ruminococcaceae; g__uncultured; s__uncultured_bacterium	1
59e73f66f11d70ec30d8129229f3f2e3	0	0	0	0	0	0	0	0	0	0	0	0	0	0	0	0	0	0	0	0	0	0	0	0	0	0	0	0	0	0	0	0	0	7	0	11	0	0	0	0	0d4d6d915bedc051204128900c80e7c2	d__Bacteria; k__norank; p__NB1-j; c__norank; o__norank; f__norank; g__norank; s__uncultured_bacterium	1
665aadb719ed2ec3fd8267df4f14f8b1	0	0	0	0	0	0	0	0	0	0	0	0	0	0	0	0	0	0	0	0	0	0	0	0	0	0	0	0	0	0	0	0	0	0	0	0	0	0	7	11	b05fed40ae6e17c96f9fe1fbdc3a0889	d__Bacteria; k__norank; p__Proteobacteria; c__Gammaproteobacteria; o__Burkholderiales; f__Nitrosomonadaceae; g__Ellin6067; s__uncultured_bacterium	1
ddf516f7d3371662e4d3529ed4fb2047	0	0	0	0	0	0	0	0	0	0	0	0	0	0	0	0	0	0	0	0	0	0	0	0	0	0	0	0	0	0	0	0	0	0	0	0	0	0	18	0	85bc6b26ff2db42d1eb2b2543c19216d	d__Bacteria; k__norank; p__Actinobacteriota; c__Acidimicrobiia; o__Microtrichales; f__Ilumatobacteraceae; g__CL500-29_marine_group; s__metagenome	1
511774086f19440f24a2f38906c036d0	9	0	0	0	8	0	0	0	0	0	0	0	0	0	0	0	0	0	0	0	0	0	0	0	0	0	0	0	0	0	0	0	0	0	0	0	0	0	0	0	150c1cdaa71d766e892f3dda2b642355	d__Bacteria; k__norank; p__Bacteroidota; c__Bacteroidia; o__Sphingobacteriales; f__KD3-93; g__norank; s__uncultured_bacterium	1
6d042328eeef89fc1f92722415baf650	9	0	8	0	0	0	0	0	0	0	0	0	0	0	0	0	0	0	0	0	0	0	0	0	0	0	0	0	0	0	0	0	0	0	0	0	0	0	0	0	f38865e411d2e755520081af6ad4a9ef	d__Bacteria; k__norank; p__Proteobacteria; c__Alphaproteobacteria; o__Rhodobacterales; f__Rhodobacteraceae; g__norank; s__uncultured_bacterium	1
0513c9a78458ffb627a664f66716218a	0	9	0	6	0	0	0	2	0	0	0	0	0	0	0	0	0	0	0	0	0	0	0	0	0	0	0	0	0	0	0	0	0	0	0	0	0	0	0	0	c9eb420b83d847e8aa30b36f8492e308	d__Bacteria; k__norank; p__Chloroflexi; c__Anaerolineae; o__SBR1031; f__norank; g__norank; s__uncultured_bacterium	1
5ca6b968fa67e8885816e0ad64636b77	0	0	14	0	0	0	0	0	0	0	0	0	0	0	0	0	0	0	0	0	0	0	0	0	0	0	0	0	0	0	0	0	0	3	0	0	0	0	0	0	3857b7c2b9b0dd8db16b27f075db80ce	d__Bacteria; k__norank; p__Bacteroidota; c__Bacteroidia; o__Bacteroidales; f__Bacteroidetes_vadinHA17; g__norank; s__uncultured_bacterium	1
62359f7f3b6fb8143ddd880b5b37e1dd	0	0	0	4	2	0	0	0	0	0	0	11	0	0	0	0	0	0	0	0	0	0	0	0	0	0	0	0	0	0	0	0	0	0	0	0	0	0	0	0	d31443ce35fb5e712056dce68e471cab	d__Bacteria; k__norank; p__Synergistota; c__Synergistia; o__Synergistales; f__Synergistaceae; g__Lactivibrio; s__metagenome	1
714653ed836cd6c31d9d63d844d06b93	0	0	0	0	17	0	0	0	0	0	0	0	0	0	0	0	0	0	0	0	0	0	0	0	0	0	0	0	0	0	0	0	0	0	0	0	0	0	0	0	1f2cb75afb201830ffdd3c8feb474efa	d__Bacteria; k__norank; p__Bacteroidota; c__Bacteroidia; o__Bacteroidales; f__Tannerellaceae; g__Parabacteroides; s__uncultured_bacterium	1
467fa5106d00b51dcc35b1d62e72062e	0	0	0	0	0	6	0	0	0	0	0	0	0	0	0	0	0	11	0	0	0	0	0	0	0	0	0	0	0	0	0	0	0	0	0	0	0	0	0	0	eab0b59ce46d1b576f666c8c3df48b1d	d__Bacteria; k__norank; p__Bacteroidota; c__Bacteroidia; o__Bacteroidales; f__Tannerellaceae; g__Parabacteroides; s__uncultured_bacterium	1
0b9d0e624a0f238cf8b6598a87831fff	0	0	0	0	0	13	0	0	0	0	0	0	0	0	0	0	0	0	0	0	0	0	4	0	0	0	0	0	0	0	0	0	0	0	0	0	0	0	0	0	a0efd0107fe1b8fc4d765807b6d1de81	d__Bacteria; k__norank; p__Bacteroidota; c__Bacteroidia; o__Bacteroidales; f__Tannerellaceae; g__Parabacteroides; s__uncultured_bacterium	1
0e4c4d4ebc4a1b6f5d60e2a9afbc4236	0	0	0	0	0	0	0	0	0	0	0	0	0	0	0	0	0	0	17	0	0	0	0	0	0	0	0	0	0	0	0	0	0	0	0	0	0	0	0	0	bbbf7b026f55996e85e351a428e50352	d__Bacteria; k__norank; p__Firmicutes; c__Clostridia; o__Oscillospirales; f__Butyricicoccaceae; g__Butyricicoccus; s__uncultured_bacterium	1
cc91936f72b53e84bce76f4466de6ace	0	0	0	0	0	0	0	0	0	0	0	0	0	0	0	0	0	0	0	0	0	0	0	0	0	0	0	0	0	0	5	0	0	0	8	4	0	0	0	0	2a6dd4a867cbe5f12c098c821b5f0bb1	d__Bacteria; k__norank; p__Firmicutes; c__Clostridia; o__Oscillospirales; f__UCG-010; g__norank; s__gut_metagenome	1
c505c60a5d88a70e4bd211850806460e	0	0	0	0	0	0	0	0	0	0	0	0	0	0	0	0	0	0	0	0	0	0	0	0	0	0	0	0	0	0	0	3	4	10	0	0	0	0	0	0	e42960e6f207ad9c83d52f4b4c61b5bd	d__Bacteria; k__norank; p__Bacteroidota; c__Bacteroidia; o__Bacteroidales; f__Bacteroidaceae; g__Bacteroides; s__uncultured_organism	1
683b3d0678aac5463b018db96cc6866b	0	0	0	0	0	0	0	0	0	0	0	0	0	0	0	0	0	0	0	0	0	0	0	0	0	0	0	0	0	0	0	0	0	5	0	3	9	0	0	0	9bc9654742e01830e0fe867dfd5df883	d__Bacteria; k__norank; p__Bacteroidota; c__Bacteroidia; o__Bacteroidales; f__Marinifilaceae; g__Butyricimonas; s__uncultured_organism	1
f5a6865451a3b138f4915c5ab445a0a7	0	0	0	0	0	0	0	0	0	0	0	0	0	0	0	0	0	0	0	0	0	0	0	0	0	0	0	0	0	0	0	0	0	10	0	0	7	0	0	0	76ebcd4af4c0b67395a281f37a6fb4e3	d__Bacteria; k__norank; p__Bacteroidota; c__Bacteroidia; o__Bacteroidales; f__Rikenellaceae; g__Alistipes; s__uncultured_organism	1
057fddd9929e7c8fd236831a8b09f1f4	0	0	0	0	0	0	0	0	0	0	0	0	0	0	0	0	0	0	0	0	0	0	0	0	0	0	0	0	0	0	0	0	0	0	17	0	0	0	0	0	8d4a45327e3d20d141070ab17ed18590	d__Bacteria; k__norank; p__Firmicutes; c__Clostridia; o__Lachnospirales; f__Lachnospiraceae; g__Lachnospiraceae_NK4A136_group; s__uncultured_bacterium	1
5235d61eaf0eb18b2c723b3418dca60d	0	0	0	0	0	0	0	0	0	0	0	0	0	0	0	0	0	0	0	0	0	0	0	0	0	0	0	0	0	0	0	0	0	0	0	0	0	9	0	8	105974f18c9c00602401a8d205c6991c	d__Bacteria; k__norank; p__Bacteroidota; c__Bacteroidia; o__Bacteroidales; f__Bacteroidaceae; g__Bacteroides; s__uncultured_bacterium	1
6ccb7549a5e55cedf264420acaaf471f	0	0	0	0	0	0	0	0	0	0	0	0	0	0	0	0	0	0	0	0	0	0	0	0	0	0	0	0	0	0	0	0	0	0	0	0	0	0	0	17	4f19cd8eeb6ddb5cd41fa9d4b98506a5	d__Bacteria; k__norank; p__Firmicutes; c__Clostridia; o__Lachnospirales; f__Lachnospiraceae; g__Agathobacter; s__Eubacterium_ramulus	1
fb39fda73887cceb0b7834b2100e7896	16	0	0	0	0	0	0	0	0	0	0	0	0	0	0	0	0	0	0	0	0	0	0	0	0	0	0	0	0	0	0	0	0	0	0	0	0	0	0	0	16e7ec346d76b25193d1bf042fd2b7f7	d__Bacteria; k__norank; p__Firmicutes; c__Bacilli; o__Erysipelotrichales; f__Erysipelotrichaceae; g__Clostridium_innocuum_group; s__uncultured_organism	1
03f5154b8436c3c6bfd9414fc47c244b	0	0	6	5	5	0	0	0	0	0	0	0	0	0	0	0	0	0	0	0	0	0	0	0	0	0	0	0	0	0	0	0	0	0	0	0	0	0	0	0	05cce7c12d801e4639a47e7cc5fd1a2b	d__Bacteria; k__norank; p__Firmicutes; c__Clostridia; o__Lachnospirales; f__Lachnospiraceae; g__Anaerostipes; s__metagenome	1
40eb2ff2f20ee36f700d0a1677b208a7	0	0	0	0	16	0	0	0	0	0	0	0	0	0	0	0	0	0	0	0	0	0	0	0	0	0	0	0	0	0	0	0	0	0	0	0	0	0	0	0	78590d715616a96972435edf135d7dac	d__Bacteria; k__norank; p__Armatimonadota; c__Fimbriimonadia; o__Fimbriimonadales; f__Fimbriimonadaceae; g__norank; s__uncultured_bacterium	1
77159126e25df336b412529837470275	0	0	0	0	0	11	0	0	0	0	0	0	0	0	0	0	0	5	0	0	0	0	0	0	0	0	0	0	0	0	0	0	0	0	0	0	0	0	0	0	ef5d083494342ae72f55b57aa3f9836e	d__Bacteria; k__norank; p__Bacteroidota; c__Bacteroidia; o__Cytophagales; f__Microscillaceae; g__OLB12; s__uncultured_bacterium	1
140be4086576762de2318ef38692c64a	0	0	0	0	0	0	0	0	0	0	0	0	0	0	0	0	0	0	0	0	0	0	0	0	0	3	0	0	0	0	0	0	0	0	0	0	13	0	0	0	5d9c092042a0cc94cb2556c9c547e1b3	d__Bacteria; k__norank; p__Myxococcota; c__Polyangia; o__Polyangiales; f__Polyangiaceae; g__Pajaroellobacter; s__uncultured_soil_bacterium	1
0d4d6d915bedc051204128900c80e7c2	0	0	0	0	0	0	0	0	0	0	0	0	0	0	0	0	0	0	0	0	0	0	0	0	0	0	0	0	0	0	0	12	4	0	0	0	0	0	0	0	4adbdd041f2c65bf17ec080d768ccba1	d__Bacteria; k__norank; p__Proteobacteria; c__Alphaproteobacteria; o__Defluviicoccales; f__uncultured; g__uncultured; s__metagenome	1
b05fed40ae6e17c96f9fe1fbdc3a0889	0	0	0	0	0	0	0	0	0	0	0	0	0	0	0	0	0	0	0	0	0	0	0	0	0	0	0	0	0	0	0	11	0	5	0	0	0	0	0	0	9da4412de6eed396fd5bad4dfce52586	d__Bacteria; k__norank; p__Proteobacteria; c__Gammaproteobacteria; o__Burkholderiales; f__Comamonadaceae; g__Comamonas; s__uncultured_bacterium	1
85bc6b26ff2db42d1eb2b2543c19216d	0	0	0	0	0	0	0	0	0	0	0	0	0	0	0	0	0	0	0	0	0	0	0	0	0	0	0	0	0	0	0	5	7	0	4	0	0	0	0	0	685f1cc829ebafe28e3ec6ab5638a6ed	d__Bacteria; k__norank; p__Proteobacteria; c__Gammaproteobacteria; o__Burkholderiales; f__Comamonadaceae; g__Rhizobacter; s__Rhizobacter_bergeniae	1
150c1cdaa71d766e892f3dda2b642355	0	0	0	0	0	0	0	0	0	0	0	0	0	0	0	0	0	0	0	0	0	0	0	0	0	0	0	0	0	0	0	5	8	0	0	0	0	3	0	0	c77f12859dcbe2005c4c39d93fc99460	d__Bacteria; k__norank; p__Proteobacteria; c__Gammaproteobacteria; o__Burkholderiales; f__Comamonadaceae; g__Ottowia; s__metagenome	1
f38865e411d2e755520081af6ad4a9ef	0	0	0	0	0	0	0	0	0	0	0	0	0	0	0	0	0	0	0	0	0	0	0	0	0	0	0	0	0	0	0	0	16	0	0	0	0	0	0	0	99476e63ab3879f45378b88eda22e6d6	d__Bacteria; k__norank; p__Chloroflexi; c__Anaerolineae; o__Anaerolineales; f__Anaerolineaceae; g__Leptolinea; s__uncultured_bacterium	1
c9eb420b83d847e8aa30b36f8492e308	0	0	0	0	0	0	0	0	0	0	0	0	0	0	0	0	0	0	0	0	0	0	0	0	0	0	0	0	0	0	0	0	0	0	4	0	0	7	0	5	51864528501ba72ffe4f3bc11a72ef96	d__Bacteria; k__norank; p__Bacteroidota; c__Bacteroidia; o__Bacteroidales; f__Prevotellaceae; g__Prevotella; s__Prevotella_jejuni	1
3857b7c2b9b0dd8db16b27f075db80ce	0	0	0	0	0	0	0	0	0	0	0	0	0	0	0	0	0	0	0	0	0	0	0	0	0	0	0	0	0	0	0	0	0	0	5	0	0	11	0	0	9b3293d08d7ad9213bce93be8f635d88	d__Bacteria; k__norank; p__Chloroflexi; c__Anaerolineae; o__Anaerolineales; f__Anaerolineaceae; g__uncultured; s__metagenome	1
d31443ce35fb5e712056dce68e471cab	0	0	0	0	0	0	0	0	0	0	0	0	0	0	0	0	0	0	0	0	0	0	0	0	0	0	0	0	0	0	0	0	0	0	0	0	16	0	0	0	bd41e79f8a3b72b272950dc8d6e0326e	d__Bacteria; k__norank; p__Proteobacteria; c__Gammaproteobacteria; o__Burkholderiales; f__Rhodocyclaceae; g__uncultured; s__uncultured_bacterium	1
1f2cb75afb201830ffdd3c8feb474efa	6	0	0	3	6	0	0	0	0	0	0	0	0	0	0	0	0	0	0	0	0	0	0	0	0	0	0	0	0	0	0	0	0	0	0	0	0	0	0	0	f49b8aa7d2d8351e5ad33f857c38ef09	d__Bacteria; k__norank; p__Firmicutes; c__Clostridia; o__Oscillospirales; f__Eubacterium_coprostanoligenes_group; g__norank; s__uncultured_bacterium	1
eab0b59ce46d1b576f666c8c3df48b1d	0	15	0	0	0	0	0	0	0	0	0	0	0	0	0	0	0	0	0	0	0	0	0	0	0	0	0	0	0	0	0	0	0	0	0	0	0	0	0	0	551641bac0bb619b937c0f58c75d2b4a	d__Bacteria; k__norank; p__Bacteroidota; c__Bacteroidia; o__Bacteroidales; f__Rikenellaceae; g__Rikenellaceae_RC9_gut_group; s__uncultured_Rikenella_sp.	1
a0efd0107fe1b8fc4d765807b6d1de81	0	0	0	15	0	0	0	0	0	0	0	0	0	0	0	0	0	0	0	0	0	0	0	0	0	0	0	0	0	0	0	0	0	0	0	0	0	0	0	0	57eaffaf7166335522b7dc73e200a723	d__Bacteria; k__norank; p__Desulfobacterota; c__Desulfovibrionia; o__Desulfovibrionales; f__Desulfovibrionaceae; g__Desulfovibrio; s__uncultured_Desulfovibrionaceae_bacterium	1
bbbf7b026f55996e85e351a428e50352	0	0	0	0	0	5	0	0	0	0	0	0	0	0	0	0	0	10	0	0	0	0	0	0	0	0	0	0	0	0	0	0	0	0	0	0	0	0	0	0	18f0b296d7abb9a3b0c13c2fd54f59a3	d__Bacteria; k__norank; p__Bacteroidota; c__Bacteroidia; o__Bacteroidales; f__F082; g__norank; s__uncultured_bacterium	1
2a6dd4a867cbe5f12c098c821b5f0bb1	0	0	0	0	0	0	7	0	0	0	0	0	0	0	0	0	0	0	8	0	0	0	0	0	0	0	0	0	0	0	0	0	0	0	0	0	0	0	0	0	2904dcd8cb6a26bc1027a7087602f818	d__Bacteria; k__norank; p__Firmicutes; c__Clostridia; o__Lachnospirales; f__Lachnospiraceae; g__uncultured; s__uncultured_bacterium	1
e42960e6f207ad9c83d52f4b4c61b5bd	0	0	0	0	0	0	0	15	0	0	0	0	0	0	0	0	0	0	0	0	0	0	0	0	0	0	0	0	0	0	0	0	0	0	0	0	0	0	0	0	835e46c3d5a20072389deb9e31cb1985	d__Bacteria; k__norank; p__Bacteroidota; c__Bacteroidia; o__Bacteroidales; f__Muribaculaceae; g__norank; s__uncultured_bacterium	1
9bc9654742e01830e0fe867dfd5df883	0	0	0	0	0	0	0	0	8	0	0	0	0	0	0	0	0	0	0	0	7	0	0	0	0	0	0	0	0	0	0	0	0	0	0	0	0	0	0	0	117cac2002f161b6375d8d292a159a11	d__Bacteria; k__norank; p__Firmicutes; c__Clostridia; o__Lachnospirales; f__Lachnospiraceae; g__uncultured; s__uncultured_bacterium	1
76ebcd4af4c0b67395a281f37a6fb4e3	0	0	0	0	0	0	0	0	8	0	0	0	0	0	0	0	0	0	7	0	0	0	0	0	0	0	0	0	0	0	0	0	0	0	0	0	0	0	0	0	482cfff670a27f3244f29606e146a2f7	d__Bacteria; k__norank; p__Bacteroidota; c__Bacteroidia; o__Bacteroidales; f__Prevotellaceae; g__Prevotella; s__uncultured_Prevotella_sp.	1
8d4a45327e3d20d141070ab17ed18590	0	0	0	0	0	0	0	0	0	0	0	15	0	0	0	0	0	0	0	0	0	0	0	0	0	0	0	0	0	0	0	0	0	0	0	0	0	0	0	0	394f94be36d9d1c698b58b7783715124	d__Bacteria; k__norank; p__Bacteroidota; c__Bacteroidia; o__Bacteroidales; f__Bacteroidaceae; g__Bacteroides; s__Bacteroides_cellulosilyticus_DSM_14838	1
105974f18c9c00602401a8d205c6991c	0	0	0	0	0	0	0	0	0	0	0	0	0	12	0	0	0	0	0	0	0	0	3	0	0	0	0	0	0	0	0	0	0	0	0	0	0	0	0	0	54ba33ea2e14c1c8678461e8ebd82cb3	d__Bacteria; k__norank; p__Firmicutes; c__Clostridia; o__Clostridia_vadinBB60_group; f__norank; g__norank; s__unidentified	1
4f19cd8eeb6ddb5cd41fa9d4b98506a5	0	0	0	0	0	0	0	0	0	0	0	0	0	7	0	0	0	0	0	0	0	0	0	0	0	0	0	0	0	0	0	0	0	0	0	0	8	0	0	0	0979b689e286de501f16264e5e788730	d__Bacteria; k__norank; p__Firmicutes; c__Clostridia; o__Lachnospirales; f__Lachnospiraceae; g__Hungatella; s__uncultured_bacterium	1
16e7ec346d76b25193d1bf042fd2b7f7	0	0	0	0	0	0	0	0	0	0	0	0	0	0	0	0	0	0	0	0	3	0	0	0	12	0	0	0	0	0	0	0	0	0	0	0	0	0	0	0	5d81aaa9decf0cd928472a706d2789c2	d__Bacteria; k__norank; p__Firmicutes; c__Bacilli; o__Erysipelotrichales; f__Erysipelotrichaceae; g__Faecalibaculum; s__Faecalibaculum_rodentium	1
05cce7c12d801e4639a47e7cc5fd1a2b	0	0	0	0	0	0	0	0	0	0	0	0	0	0	0	0	0	0	0	0	0	0	0	0	0	0	0	0	0	15	0	0	0	0	0	0	0	0	0	0	bc325bef6f0f2e7127d3d49836a1bd97	d__Bacteria; k__norank; p__Firmicutes; c__Bacilli; o__Lactobacillales; f__Carnobacteriaceae; g__Granulicatella; s__uncultured_bacterium	1
78590d715616a96972435edf135d7dac	0	0	0	0	0	0	0	0	0	0	0	0	0	0	0	0	0	0	0	0	0	0	0	0	0	0	0	0	0	0	5	0	7	3	0	0	0	0	0	0	1cb3be8789511b8b69dfb7a1ce49e165	d__Bacteria; k__norank; p__Patescibacteria; c__Saccharimonadia; o__Saccharimonadales; f__norank; g__norank; s__uncultured_bacterium	1
ef5d083494342ae72f55b57aa3f9836e	0	0	0	0	0	0	0	0	0	0	0	0	0	0	0	0	0	0	0	0	0	0	0	0	0	0	0	0	0	0	0	12	0	0	0	0	3	0	0	0	e3ba5460ac79dbadc73a1065da78cb1f	d__Bacteria; k__norank; p__Firmicutes; c__Clostridia; o__Lachnospirales; f__Lachnospiraceae; g__Butyrivibrio; s__Eubacterium_sp._oral_clone_GI038	1
5d9c092042a0cc94cb2556c9c547e1b3	0	0	0	0	0	0	0	0	0	0	0	0	0	0	0	0	0	0	0	0	0	0	0	0	0	0	0	0	0	0	0	8	7	0	0	0	0	0	0	0	83e936fa0ba6a2ce6572ee07ab2ad884	d__Bacteria; k__norank; p__Bacteroidota; c__Bacteroidia; o__Sphingobacteriales; f__Sphingobacteriaceae; g__Pedobacter; s__uncultured_Pedobacter_sp.	1
4adbdd041f2c65bf17ec080d768ccba1	0	0	0	0	0	0	0	0	0	0	0	0	0	0	0	0	0	0	0	0	0	0	0	0	0	0	0	0	0	0	0	15	0	0	0	0	0	0	0	0	64b7e4e35edb30918dc9e0b91814581d	d__Bacteria; k__norank; p__Proteobacteria; c__Alphaproteobacteria; o__Rhizobiales; f__Beijerinckiaceae; g__uncultured; s__uncultured_bacterium	1
9da4412de6eed396fd5bad4dfce52586	0	0	0	0	0	0	0	0	0	0	0	0	0	0	0	0	0	0	0	0	0	0	0	0	0	0	0	0	0	0	0	0	15	0	0	0	0	0	0	0	059a20eaf9f466a06e9f1acb93e33303	d__Bacteria; k__norank; p__Chloroflexi; c__Anaerolineae; o__Anaerolineales; f__Anaerolineaceae; g__uncultured; s__uncultured_bacterium	1
685f1cc829ebafe28e3ec6ab5638a6ed	0	0	0	0	0	0	0	0	0	0	0	0	0	0	0	0	0	0	0	0	0	0	0	0	0	0	0	0	0	0	0	0	15	0	0	0	0	0	0	0	724dfeca3e95c39f1f2c2c4eca4c7551	d__Bacteria; k__norank; p__Chloroflexi; c__Anaerolineae; o__SJA-15; f__norank; g__norank; s__uncultured_bacterium	1
c77f12859dcbe2005c4c39d93fc99460	0	0	0	0	0	0	0	0	0	0	0	0	0	0	0	0	0	0	0	0	0	0	0	0	0	0	0	0	0	0	0	0	0	15	0	0	0	0	0	0	b9adc3d4658c26eb111620b5d9f52cdb	d__Bacteria; k__norank; p__Firmicutes; c__Clostridia; o__Oscillospirales; f__Butyricicoccaceae; g__Butyricicoccus; s__uncultured_bacterium	1
99476e63ab3879f45378b88eda22e6d6	0	0	0	0	0	0	0	0	0	0	0	0	0	0	0	0	0	0	0	0	0	0	0	0	0	0	0	0	0	0	0	0	0	0	15	0	0	0	0	0	ff8add67a6fb14da95441e67a8412a35	d__Bacteria; k__norank; p__Proteobacteria; c__Alphaproteobacteria; o__Rhizobiales; f__Beijerinckiaceae; g__uncultured; s__metagenome	1
51864528501ba72ffe4f3bc11a72ef96	0	0	0	0	0	0	0	0	0	0	0	0	0	0	0	0	0	0	0	0	0	0	0	0	0	0	0	0	0	0	0	0	0	0	15	0	0	0	0	0	294d7a2de5c947c92f25101ea39d6c01	d__Bacteria; k__norank; p__Bacteroidota; c__Bacteroidia; o__Bacteroidales; f__Prevotellaceae; g__Prevotella; s__uncultured_bacterium	1
9b3293d08d7ad9213bce93be8f635d88	0	0	0	0	0	0	0	0	0	0	0	0	0	0	0	0	0	0	0	0	0	0	0	0	0	0	0	0	0	0	0	0	0	0	0	15	0	0	0	0	aef529a360e928c0af5839e855c4aecd	d__Bacteria; k__norank; p__Bacteroidota; c__Bacteroidia; o__Bacteroidales; f__Bacteroidaceae; g__Bacteroides; s__uncultured_organism	1
bd41e79f8a3b72b272950dc8d6e0326e	0	0	0	0	0	0	0	0	0	0	0	0	0	0	0	0	0	0	0	0	0	0	0	0	0	0	0	0	0	0	0	0	0	0	0	0	15	0	0	0	acc61213776cf1307bac5bc5063b79c3	d__Bacteria; k__norank; p__Firmicutes; c__Clostridia; o__Monoglobales; f__Monoglobaceae; g__Monoglobus; s__uncultured_bacterium	1
f49b8aa7d2d8351e5ad33f857c38ef09	14	0	0	0	0	0	0	0	0	0	0	0	0	0	0	0	0	0	0	0	0	0	0	0	0	0	0	0	0	0	0	0	0	0	0	0	0	0	0	0	98dc757f327879c36524c3ea89b5418a	d__Bacteria; k__norank; p__Bacteroidota; c__Bacteroidia; o__Bacteroidales; f__Rikenellaceae; g__Rikenellaceae_RC9_gut_group; s__uncultured_Bacteroidales_bacterium	1
551641bac0bb619b937c0f58c75d2b4a	4	0	8	0	2	0	0	0	0	0	0	0	0	0	0	0	0	0	0	0	0	0	0	0	0	0	0	0	0	0	0	0	0	0	0	0	0	0	0	0	c6936a09056fd7c148294933740704b3	d__Bacteria; k__norank; p__Firmicutes; c__Clostridia; o__Oscillospirales; f__Oscillospiraceae; g__UCG-005; s__uncultured_bacterium	1
57eaffaf7166335522b7dc73e200a723	5	0	0	0	9	0	0	0	0	0	0	0	0	0	0	0	0	0	0	0	0	0	0	0	0	0	0	0	0	0	0	0	0	0	0	0	0	0	0	0	f1d4954864c9df4b335858487e7df9fc	d__Bacteria; k__norank; p__Bacteroidota; c__Bacteroidia; o__Bacteroidales; f__Prevotellaceae; g__Prevotella; s__uncultured_bacterium	1
18f0b296d7abb9a3b0c13c2fd54f59a3	0	0	14	0	0	0	0	0	0	0	0	0	0	0	0	0	0	0	0	0	0	0	0	0	0	0	0	0	0	0	0	0	0	0	0	0	0	0	0	0	59889bb739f30a312db31177e569adb7	d__Bacteria; k__norank; p__Bacteroidota; c__Bacteroidia; o__Bacteroidales; f__Prevotellaceae; g__Prevotellaceae_NK3B31_group; s__uncultured_bacterium	1
2904dcd8cb6a26bc1027a7087602f818	0	0	2	4	0	0	0	0	0	0	0	0	0	0	0	0	0	0	0	0	0	0	0	0	0	0	0	0	0	0	0	0	0	0	0	0	0	8	0	0	cf68259327e182dca53a5cf01c33d2e0	d__Bacteria; k__norank; p__Firmicutes; c__Clostridia; o__Oscillospirales; f__Oscillospiraceae; g__uncultured; s__uncultured_bacterium	1
835e46c3d5a20072389deb9e31cb1985	0	0	0	0	14	0	0	0	0	0	0	0	0	0	0	0	0	0	0	0	0	0	0	0	0	0	0	0	0	0	0	0	0	0	0	0	0	0	0	0	ec7122dc1972c1176c049cc27bd4be1b	d__Bacteria; k__norank; p__Firmicutes; c__Clostridia; o__Lachnospirales; f__Lachnospiraceae; g__uncultured; s__uncultured_bacterium	1
117cac2002f161b6375d8d292a159a11	0	0	0	0	6	0	0	0	0	3	0	0	0	0	0	0	0	0	0	0	0	0	0	0	0	0	0	0	0	0	5	0	0	0	0	0	0	0	0	0	f34090579438512aef9a82830a823c7d	d__Bacteria; k__norank; p__Firmicutes; c__Bacilli; o__Erysipelotrichales; f__Erysipelatoclostridiaceae; g__Erysipelatoclostridium; s__uncultured_bacterium	1
482cfff670a27f3244f29606e146a2f7	0	0	0	0	0	5	9	0	0	0	0	0	0	0	0	0	0	0	0	0	0	0	0	0	0	0	0	0	0	0	0	0	0	0	0	0	0	0	0	0	b83b1419f9306057a1012d3ef1f4c118	d__Bacteria; k__norank; p__Bacteroidota; c__Bacteroidia; o__Bacteroidales; f__Muribaculaceae; g__norank; s__uncultured_bacterium	1
394f94be36d9d1c698b58b7783715124	0	0	0	0	0	0	0	0	0	0	0	0	0	0	14	0	0	0	0	0	0	0	0	0	0	0	0	0	0	0	0	0	0	0	0	0	0	0	0	0	00b21e4c372d35dbc42d752953240181	d__Bacteria; k__norank; p__Fusobacteriota; c__Fusobacteriia; o__Fusobacteriales; f__Leptotrichiaceae; g__Leptotrichia; s__uncultured_bacterium	1
54ba33ea2e14c1c8678461e8ebd82cb3	0	0	0	0	0	0	0	0	0	0	0	0	0	0	0	0	14	0	0	0	0	0	0	0	0	0	0	0	0	0	0	0	0	0	0	0	0	0	0	0	00f9fa15e92c07204a71b55be8b6348b	d__Bacteria; k__norank; p__Firmicutes; c__Bacilli; o__Lactobacillales; f__Leuconostocaceae; g__Weissella; s__Weissella_cibaria	1
0979b689e286de501f16264e5e788730	0	0	0	0	0	0	0	0	0	0	0	0	0	0	0	0	0	0	0	0	0	0	14	0	0	0	0	0	0	0	0	0	0	0	0	0	0	0	0	0	eca7c8096fd84985a3518f8f65d78ee8	d__Bacteria; k__norank; p__Firmicutes; c__Negativicutes; o__Veillonellales-Selenomonadales; f__Veillonellaceae; g__Megasphaera; s__uncultured_bacterium	1
5d81aaa9decf0cd928472a706d2789c2	0	0	0	0	0	0	0	0	0	0	0	0	0	0	0	0	0	0	0	0	0	0	0	0	0	0	0	0	0	14	0	0	0	0	0	0	0	0	0	0	23baffde2971f17f5e98dbe88fc0f05a	d__Bacteria; k__norank; p__Bacteroidota; c__Bacteroidia; o__Flavobacteriales; f__Flavobacteriaceae; g__Capnocytophaga; s__uncultured_bacterium	1
bc325bef6f0f2e7127d3d49836a1bd97	0	0	0	0	0	0	0	0	0	0	0	0	0	0	0	0	0	0	0	0	0	0	0	0	0	0	0	0	0	0	5	0	0	0	9	0	0	0	0	0	0078952fa962d5b87f184d577d9ae150	d__Bacteria; k__norank; p__Proteobacteria; c__Gammaproteobacteria; o__Pseudomonadales; f__Pseudomonadaceae; g__Pseudomonas; s__metagenome	1
1cb3be8789511b8b69dfb7a1ce49e165	0	0	0	0	0	0	0	0	0	0	0	0	0	0	0	0	0	0	0	0	0	0	0	0	0	0	0	0	0	0	3	0	0	0	0	5	0	0	6	0	2ac948c06f433a3c0e1a206b26ccc509	d__Bacteria; k__norank; p__Actinobacteriota; c__Acidimicrobiia; o__Microtrichales; f__uncultured; g__uncultured; s__uncultured_bacterium	1
e3ba5460ac79dbadc73a1065da78cb1f	0	0	0	0	0	0	0	0	0	0	0	0	0	0	0	0	0	0	0	0	0	0	0	0	0	0	0	0	0	0	0	14	0	0	0	0	0	0	0	0	326a2186357906f01c8b0a50d6a786c1	d__Bacteria; k__norank; p__Proteobacteria; c__Gammaproteobacteria; o__Xanthomonadales; f__Rhodanobacteraceae; g__uncultured; s__uncultured_gamma_proteobacterium	1
83e936fa0ba6a2ce6572ee07ab2ad884	0	0	0	0	0	0	0	0	0	0	0	0	0	0	0	0	0	0	0	0	0	0	0	0	0	0	0	0	0	0	0	0	14	0	0	0	0	0	0	0	a43638ede93051c3bb2a772c327d4ac0	d__Bacteria; k__norank; p__Bacteroidota; c__Kapabacteria; o__Kapabacteriales; f__norank; g__norank; s__uncultured_bacterium	1
64b7e4e35edb30918dc9e0b91814581d	0	0	0	0	0	0	0	0	0	0	0	0	0	0	0	0	0	0	0	0	0	0	0	0	0	0	0	0	0	0	0	0	0	0	0	14	0	0	0	0	005939ba86cb2ed868014b78cc610b1d	d__Bacteria; k__norank; p__Proteobacteria; c__Gammaproteobacteria; o__CCM19a; f__norank; g__norank; s__uncultured_bacterium	1
059a20eaf9f466a06e9f1acb93e33303	0	0	0	0	0	0	0	0	0	0	0	0	0	0	0	0	0	0	0	0	0	0	0	0	0	0	0	0	0	0	0	0	0	0	0	14	0	0	0	0	785d000fdbe298cb26d76d4cb60f14db	d__Bacteria; k__norank; p__Proteobacteria; c__Gammaproteobacteria; o__Burkholderiales; f__Rhodocyclaceae; g__Zoogloea; s__uncultured_bacterium	1
724dfeca3e95c39f1f2c2c4eca4c7551	0	0	0	0	0	0	0	0	0	0	0	0	0	0	0	0	0	0	0	0	0	0	0	0	0	0	0	0	0	0	0	0	0	0	0	0	14	0	0	0	02d5ef2c047c811f79b64fc8d73441b6	d__Bacteria; k__norank; p__Proteobacteria; c__Gammaproteobacteria; o__Burkholderiales; f__Rhodocyclaceae; g__uncultured; s__uncultured_bacterium	1
b9adc3d4658c26eb111620b5d9f52cdb	0	0	0	0	0	0	0	0	0	0	0	0	0	0	0	0	0	0	0	0	0	0	0	0	0	0	0	0	0	0	0	0	0	0	0	0	14	0	0	0	17cdcb374051f7c58c303ae887653243	d__Bacteria; k__norank; p__Bacteroidota; c__Bacteroidia; o__Bacteroidales; f__Bacteroidetes_vadinHA17; g__norank; s__uncultured_bacterium	1
ff8add67a6fb14da95441e67a8412a35	0	0	0	0	0	0	0	0	0	0	0	0	0	0	0	0	0	0	0	0	0	0	0	0	0	0	0	0	0	0	0	0	0	0	0	0	0	0	0	14	c60179cf675dc25bf0ba2f33c7e8b44b	d__Bacteria; k__norank; p__Proteobacteria; c__Alphaproteobacteria; o__Rhizobiales; f__Hyphomicrobiaceae; g__Hyphomicrobium; s__uncultured_bacterium	1
294d7a2de5c947c92f25101ea39d6c01	7	0	0	0	6	0	0	0	0	0	0	0	0	0	0	0	0	0	0	0	0	0	0	0	0	0	0	0	0	0	0	0	0	0	0	0	0	0	0	0	1a89ad7afcbb15d72fae8f01c7992438	d__Bacteria; k__norank; p__Verrucomicrobiota; c__Verrucomicrobiae; o__LD1-PB3; f__norank; g__norank; s__uncultured_bacterium	1
aef529a360e928c0af5839e855c4aecd	8	0	0	5	0	0	0	0	0	0	0	0	0	0	0	0	0	0	0	0	0	0	0	0	0	0	0	0	0	0	0	0	0	0	0	0	0	0	0	0	4b1ddc1b81e5b7d2014053c82373d05e	d__Bacteria; k__norank; p__Proteobacteria; c__Alphaproteobacteria; o__Sphingomonadales; f__Sphingomonadaceae; g__uncultured; s__metagenome	1
acc61213776cf1307bac5bc5063b79c3	0	13	0	0	0	0	0	0	0	0	0	0	0	0	0	0	0	0	0	0	0	0	0	0	0	0	0	0	0	0	0	0	0	0	0	0	0	0	0	0	e6c9e66e3d9d30b7625c0ab281bc0e7a	d__Bacteria; k__norank; p__Firmicutes; c__Clostridia; o__Eubacteriales; f__Eubacteriaceae; g__Acetobacterium; s__Acetobacterium_sp._enrichment_culture_clone_DhR^2LM-A07	1
98dc757f327879c36524c3ea89b5418a	0	5	8	0	0	0	0	0	0	0	0	0	0	0	0	0	0	0	0	0	0	0	0	0	0	0	0	0	0	0	0	0	0	0	0	0	0	0	0	0	bb659ea5be01a4713786be3c7f462a4f	d__Bacteria; k__norank; p__Proteobacteria; c__Alphaproteobacteria; o__Rhizobiales; f__Beijerinckiaceae; g__uncultured; s__uncultured_beta_proteobacterium	1
c6936a09056fd7c148294933740704b3	0	7	0	0	6	0	0	0	0	0	0	0	0	0	0	0	0	0	0	0	0	0	0	0	0	0	0	0	0	0	0	0	0	0	0	0	0	0	0	0	0d41f7fcc9b912ea0095c5090c9f4bc4	d__Bacteria; k__norank; p__Proteobacteria; c__Gammaproteobacteria; o__Cardiobacteriales; f__Cardiobacteriaceae; g__Cardiobacterium; s__uncultured_bacterium	1
f1d4954864c9df4b335858487e7df9fc	0	0	13	0	0	0	0	0	0	0	0	0	0	0	0	0	0	0	0	0	0	0	0	0	0	0	0	0	0	0	0	0	0	0	0	0	0	0	0	0	db9c4c69d4a7b9b5fb28818ac33cae33	d__Bacteria; k__norank; p__Proteobacteria; c__Gammaproteobacteria; o__Cardiobacteriales; f__Cardiobacteriaceae; g__Cardiobacterium; s__uncultured_bacterium	1
59889bb739f30a312db31177e569adb7	0	0	0	13	0	0	0	0	0	0	0	0	0	0	0	0	0	0	0	0	0	0	0	0	0	0	0	0	0	0	0	0	0	0	0	0	0	0	0	0	b6717cef9fa86574969736a1a2063ae7	d__Bacteria; k__norank; p__Firmicutes; c__Clostridia; o__Christensenellales; f__Christensenellaceae; g__Christensenellaceae_R-7_group; s__uncultured_bacterium	1
cf68259327e182dca53a5cf01c33d2e0	0	0	0	0	3	0	0	0	0	0	0	0	0	0	0	0	0	5	0	5	0	0	0	0	0	0	0	0	0	0	0	0	0	0	0	0	0	0	0	0	89bcbb9ce7a455ee2f89958c17c86dcd	d__Bacteria; k__norank; p__Firmicutes; c__Clostridia; o__Oscillospirales; f__Ruminococcaceae; g__Faecalibacterium; s__uncultured_bacterium	1
ec7122dc1972c1176c049cc27bd4be1b	0	0	0	0	0	5	0	0	0	0	0	8	0	0	0	0	0	0	0	0	0	0	0	0	0	0	0	0	0	0	0	0	0	0	0	0	0	0	0	0	5ddbc9d6a0b85353e84c4580121ba0b5	d__Bacteria; k__norank; p__Bacteroidota; c__Bacteroidia; o__Bacteroidales; f__Rikenellaceae; g__Rikenellaceae_RC9_gut_group; s__uncultured_bacterium	1
f34090579438512aef9a82830a823c7d	0	0	0	0	0	0	0	0	0	0	0	2	0	0	0	0	0	0	0	3	0	0	0	0	0	0	0	0	0	0	0	0	0	0	3	0	3	0	0	2	fd5ecc694309510c4022132a1110d32b	d__Bacteria; k__norank; p__Bacteroidota; c__Bacteroidia; o__Bacteroidales; f__Prevotellaceae; g__Alloprevotella; s__uncultured_bacterium	1
b83b1419f9306057a1012d3ef1f4c118	0	0	0	0	0	0	0	0	0	0	0	0	0	0	0	0	0	0	0	0	0	0	13	0	0	0	0	0	0	0	0	0	0	0	0	0	0	0	0	0	e97d70861b6ee349a8043624de9a8e09	d__Bacteria; k__norank; p__Firmicutes; c__Clostridia; o__Oscillospirales; f__Ruminococcaceae; g__Ruminococcus; s__uncultured_bacterium	1
00b21e4c372d35dbc42d752953240181	0	0	0	0	0	0	0	0	0	0	0	0	0	0	0	0	0	0	0	0	0	0	0	0	0	0	0	13	0	0	0	0	0	0	0	0	0	0	0	0	2e4104fc7d8021b7a480774fd2d459f9	d__Bacteria; k__norank; p__Bacteroidota; c__Bacteroidia; o__Bacteroidales; f__Tannerellaceae; g__Tannerella; s__uncultured_bacterium	1
00f9fa15e92c07204a71b55be8b6348b	0	0	0	0	0	0	0	0	0	0	0	0	0	0	0	0	0	0	0	0	0	0	0	0	0	0	0	0	0	11	0	0	0	0	0	0	0	0	2	0	f6d2a59a8457b2d7330be88580ca4ac0	d__Bacteria; k__norank; p__Firmicutes; c__Negativicutes; o__Veillonellales-Selenomonadales; f__Selenomonadaceae; g__Megamonas; s__uncultured_Clostridiales_bacterium	1
eca7c8096fd84985a3518f8f65d78ee8	0	0	0	0	0	0	0	0	0	0	0	0	0	0	0	0	0	0	0	0	0	0	0	0	0	0	0	0	0	3	0	0	0	10	0	0	0	0	0	0	3ad7a024911d9e13f9c0940af89a0af9	d__Bacteria; k__norank; p__Bacteroidota; c__Bacteroidia; o__Bacteroidales; f__Marinifilaceae; g__Butyricimonas; s__uncultured_bacterium	1
23baffde2971f17f5e98dbe88fc0f05a	0	0	0	0	0	0	0	0	0	0	0	0	0	0	0	0	0	0	0	0	0	0	0	0	0	0	0	0	0	0	13	0	0	0	0	0	0	0	0	0	4d9c89e5d1e6001c80213a8343eb3ac2	d__Bacteria; k__norank; p__Firmicutes; c__Bacilli; o__Lactobacillales; f__Streptococcaceae; g__Streptococcus; s__uncultured_bacterium	1
0078952fa962d5b87f184d577d9ae150	0	0	0	0	0	0	0	0	0	0	0	0	0	0	0	0	0	0	0	0	0	0	0	0	0	0	0	0	0	0	3	0	0	10	0	0	0	0	0	0	8ce2815698e327acfd381a8821a89eb9	d__Bacteria; k__norank; p__Firmicutes; c__Bacilli; o__Lactobacillales; f__Lactobacillaceae; g__Lactobacillus; s__Lactobacillus_reuteri	1
2ac948c06f433a3c0e1a206b26ccc509	0	0	0	0	0	0	0	0	0	0	0	0	0	0	0	0	0	0	0	0	0	0	0	0	0	0	0	0	0	0	13	0	0	0	0	0	0	0	0	0	f876db638eff315aaf482a377a8e866b	d__Bacteria; k__norank; p__Firmicutes; c__Bacilli; o__Lactobacillales; f__Enterococcaceae; g__Enterococcus; s__Enterococcus_sulfureus_ATCC_49903	1
326a2186357906f01c8b0a50d6a786c1	0	0	0	0	0	0	0	0	0	0	0	0	0	0	0	0	0	0	0	0	0	0	0	0	0	0	0	0	0	0	0	7	6	0	0	0	0	0	0	0	3e7093c5ff0bb1e663d9dc234669674e	d__Bacteria; k__norank; p__Bacteroidota; c__Bacteroidia; o__Bacteroidales; f__Muribaculaceae; g__norank; s__uncultured_bacterium	1
a43638ede93051c3bb2a772c327d4ac0	0	0	0	0	0	0	0	0	0	0	0	0	0	0	0	0	0	0	0	0	0	0	0	0	0	0	0	0	0	0	0	4	2	7	0	0	0	0	0	0	04dbb61c85487f1b07393448ea650160	d__Bacteria; k__norank; p__Proteobacteria; c__Alphaproteobacteria; o__Tistrellales; f__Geminicoccaceae; g__Candidatus_Alysiosphaera; s__wastewater_metagenome	1
005939ba86cb2ed868014b78cc610b1d	0	0	0	0	0	0	0	0	0	0	0	0	0	0	0	0	0	0	0	0	0	0	0	0	0	0	0	0	0	0	0	2	11	0	0	0	0	0	0	0	51fc5ccaed3a05ca06f34c3455e385ef	d__Bacteria; k__norank; p__Proteobacteria; c__Alphaproteobacteria; o__Acetobacterales; f__Acetobacteraceae; g__uncultured; s__uncultured_Alphaproteobacteria_bacterium	1
785d000fdbe298cb26d76d4cb60f14db	0	0	0	0	0	0	0	0	0	0	0	0	0	0	0	0	0	0	0	0	0	0	0	0	0	0	0	0	0	0	0	0	0	5	0	0	8	0	0	0	cb45ef352a508e65c4d9a4b3bf9c98cb	d__Bacteria; k__norank; p__Proteobacteria; c__Gammaproteobacteria; o__Burkholderiales; f__Comamonadaceae; g__Comamonas; s__uncultured_Comamonas_sp.	1
02d5ef2c047c811f79b64fc8d73441b6	0	0	0	0	0	0	0	0	0	0	0	0	0	0	0	0	0	0	0	0	0	0	0	0	0	0	0	0	0	0	0	0	0	7	0	0	0	6	0	0	9c0ff408f4b261d37a0b3613bead0ed0	d__Bacteria; k__norank; p__Proteobacteria; c__Gammaproteobacteria; o__Burkholderiales; f__Nitrosomonadaceae; g__Nitrosomonas; s__uncultured_bacterium	1
17cdcb374051f7c58c303ae887653243	0	0	0	0	0	0	0	0	0	0	0	0	0	0	0	0	0	0	0	0	0	0	0	0	0	0	0	0	0	0	0	0	0	13	0	0	0	0	0	0	de8bf3560c28557afd380e2a595bd726	d__Bacteria; k__norank; p__Proteobacteria; c__Alphaproteobacteria; o__uncultured; f__uncultured; g__uncultured; s__metagenome	1
c60179cf675dc25bf0ba2f33c7e8b44b	0	0	0	0	0	0	0	0	0	0	0	0	0	0	0	0	0	0	0	0	0	0	0	0	0	0	0	0	0	0	0	0	0	0	0	13	0	0	0	0	46894a2e71088a1c8e8aaa1a20520f43	d__Bacteria; k__norank; p__Proteobacteria; c__Gammaproteobacteria; o__Burkholderiales; f__Nitrosomonadaceae; g__Ellin6067; s__uncultured_bacterium	1
1a89ad7afcbb15d72fae8f01c7992438	0	0	0	0	0	0	0	0	0	0	0	0	0	0	0	0	0	0	0	0	0	0	0	0	0	0	0	0	0	0	0	0	0	0	0	7	0	0	0	6	1f6215c0d34576e1337aec53878cca22	d__Bacteria; k__norank; p__Bacteroidota; c__Bacteroidia; o__Flavobacteriales; f__Weeksellaceae; g__Cloacibacterium; s__uncultured_bacterium	1
4b1ddc1b81e5b7d2014053c82373d05e	0	0	0	0	0	0	0	0	0	0	0	0	0	0	0	0	0	0	0	0	0	0	0	0	0	0	0	0	0	0	0	0	0	0	0	0	13	0	0	0	254a00092b027a6b47f4f2d507b45174	d__Bacteria; k__norank; p__Synergistota; c__Synergistia; o__Synergistales; f__Synergistaceae; g__uncultured; s__uncultured_Synergistetes_bacterium	1
e6c9e66e3d9d30b7625c0ab281bc0e7a	0	0	0	0	0	0	0	0	0	0	0	0	0	0	0	0	0	0	0	0	0	0	0	0	0	0	0	0	0	0	0	0	0	0	0	0	0	0	9	4	2ac2cd547043bef09071c45ec0303b20	d__Bacteria; k__norank; p__Fusobacteriota; c__Fusobacteriia; o__Fusobacteriales; f__Leptotrichiaceae; g__Leptotrichia; s__uncultured_bacterium	1
bb659ea5be01a4713786be3c7f462a4f	0	0	0	0	0	0	0	0	0	0	0	0	0	0	0	0	0	0	0	0	0	0	0	0	0	0	0	0	0	0	0	0	0	0	0	0	0	0	13	0	5ccae37872a76a21edb3461ad9d0f2c9	d__Bacteria; k__norank; p__Actinobacteriota; c__Coriobacteriia; o__Coriobacteriales; f__Coriobacteriaceae; g__Collinsella; s__Coriobacterium_sp._AUH-Julong21	1
0d41f7fcc9b912ea0095c5090c9f4bc4	0	0	0	0	0	0	0	0	0	0	0	0	0	0	0	0	0	0	0	0	0	0	0	0	0	0	0	0	0	0	0	0	0	0	0	0	0	0	0	13	3e2b593eb03fed3d209bd24e9cbbce7b	d__Bacteria; k__norank; p__Patescibacteria; c__Saccharimonadia; o__Saccharimonadales; f__norank; g__norank; s__uncultured_bacterium	1
db9c4c69d4a7b9b5fb28818ac33cae33	0	0	0	0	0	0	0	0	0	0	0	0	0	0	0	0	0	0	0	0	0	0	0	0	0	0	0	0	0	0	0	0	0	0	0	0	0	0	0	13	b711000caed44779c63ce623a3730d58	d__Bacteria; k__norank; p__Chloroflexi; c__Anaerolineae; o__Anaerolineales; f__Anaerolineaceae; g__Leptolinea; s__uncultured_bacterium	1
b6717cef9fa86574969736a1a2063ae7	0	0	0	0	0	0	0	0	0	0	0	0	0	0	0	0	0	0	0	0	0	0	0	0	0	0	0	0	0	0	0	0	0	0	0	0	0	0	0	13	20d40ce9967a31f51f072b08d89a72cc	d__Bacteria; k__norank; p__Proteobacteria; c__Alphaproteobacteria; o__Defluviicoccales; f__Defluviicoccaceae; g__Defluviicoccus; s__uncultured_Alphaproteobacteria_bacterium	1
89bcbb9ce7a455ee2f89958c17c86dcd	6	4	0	0	2	0	0	0	0	0	0	0	0	0	0	0	0	0	0	0	0	0	0	0	0	0	0	0	0	0	0	0	0	0	0	0	0	0	0	0	dd94d4447b5b28eb0b6fd16f01a54651	d__Bacteria; k__norank; p__Proteobacteria; c__Gammaproteobacteria; o__Burkholderiales; f__Comamonadaceae; g__uncultured; s__uncultured_bacterium	1
5ddbc9d6a0b85353e84c4580121ba0b5	5	0	0	0	7	0	0	0	0	0	0	0	0	0	0	0	0	0	0	0	0	0	0	0	0	0	0	0	0	0	0	0	0	0	0	0	0	0	0	0	c1904d935f92f9c729f74dfc362d51e1	d__Bacteria; k__norank; p__Proteobacteria; c__Gammaproteobacteria; o__Burkholderiales; f__Rhodocyclaceae; g__Zoogloea; s__metagenome	1
fd5ecc694309510c4022132a1110d32b	5	0	0	7	0	0	0	0	0	0	0	0	0	0	0	0	0	0	0	0	0	0	0	0	0	0	0	0	0	0	0	0	0	0	0	0	0	0	0	0	c5083dcce5a856b1bfccfe4141105618	d__Bacteria; k__norank; p__Proteobacteria; c__Alphaproteobacteria; o__Rhizobiales; f__Rhizobiaceae; g__Nitratireductor; s__Nitratireductor_pacificus_pht-3B	1
e97d70861b6ee349a8043624de9a8e09	5	0	7	0	0	0	0	0	0	0	0	0	0	0	0	0	0	0	0	0	0	0	0	0	0	0	0	0	0	0	0	0	0	0	0	0	0	0	0	0	ac2327f57459ef102dd212a98aa0d039	d__Bacteria; k__norank; p__Proteobacteria; c__Gammaproteobacteria; o__Burkholderiales; f__Comamonadaceae; g__Aquabacterium; s__uncultured_bacterium	1
f4445757df01d0666bf3d11a55c1b3c2	0	0	0	0	0	8	0	0	0	0	0	0	0	0	0	0	0	4	0	0	0	0	0	0	0	0	0	0	0	0	0	0	0	0	0	0	0	0	0	0	14ff88126bcb654898536712211628f7	d__Bacteria; k__norank; p__Firmicutes; c__Clostridia; o__Oscillospirales; f__Eubacterium_coprostanoligenes_group; g__norank; s__uncultured_bacterium	1
2e4104fc7d8021b7a480774fd2d459f9	0	0	0	0	0	7	0	0	0	0	0	0	0	0	0	0	0	5	0	0	0	0	0	0	0	0	0	0	0	0	0	0	0	0	0	0	0	0	0	0	80e711dbd796088ed2d476839c098f72	d__Bacteria; k__norank; p__Firmicutes; c__Clostridia; o__Oscillospirales; f__Ruminococcaceae; g__Ruminococcus; s__uncultured_bacterium	1
f6d2a59a8457b2d7330be88580ca4ac0	0	0	0	0	0	0	0	0	0	0	8	0	0	0	0	0	0	0	0	0	0	0	0	0	0	0	0	0	0	0	0	0	0	4	0	0	0	0	0	0	5bdc70d56baca9a66970f2d474cfbd01	d__Bacteria; k__norank; p__Fibrobacterota; c__Fibrobacteria; o__Fibrobacterales; f__Fibrobacteraceae; g__Fibrobacter; s__uncultured_bacterium	1
d9554249d611d20d99145106fdb97bd2	0	0	0	0	0	0	0	0	0	0	0	12	0	0	0	0	0	0	0	0	0	0	0	0	0	0	0	0	0	0	0	0	0	0	0	0	0	0	0	0	f62efadb1eaec298c1ff8c8ec597d5e6	d__Bacteria; k__norank; p__Bacteroidota; c__Bacteroidia; o__Bacteroidales; f__Muribaculaceae; g__norank; s__uncultured_bacterium	1
3ad7a024911d9e13f9c0940af89a0af9	0	0	0	0	0	0	0	0	0	0	0	0	0	0	0	4	0	0	0	0	0	0	0	0	0	0	0	4	0	4	0	0	0	0	0	0	0	0	0	0	1ae23a4da1e8ec5297827cb8608bca7d	d__Bacteria; k__norank; p__Firmicutes; c__Clostridia; o__Oscillospirales; f__Ruminococcaceae; g__Candidatus_Soleaferrea; s__uncultured_bacterium	1
4d9c89e5d1e6001c80213a8343eb3ac2	0	0	0	0	0	0	0	0	0	0	0	0	0	0	0	0	0	0	0	12	0	0	0	0	0	0	0	0	0	0	0	0	0	0	0	0	0	0	0	0	fdb72d0bdde39692603f1dd563fe13c0	d__Bacteria; k__norank; p__Firmicutes; c__Clostridia; o__Monoglobales; f__Monoglobaceae; g__Monoglobus; s__uncultured_bacterium	1
8ce2815698e327acfd381a8821a89eb9	0	0	0	0	0	0	0	0	0	0	0	0	0	0	0	0	0	0	0	0	0	3	9	0	0	0	0	0	0	0	0	0	0	0	0	0	0	0	0	0	268d0f2b70173eb10ef2359ff7c23775	d__Bacteria; k__norank; p__Firmicutes; c__Clostridia; o__Oscillospirales; f__Butyricicoccaceae; g__Butyricicoccus; s__uncultured_bacterium	1
f876db638eff315aaf482a377a8e866b	0	0	0	0	0	0	0	0	0	0	0	0	0	0	0	0	0	0	0	0	0	0	0	0	0	12	0	0	0	0	0	0	0	0	0	0	0	0	0	0	0e816c5d1619287b86d087097a778226	d__Bacteria; k__norank; p__Firmicutes; c__Bacilli; o__Lactobacillales; f__Streptococcaceae; g__Streptococcus; s__Streptococcus_gordonii	1
3e7093c5ff0bb1e663d9dc234669674e	0	0	0	0	0	0	0	0	0	0	0	0	0	0	0	0	0	0	0	0	0	0	0	0	0	0	0	0	0	0	2	0	2	2	0	2	0	2	0	2	cc3bf6ed42f50351967bad53bd0e3170	d__Bacteria; k__norank; p__Firmicutes; c__Clostridia; o__Eubacteriales; f__Eubacteriaceae; g__Eubacterium; s__uncultured_bacterium	1
04dbb61c85487f1b07393448ea650160	0	0	0	0	0	0	0	0	0	0	0	0	0	0	0	0	0	0	0	0	0	0	0	0	0	0	0	0	0	0	10	0	0	0	0	0	0	0	0	2	6bf70b70b74fba5a97e7f4d46f07ebe9	d__Bacteria; k__norank; p__Firmicutes; c__Clostridia; o__Oscillospirales; f__Ruminococcaceae; g__Ruminococcus; s__uncultured_bacterium	1
51fc5ccaed3a05ca06f34c3455e385ef	0	0	0	0	0	0	0	0	0	0	0	0	0	0	0	0	0	0	0	0	0	0	0	0	0	0	0	0	0	0	12	0	0	0	0	0	0	0	0	0	3d03d7ba7af38d38e21462c135d253c3	d__Bacteria; k__norank; p__Firmicutes; c__Bacilli; o__Lactobacillales; f__Lactobacillaceae; g__Lactobacillus; s__Lactobacillus_delbrueckii_subsp._bulgaricus	1
cb45ef352a508e65c4d9a4b3bf9c98cb	0	0	0	0	0	0	0	0	0	0	0	0	0	0	0	0	0	0	0	0	0	0	0	0	0	0	0	0	0	0	12	0	0	0	0	0	0	0	0	0	76358c0ed53d451e05f637eb95def1bf	d__Bacteria; k__norank; p__Firmicutes; c__Clostridia; o__Clostridiales; f__Clostridiaceae; g__Clostridium_sensu_stricto_1; s__uncultured_bacterium	1
9c0ff408f4b261d37a0b3613bead0ed0	0	0	0	0	0	0	0	0	0	0	0	0	0	0	0	0	0	0	0	0	0	0	0	0	0	0	0	0	0	0	0	12	0	0	0	0	0	0	0	0	b9f352848d4c9d0ac5ee2c13ae1d05af	d__Bacteria; k__norank; p__Proteobacteria; c__Gammaproteobacteria; o__Burkholderiales; f__Rhodocyclaceae; g__Azospira; s__uncultured_bacterium	1
de8bf3560c28557afd380e2a595bd726	0	0	0	0	0	0	0	0	0	0	0	0	0	0	0	0	0	0	0	0	0	0	0	0	0	0	0	0	0	0	0	2	5	0	0	0	0	0	2	3	92685b9eb067f8e41038b1122f1aa0d0	d__Bacteria; k__norank; p__Bacteroidota; c__Bacteroidia; o__Flavobacteriales; f__Weeksellaceae; g__Bergeyella; s__uncultured_bacterium	1
46894a2e71088a1c8e8aaa1a20520f43	0	0	0	0	0	0	0	0	0	0	0	0	0	0	0	0	0	0	0	0	0	0	0	0	0	0	0	0	0	0	0	0	12	0	0	0	0	0	0	0	24473583a07638d0fbd0e43cf2913f47	d__Bacteria; k__norank; p__Bacteroidota; c__Kapabacteria; o__Kapabacteriales; f__norank; g__norank; s__uncultured_bacterium	1
1f6215c0d34576e1337aec53878cca22	0	0	0	0	0	0	0	0	0	0	0	0	0	0	0	0	0	0	0	0	0	0	0	0	0	0	0	0	0	0	0	0	2	5	0	0	5	0	0	0	91cdc6111fc2ba5842fb854d356f2ade	d__Bacteria; k__norank; p__Proteobacteria; c__Alphaproteobacteria; o__Reyranellales; f__Reyranellaceae; g__Reyranella; s__uncultured_bacterium	1
254a00092b027a6b47f4f2d507b45174	0	0	0	0	0	0	0	0	0	0	0	0	0	0	0	0	0	0	0	0	0	0	0	0	0	0	0	0	0	0	0	0	0	5	0	0	0	0	3	4	f4e416eef84a5f797599f98ceb5fafce	d__Bacteria; k__norank; p__Desulfobacterota; c__uncultured; o__uncultured; f__uncultured; g__uncultured; s__uncultured_bacterium	1
2ac2cd547043bef09071c45ec0303b20	0	0	0	0	0	0	0	0	0	0	0	0	0	0	0	0	0	0	0	0	0	0	0	0	0	0	0	0	0	0	0	0	0	0	12	0	0	0	0	0	23355a0d765ebcb6f4b5d385d36a112c	d__Bacteria; k__norank; p__Firmicutes; c__Clostridia; o__Christensenellales; f__Christensenellaceae; g__Christensenellaceae_R-7_group; s__uncultured_bacterium	1
5ccae37872a76a21edb3461ad9d0f2c9	0	0	0	0	0	0	0	0	0	0	0	0	0	0	0	0	0	0	0	0	0	0	0	0	0	0	0	0	0	0	0	0	0	0	12	0	0	0	0	0	d81449721b6aaf5563460efa58e4fb9d	d__Bacteria; k__norank; p__Actinobacteriota; c__Actinobacteria; o__Actinomycetales; f__Actinomycetaceae; g__uncultured; s__metagenome	1
3e2b593eb03fed3d209bd24e9cbbce7b	0	0	0	0	0	0	0	0	0	0	0	0	0	0	0	0	0	0	0	0	0	0	0	0	0	0	0	0	0	0	0	0	0	0	2	3	0	0	3	4	b929c0ddea838055044e022b6861a776	d__Bacteria; k__norank; p__Proteobacteria; c__Alphaproteobacteria; o__Dongiales; f__Dongiaceae; g__Dongia; s__metagenome	1
b711000caed44779c63ce623a3730d58	0	0	0	0	0	0	0	0	0	0	0	0	0	0	0	0	0	0	0	0	0	0	0	0	0	0	0	0	0	0	0	0	0	0	0	7	0	5	0	0	015d8957d3a1565f85128d476504c025	d__Bacteria; k__norank; p__Bacteroidota; c__Bacteroidia; o__Bacteroidales; f__Bacteroidaceae; g__Bacteroides; s__Bacteroides_fragilis	1
20d40ce9967a31f51f072b08d89a72cc	0	0	0	0	0	0	0	0	0	0	0	0	0	0	0	0	0	0	0	0	0	0	0	0	0	0	0	0	0	0	0	0	0	0	0	6	0	0	6	0	84b31bac6254dd0135e11894a2c0671f	d__Bacteria; k__norank; p__Myxococcota; c__Polyangia; o__Blfdi19; f__norank; g__norank; s__uncultured_Nannocystineae_bacterium	1
dd94d4447b5b28eb0b6fd16f01a54651	0	0	0	0	0	0	0	0	0	0	0	0	0	0	0	0	0	0	0	0	0	0	0	0	0	0	0	0	0	0	0	0	0	0	0	12	0	0	0	0	6d2a8a3aaa5e34085da3ff0ee3fd78e7	d__Bacteria; k__norank; p__Proteobacteria; c__Alphaproteobacteria; o__uncultured; f__uncultured; g__uncultured; s__metagenome	1
c1904d935f92f9c729f74dfc362d51e1	0	0	0	0	0	0	0	0	0	0	0	0	0	0	0	0	0	0	0	0	0	0	0	0	0	0	0	0	0	0	0	0	0	0	0	0	12	0	0	0	0dd9e989932a5def882aeb07a3ffefd5	d__Bacteria; k__norank; p__Firmicutes; c__Clostridia; o__Oscillospirales; f__Oscillospiraceae; g__uncultured; s__uncultured_bacterium	1
c5083dcce5a856b1bfccfe4141105618	0	0	0	0	0	0	0	0	0	0	0	0	0	0	0	0	0	0	0	0	0	0	0	0	0	0	0	0	0	0	0	0	0	0	0	0	0	12	0	0	41f243d33fe75c0d96ecb73e2979cd1c	d__Bacteria; k__norank; p__Firmicutes; c__Clostridia; o__Oscillospirales; f__UCG-010; g__norank; s__uncultured_organism	1
ac2327f57459ef102dd212a98aa0d039	0	0	0	0	0	0	0	0	0	0	0	0	0	0	0	0	0	0	0	0	0	0	0	0	0	0	0	0	0	0	0	0	0	0	0	0	0	0	0	12	66f997bf5e7fe9f221b71b059a1f8c65	d__Bacteria; k__norank; p__Firmicutes; c__Negativicutes; o__Veillonellales-Selenomonadales; f__Sporomusaceae; g__uncultured; s__uncultured_bacterium	1
14ff88126bcb654898536712211628f7	4	7	0	0	0	0	0	0	0	0	0	0	0	0	0	0	0	0	0	0	0	0	0	0	0	0	0	0	0	0	0	0	0	0	0	0	0	0	0	0	356576b3b85346bef7261fb03c227e56	d__Archaea; k__norank; p__Halobacterota; c__Methanosarcinia; o__Methanosarciniales; f__Methanosaetaceae; g__Methanosaeta; s__uncultured_archaeon	1
4eef94232b5696dbbd89166f7191e00a	0	11	0	0	0	0	0	0	0	0	0	0	0	0	0	0	0	0	0	0	0	0	0	0	0	0	0	0	0	0	0	0	0	0	0	0	0	0	0	0	08181615ecf493eec0dc97139c057c1d	d__Bacteria; k__norank; p__Proteobacteria; c__Gammaproteobacteria; o__Burkholderiales; f__Rhodocyclaceae; g__Thauera; s__bacterium_CYCU-0261	1
80e711dbd796088ed2d476839c098f72	0	0	11	0	0	0	0	0	0	0	0	0	0	0	0	0	0	0	0	0	0	0	0	0	0	0	0	0	0	0	0	0	0	0	0	0	0	0	0	0	92336ddee4ab63b06e9b78f79611a762	d__Bacteria; k__norank; p__Bacteroidota; c__Bacteroidia; o__Bacteroidales; f__Muribaculaceae; g__norank; s__uncultured_bacterium	1
5bdc70d56baca9a66970f2d474cfbd01	0	0	11	0	0	0	0	0	0	0	0	0	0	0	0	0	0	0	0	0	0	0	0	0	0	0	0	0	0	0	0	0	0	0	0	0	0	0	0	0	e8f092c721a00a6996f257fc754d0dd4	d__Bacteria; k__norank; p__Firmicutes; c__Negativicutes; o__Veillonellales-Selenomonadales; f__Veillonellaceae; g__Veillonella; s__uncultured_bacterium	1
f62efadb1eaec298c1ff8c8ec597d5e6	0	0	11	0	0	0	0	0	0	0	0	0	0	0	0	0	0	0	0	0	0	0	0	0	0	0	0	0	0	0	0	0	0	0	0	0	0	0	0	0	1a398b4bf989b6244cd3157433f82421	d__Bacteria; k__norank; p__Actinobacteriota; c__Thermoleophilia; o__Gaiellales; f__uncultured; g__uncultured; s__uncultured_bacterium	1
1ae23a4da1e8ec5297827cb8608bca7d	0	0	0	0	11	0	0	0	0	0	0	0	0	0	0	0	0	0	0	0	0	0	0	0	0	0	0	0	0	0	0	0	0	0	0	0	0	0	0	0	66424429cd0749166412f234f770d771	d__Bacteria; k__norank; p__Proteobacteria; c__Alphaproteobacteria; o__Caulobacterales; f__Caulobacteraceae; g__Phenylobacterium; s__metagenome	1
fdb72d0bdde39692603f1dd563fe13c0	0	0	0	0	11	0	0	0	0	0	0	0	0	0	0	0	0	0	0	0	0	0	0	0	0	0	0	0	0	0	0	0	0	0	0	0	0	0	0	0	cea5470cffb11f81aae11d36443eded6	d__Bacteria; k__norank; p__Desulfobacterota; c__Desulfomonilia; o__Desulfomonilales; f__Desulfomonilaceae; g__Desulfomonile; s__uncultured_bacterium	1
268d0f2b70173eb10ef2359ff7c23775	0	0	0	0	0	0	11	0	0	0	0	0	0	0	0	0	0	0	0	0	0	0	0	0	0	0	0	0	0	0	0	0	0	0	0	0	0	0	0	0	e4c330f1389255c755e5d0ec49ce1841	d__Bacteria; k__norank; p__Firmicutes; c__Clostridia; o__Clostridia_UCG-014; f__norank; g__norank; s__uncultured_bacterium	1
0e816c5d1619287b86d087097a778226	0	0	0	0	0	0	0	11	0	0	0	0	0	0	0	0	0	0	0	0	0	0	0	0	0	0	0	0	0	0	0	0	0	0	0	0	0	0	0	0	71728f7c8de20686fdcec6237a363f96	d__Bacteria; k__norank; p__Firmicutes; c__Clostridia; o__Oscillospirales; f__Eubacterium_coprostanoligenes_group; g__norank; s__Clostridiales_bacterium_42_27	1
cc3bf6ed42f50351967bad53bd0e3170	0	0	0	0	0	0	0	0	0	5	0	0	0	0	0	0	0	0	0	0	0	6	0	0	0	0	0	0	0	0	0	0	0	0	0	0	0	0	0	0	85ebecfaf6013f0aec22a4e9b9173089	d__Bacteria; k__norank; p__Firmicutes; c__Clostridia; o__Monoglobales; f__Monoglobaceae; g__Monoglobus; s__uncultured_bacterium	1
6bf70b70b74fba5a97e7f4d46f07ebe9	0	0	0	0	0	0	0	0	0	0	0	0	0	0	11	0	0	0	0	0	0	0	0	0	0	0	0	0	0	0	0	0	0	0	0	0	0	0	0	0	d0ec436d67ef7ff16464b9c3dbb2c96c	d__Bacteria; k__norank; p__Bacteroidota; c__Bacteroidia; o__Bacteroidales; f__Prevotellaceae; g__Prevotellaceae_NK3B31_group; s__uncultured_bacterium	1
3d03d7ba7af38d38e21462c135d253c3	0	0	0	0	0	0	0	0	0	0	0	0	0	0	0	0	0	0	0	0	0	6	0	0	0	0	0	0	0	0	0	5	0	0	0	0	0	0	0	0	86688d2217bb62325d424cfa0b2805b5	d__Bacteria; k__norank; p__Firmicutes; c__Clostridia; o__Oscillospirales; f__Eubacterium_coprostanoligenes_group; g__norank; s__uncultured_bacterium	1
76358c0ed53d451e05f637eb95def1bf	0	0	0	0	0	0	0	0	0	0	0	0	0	0	0	0	0	0	0	0	0	0	0	0	0	0	11	0	0	0	0	0	0	0	0	0	0	0	0	0	f46a21c6088674c847210af4b5adf1a8	d__Bacteria; k__norank; p__Bacteroidota; c__Bacteroidia; o__Bacteroidales; f__Prevotellaceae; g__Paraprevotella; s__uncultured_bacterium	1
b9f352848d4c9d0ac5ee2c13ae1d05af	0	0	0	0	0	0	0	0	0	0	0	0	0	0	0	0	0	0	0	0	0	0	0	0	0	0	0	0	0	5	0	0	0	0	0	0	0	6	0	0	7c7a0273aef6662c972ca6f0a6659169	d__Bacteria; k__norank; p__Firmicutes; c__Clostridia; o__Clostridiales; f__Clostridiaceae; g__Clostridium_sensu_stricto_1; s__Clostridium_sp._BL-24	1
92685b9eb067f8e41038b1122f1aa0d0	0	0	0	0	0	0	0	0	0	0	0	0	0	0	0	0	0	0	0	0	0	0	0	0	0	0	0	0	0	0	5	0	0	0	6	0	0	0	0	0	86e77b4280a5be5a30a2d69aa1082bca	d__Bacteria; k__norank; p__Bacteroidota; c__Bacteroidia; o__Bacteroidales; f__Bacteroidaceae; g__Bacteroides; s__uncultured_organism	1
24473583a07638d0fbd0e43cf2913f47	0	0	0	0	0	0	0	0	0	0	0	0	0	0	0	0	0	0	0	0	0	0	0	0	0	0	0	0	0	0	11	0	0	0	0	0	0	0	0	0	d75d08fa132742dae75832e6d6c6a6b2	d__Bacteria; k__norank; p__Firmicutes; c__Clostridia; o__Lachnospirales; f__Lachnospiraceae; g__Cellulosilyticum; s__uncultured_bacterium	1
91cdc6111fc2ba5842fb854d356f2ade	0	0	0	0	0	0	0	0	0	0	0	0	0	0	0	0	0	0	0	0	0	0	0	0	0	0	0	0	0	0	11	0	0	0	0	0	0	0	0	0	b8863ef61056f8e3e072574b600078c0	d__Bacteria; k__norank; p__Bacteroidota; c__Bacteroidia; o__Bacteroidales; f__Rikenellaceae; g__Rikenellaceae_RC9_gut_group; s__uncultured_Bacteroidales_bacterium	1
f4e416eef84a5f797599f98ceb5fafce	0	0	0	0	0	0	0	0	0	0	0	0	0	0	0	0	0	0	0	0	0	0	0	0	0	0	0	0	0	0	4	5	0	2	0	0	0	0	0	0	5a3a94f324c1199611d599ce7c3a011e	d__Bacteria; k__norank; p__Firmicutes; c__Clostridia; o__Monoglobales; f__Monoglobaceae; g__Monoglobus; s__uncultured_bacterium	1
23355a0d765ebcb6f4b5d385d36a112c	0	0	0	0	0	0	0	0	0	0	0	0	0	0	0	0	0	0	0	0	0	0	0	0	0	0	0	0	0	0	5	0	0	0	0	0	0	6	0	0	6f7ffab74f732263d564ffbc39c0e45d	d__Bacteria; k__norank; p__Proteobacteria; c__Gammaproteobacteria; o__Burkholderiales; f__Sutterellaceae; g__Parasutterella; s__uncultured_bacterium	1
d81449721b6aaf5563460efa58e4fb9d	0	0	0	0	0	0	0	0	0	0	0	0	0	0	0	0	0	0	0	0	0	0	0	0	0	0	0	0	0	0	6	0	0	2	0	3	0	0	0	0	2a08d3390e8f385045a7ab856419e7f1	d__Bacteria; k__norank; p__Bacteroidota; c__Bacteroidia; o__Bacteroidales; f__Porphyromonadaceae; g__Porphyromonas; s__uncultured_bacterium	1
b929c0ddea838055044e022b6861a776	0	0	0	0	0	0	0	0	0	0	0	0	0	0	0	0	0	0	0	0	0	0	0	0	0	0	0	0	0	0	0	8	0	0	0	0	3	0	0	0	45c959a83545c44ac6278701e431d005	d__Bacteria; k__norank; p__Bacteroidota; c__Bacteroidia; o__Bacteroidales; f__Bacteroidaceae; g__Bacteroides; s__uncultured_bacterium	1
015d8957d3a1565f85128d476504c025	0	0	0	0	0	0	0	0	0	0	0	0	0	0	0	0	0	0	0	0	0	0	0	0	0	0	0	0	0	0	0	11	0	0	0	0	0	0	0	0	fcbae3744d8e1ff0e6ec7c993d980608	d__Bacteria; k__norank; p__Firmicutes; c__Clostridia; o__Lachnospirales; f__Lachnospiraceae; g__Marvinbryantia; s__uncultured_bacterium	1
84b31bac6254dd0135e11894a2c0671f	0	0	0	0	0	0	0	0	0	0	0	0	0	0	0	0	0	0	0	0	0	0	0	0	0	0	0	0	0	0	0	0	7	4	0	0	0	0	0	0	3ce56757cfcedfe281929cc62bcc7eaa	d__Bacteria; k__norank; p__Firmicutes; c__Clostridia; o__Lachnospirales; f__Lachnospiraceae; g__uncultured; s__uncultured_bacterium	1
6d2a8a3aaa5e34085da3ff0ee3fd78e7	0	0	0	0	0	0	0	0	0	0	0	0	0	0	0	0	0	0	0	0	0	0	0	0	0	0	0	0	0	0	0	0	11	0	0	0	0	0	0	0	282a63bcefd61f6ab037f98505f142da	d__Bacteria; k__norank; p__Firmicutes; c__Clostridia; o__Oscillospirales; f__Oscillospiraceae; g__uncultured; s__uncultured_bacterium	1
0dd9e989932a5def882aeb07a3ffefd5	0	0	0	0	0	0	0	0	0	0	0	0	0	0	0	0	0	0	0	0	0	0	0	0	0	0	0	0	0	0	0	0	11	0	0	0	0	0	0	0	327030de5bafab6b214f50c975a97ab4	d__Bacteria; k__norank; p__Bacteroidota; c__Bacteroidia; o__Bacteroidales; f__Muribaculaceae; g__norank; s__uncultured_bacterium	1
41f243d33fe75c0d96ecb73e2979cd1c	0	0	0	0	0	0	0	0	0	0	0	0	0	0	0	0	0	0	0	0	0	0	0	0	0	0	0	0	0	0	0	0	0	11	0	0	0	0	0	0	86065960547475fa04238cecb1ca77ae	d__Bacteria; k__norank; p__Firmicutes; c__Negativicutes; o__Veillonellales-Selenomonadales; f__Selenomonadaceae; g__Mitsuokella; s__uncultured_bacterium	1
66f997bf5e7fe9f221b71b059a1f8c65	0	0	0	0	0	0	0	0	0	0	0	0	0	0	0	0	0	0	0	0	0	0	0	0	0	0	0	0	0	0	0	0	0	8	0	3	0	0	0	0	15f31286505fa66a33ff6585213f2ddf	d__Bacteria; k__norank; p__Nitrospirota; c__Nitrospiria; o__Nitrospirales; f__Nitrospiraceae; g__Nitrospira; s__uncultured_bacterium	1
356576b3b85346bef7261fb03c227e56	0	0	0	0	0	0	0	0	0	0	0	0	0	0	0	0	0	0	0	0	0	0	0	0	0	0	0	0	0	0	0	0	0	6	0	0	5	0	0	0	2f6f1b4e5ec46db9dfaa922cb9c4dd8c	d__Bacteria; k__norank; p__Bacteroidota; c__Bacteroidia; o__Bacteroidales; f__Prevotellaceae; g__Alloprevotella; s__uncultured_organism	1
08181615ecf493eec0dc97139c057c1d	0	0	0	0	0	0	0	0	0	0	0	0	0	0	0	0	0	0	0	0	0	0	0	0	0	0	0	0	0	0	0	0	0	11	0	0	0	0	0	0	33a02b7645f69291e37cc2786ec0492e	d__Bacteria; k__norank; p__Proteobacteria; c__Alphaproteobacteria; o__Caulobacterales; f__Caulobacteraceae; g__uncultured; s__metagenome	1
92336ddee4ab63b06e9b78f79611a762	0	0	0	0	0	0	0	0	0	0	0	0	0	0	0	0	0	0	0	0	0	0	0	0	0	0	0	0	0	0	0	0	0	11	0	0	0	0	0	0	9923c5f5d957b9bf624ecf99fcedba63	d__Bacteria; k__norank; p__Acidobacteriota; c__Vicinamibacteria; o__Vicinamibacterales; f__Vicinamibacteraceae; g__norank; s__uncultured_bacterium	1
e8f092c721a00a6996f257fc754d0dd4	0	0	0	0	0	0	0	0	0	0	0	0	0	0	0	0	0	0	0	0	0	0	0	0	0	0	0	0	0	0	0	0	0	11	0	0	0	0	0	0	4545b511c2f9b966a21685e7abad5898	d__Bacteria; k__norank; p__Gemmatimonadota; c__Gemmatimonadetes; o__Gemmatimonadales; f__Gemmatimonadaceae; g__uncultured; s__uncultured_bacterium	1
1a398b4bf989b6244cd3157433f82421	0	0	0	0	0	0	0	0	0	0	0	0	0	0	0	0	0	0	0	0	0	0	0	0	0	0	0	0	0	0	0	0	0	0	11	0	0	0	0	0	587b6ee104596dc1db3c97936b7b4504	d__Bacteria; k__norank; p__Proteobacteria; c__Gammaproteobacteria; o__Burkholderiales; f__Comamonadaceae; g__Ottowia; s__Diaphorobacter_sp._C50	1
66424429cd0749166412f234f770d771	0	0	0	0	0	0	0	0	0	0	0	0	0	0	0	0	0	0	0	0	0	0	0	0	0	0	0	0	0	0	0	0	0	0	0	11	0	0	0	0	262dbf2b40ed73766a29a4f8058e1e76	d__Bacteria; k__norank; p__Bacteroidota; c__Bacteroidia; o__Chitinophagales; f__Saprospiraceae; g__uncultured; s__wastewater_metagenome	1
cea5470cffb11f81aae11d36443eded6	0	0	0	0	0	0	0	0	0	0	0	0	0	0	0	0	0	0	0	0	0	0	0	0	0	0	0	0	0	0	0	0	0	0	0	0	11	0	0	0	a83f86a408154f5433ff3bfe45502379	d__Bacteria; k__norank; p__Proteobacteria; c__Gammaproteobacteria; o__Burkholderiales; f__Rhodocyclaceae; g__uncultured; s__uncultured_bacterium	1
e4c330f1389255c755e5d0ec49ce1841	0	0	0	0	0	0	0	0	0	0	0	0	0	0	0	0	0	0	0	0	0	0	0	0	0	0	0	0	0	0	0	0	0	0	0	0	0	0	11	0	37d8c80f8fc97fe2efafa60b54af136e	d__Bacteria; k__norank; p__Bacteroidota; c__Bacteroidia; o__Bacteroidales; f__Rikenellaceae; g__Rikenellaceae_RC9_gut_group; s__uncultured_bacterium	1
71728f7c8de20686fdcec6237a363f96	10	0	0	0	0	0	0	0	0	0	0	0	0	0	0	0	0	0	0	0	0	0	0	0	0	0	0	0	0	0	0	0	0	0	0	0	0	0	0	0	5541f6b03249ca4304f842dffae3dc17	d__Bacteria; k__norank; p__Firmicutes; c__Bacilli; o__RF39; f__norank; g__norank; s__uncultured_bacterium	1
85ebecfaf6013f0aec22a4e9b9173089	10	0	0	0	0	0	0	0	0	0	0	0	0	0	0	0	0	0	0	0	0	0	0	0	0	0	0	0	0	0	0	0	0	0	0	0	0	0	0	0	2fc4f4db9500b41ca17a04a0243df911	d__Bacteria; k__norank; p__Firmicutes; c__Clostridia; o__Oscillospirales; f__Oscillospiraceae; g__Colidextribacter; s__uncultured_bacterium	1
d0ec436d67ef7ff16464b9c3dbb2c96c	0	10	0	0	0	0	0	0	0	0	0	0	0	0	0	0	0	0	0	0	0	0	0	0	0	0	0	0	0	0	0	0	0	0	0	0	0	0	0	0	799ada7565f806d835018a8c69673656	d__Bacteria; k__norank; p__Bacteroidota; c__Bacteroidia; o__Bacteroidales; f__Prevotellaceae; g__Alloprevotella; s__uncultured_organism	1
86688d2217bb62325d424cfa0b2805b5	0	10	0	0	0	0	0	0	0	0	0	0	0	0	0	0	0	0	0	0	0	0	0	0	0	0	0	0	0	0	0	0	0	0	0	0	0	0	0	0	e318b11e066bfdb41e2a94ae0c4898d9	d__Bacteria; k__norank; p__Bacteroidota; c__Bacteroidia; o__Bacteroidales; f__Rikenellaceae; g__Alistipes; s__uncultured_bacterium	1
f46a21c6088674c847210af4b5adf1a8	0	0	10	0	0	0	0	0	0	0	0	0	0	0	0	0	0	0	0	0	0	0	0	0	0	0	0	0	0	0	0	0	0	0	0	0	0	0	0	0	2c8176ed173fdf3572872e0d6f2bf04b	d__Bacteria; k__norank; p__Patescibacteria; c__CPR2; o__norank; f__norank; g__norank; s__uncultured_bacterium	1
7c7a0273aef6662c972ca6f0a6659169	0	0	0	10	0	0	0	0	0	0	0	0	0	0	0	0	0	0	0	0	0	0	0	0	0	0	0	0	0	0	0	0	0	0	0	0	0	0	0	0	b0596beedebd91d93e0f494fa7c09112	d__Bacteria; k__norank; p__Firmicutes; c__Clostridia; o__Christensenellales; f__Christensenellaceae; g__Christensenellaceae_R-7_group; s__uncultured_bacterium	1
86e77b4280a5be5a30a2d69aa1082bca	0	0	0	10	0	0	0	0	0	0	0	0	0	0	0	0	0	0	0	0	0	0	0	0	0	0	0	0	0	0	0	0	0	0	0	0	0	0	0	0	6d28053acedd8a2279095726d064e4fe	d__Bacteria; k__norank; p__Patescibacteria; c__Saccharimonadia; o__Saccharimonadales; f__norank; g__norank; s__uncultured_bacterium	1
d75d08fa132742dae75832e6d6c6a6b2	0	0	0	4	6	0	0	0	0	0	0	0	0	0	0	0	0	0	0	0	0	0	0	0	0	0	0	0	0	0	0	0	0	0	0	0	0	0	0	0	cc4c64112d41dcb5ce09f8b13c5bbd53	d__Bacteria; k__norank; p__Bacteroidota; c__Bacteroidia; o__Bacteroidales; f__Bacteroidaceae; g__Bacteroides; s__uncultured_bacterium	1
b8863ef61056f8e3e072574b600078c0	0	0	0	10	0	0	0	0	0	0	0	0	0	0	0	0	0	0	0	0	0	0	0	0	0	0	0	0	0	0	0	0	0	0	0	0	0	0	0	0	09856687065e41962fae91864897d5aa	d__Bacteria; k__norank; p__Proteobacteria; c__Gammaproteobacteria; o__Burkholderiales; f__Neisseriaceae; g__Neisseria; s__uncultured_bacterium	1
5a3a94f324c1199611d599ce7c3a011e	0	0	0	10	0	0	0	0	0	0	0	0	0	0	0	0	0	0	0	0	0	0	0	0	0	0	0	0	0	0	0	0	0	0	0	0	0	0	0	0	0eb0aa276b012298a4e7538c64ddefce	d__Bacteria; k__norank; p__Firmicutes; c__Bacilli; o__Lactobacillales; f__Aerococcaceae; g__Abiotrophia; s__uncultured_bacterium	1
6f7ffab74f732263d564ffbc39c0e45d	0	0	0	0	5	0	0	0	0	2	0	0	0	0	0	0	0	0	0	0	0	3	0	0	0	0	0	0	0	0	0	0	0	0	0	0	0	0	0	0	3ae6531bc4c130700b16afe6d3a96073	d__Bacteria; k__norank; p__Patescibacteria; c__Saccharimonadia; o__Saccharimonadales; f__norank; g__norank; s__uncultured_bacterium	1
2a08d3390e8f385045a7ab856419e7f1	0	0	0	0	0	10	0	0	0	0	0	0	0	0	0	0	0	0	0	0	0	0	0	0	0	0	0	0	0	0	0	0	0	0	0	0	0	0	0	0	fbab2708d32f85010b6cee45f638041d	d__Bacteria; k__norank; p__Proteobacteria; c__Alphaproteobacteria; o__Rhodobacterales; f__Rhodobacteraceae; g__uncultured; s__uncultured_bacterium	1
d4e8c15a07628b05f55234694f46ac10	0	0	0	0	0	0	0	0	0	0	4	0	0	0	0	0	0	2	0	0	0	0	4	0	0	0	0	0	0	0	0	0	0	0	0	0	0	0	0	0	d52cdd38f6e78c5756a9b912972cd601	d__Bacteria; k__norank; p__Bacteroidota; c__Bacteroidia; o__Bacteroidales; f__Rikenellaceae; g__Rikenellaceae_RC9_gut_group; s__uncultured_bacterium	1
45c959a83545c44ac6278701e431d005	0	0	0	0	0	0	0	0	0	0	0	0	10	0	0	0	0	0	0	0	0	0	0	0	0	0	0	0	0	0	0	0	0	0	0	0	0	0	0	0	3d13ef3ea750c2f6d5ddf8497c898a5a	d__Bacteria; k__norank; p__Bacteroidota; c__Bacteroidia; o__Bacteroidales; f__Prevotellaceae; g__Prevotellaceae_UCG-003; s__uncultured_bacterium	1
fcbae3744d8e1ff0e6ec7c993d980608	0	0	0	0	0	0	0	0	0	0	0	0	0	0	5	0	0	5	0	0	0	0	0	0	0	0	0	0	0	0	0	0	0	0	0	0	0	0	0	0	8e16e670af0aeccfe4f5e1e7a3020799	d__Bacteria; k__norank; p__Firmicutes; c__Clostridia; o__Lachnospirales; f__Lachnospiraceae; g__Cellulosilyticum; s__uncultured_bacterium	1
8d9b1c8bf23ff2ab913539da4c9a1655	0	0	0	0	0	0	0	0	0	0	0	0	0	0	0	0	0	8	0	0	0	0	0	0	0	0	0	0	0	0	0	0	0	0	0	0	0	0	0	2	615095ead455969bce23cbb3ea154ef9	d__Bacteria; k__norank; p__Spirochaetota; c__Spirochaetia; o__Spirochaetales; f__Spirochaetaceae; g__Treponema; s__uncultured_bacterium	1
3ce56757cfcedfe281929cc62bcc7eaa	0	0	0	0	0	0	0	0	0	0	0	0	0	0	0	0	0	0	0	10	0	0	0	0	0	0	0	0	0	0	0	0	0	0	0	0	0	0	0	0	69de079c4b7aadcafb982c7547698ea7	d__Bacteria; k__norank; p__Bacteroidota; c__Bacteroidia; o__Bacteroidales; f__Muribaculaceae; g__norank; s__mouse_gut_metagenome	1
282a63bcefd61f6ab037f98505f142da	0	0	0	0	0	0	0	0	0	0	0	0	0	0	0	0	0	0	0	0	0	10	0	0	0	0	0	0	0	0	0	0	0	0	0	0	0	0	0	0	645032c23bff32f844d7c33e5a529169	d__Bacteria; k__norank; p__Firmicutes; c__Clostridia; o__Oscillospirales; f__Ruminococcaceae; g__Ruminococcus; s__uncultured_bacterium	1
327030de5bafab6b214f50c975a97ab4	0	0	0	0	0	0	0	0	0	0	0	0	0	0	0	0	0	0	0	0	0	10	0	0	0	0	0	0	0	0	0	0	0	0	0	0	0	0	0	0	d905b42b751fe36479bbe60c7c793cb2	d__Bacteria; k__norank; p__Bacteroidota; c__Bacteroidia; o__Bacteroidales; f__Marinifilaceae; g__Odoribacter; s__uncultured_bacterium	1
86065960547475fa04238cecb1ca77ae	0	0	0	0	0	0	0	0	0	0	0	0	0	0	0	0	0	0	0	0	0	0	0	0	0	0	0	0	0	10	0	0	0	0	0	0	0	0	0	0	be1c02143bfd90b553e280bb696567f5	d__Bacteria; k__norank; p__Bacteroidota; c__Bacteroidia; o__Bacteroidales; f__Prevotellaceae; g__Prevotella; s__uncultured_bacterium	1
15f31286505fa66a33ff6585213f2ddf	0	0	0	0	0	0	0	0	0	0	0	0	0	0	0	0	0	0	0	0	0	0	0	0	0	0	0	0	0	10	0	0	0	0	0	0	0	0	0	0	514a0e6df296cf22010a283a15f9a4c4	d__Bacteria; k__norank; p__Firmicutes; c__Clostridia; o__Peptostreptococcales-Tissierellales; f__norank; g__Fenollaria; s__Fenollaria_massiliensis	1
2f6f1b4e5ec46db9dfaa922cb9c4dd8c	0	0	0	0	0	0	0	0	0	0	0	0	0	0	0	0	0	0	0	0	0	0	0	0	0	0	0	0	0	0	10	0	0	0	0	0	0	0	0	0	eefac761086ff66f4a987eb807e792e8	d__Bacteria; k__norank; p__Firmicutes; c__Clostridia; o__Lachnospirales; f__Lachnospiraceae; g__Lachnospiraceae_NK4A136_group; s__uncultured_bacterium	1
33a02b7645f69291e37cc2786ec0492e	0	0	0	0	0	0	0	0	0	0	0	0	0	0	0	0	0	0	0	0	0	0	0	0	0	0	0	0	0	0	10	0	0	0	0	0	0	0	0	0	c084c2ea5edc37318baf23b9a3e24d55	d__Bacteria; k__norank; p__Firmicutes; c__Clostridia; o__Lachnospirales; f__Lachnospiraceae; g__Lachnospiraceae_NK4A136_group; s__uncultured_bacterium	1
9923c5f5d957b9bf624ecf99fcedba63	0	0	0	0	0	0	0	0	0	0	0	0	0	0	0	0	0	0	0	0	0	0	0	0	0	0	0	0	0	0	0	10	0	0	0	0	0	0	0	0	0c2fa3e2bc2833672d0dd713fb51c09a	d__Bacteria; k__norank; p__Firmicutes; c__Bacilli; o__Erysipelotrichales; f__Erysipelotrichaceae; g__Clostridium_innocuum_group; s__uncultured_organism	1
4545b511c2f9b966a21685e7abad5898	0	0	0	0	0	0	0	0	0	0	0	0	0	0	0	0	0	0	0	0	0	0	0	0	0	0	0	0	0	0	0	10	0	0	0	0	0	0	0	0	4dae582a408226cd9dd700af97199a82	d__Bacteria; k__norank; p__Firmicutes; c__Clostridia; o__Clostridia_UCG-014; f__norank; g__norank; s__uncultured_bacterium	1
587b6ee104596dc1db3c97936b7b4504	0	0	0	0	0	0	0	0	0	0	0	0	0	0	0	0	0	0	0	0	0	0	0	0	0	0	0	0	0	0	0	10	0	0	0	0	0	0	0	0	883d3075fb3ca2ecd35b2a3e95de1bab	d__Bacteria; k__norank; p__Verrucomicrobiota; c__Verrucomicrobiae; o__Verrucomicrobiales; f__Akkermansiaceae; g__Akkermansia; s__uncultured_bacterium	1
262dbf2b40ed73766a29a4f8058e1e76	0	0	0	0	0	0	0	0	0	0	0	0	0	0	0	0	0	0	0	0	0	0	0	0	0	0	0	0	0	0	0	0	10	0	0	0	0	0	0	0	9ff34eb8f61f78390fe59e7257d16b23	d__Bacteria; k__norank; p__Proteobacteria; c__Gammaproteobacteria; o__Enterobacterales; f__Enterobacteriaceae; g__Raoultella; s__Raoultella_sp._X13	1
a83f86a408154f5433ff3bfe45502379	0	0	0	0	0	0	0	0	0	0	0	0	0	0	0	0	0	0	0	0	0	0	0	0	0	0	0	0	0	0	0	0	10	0	0	0	0	0	0	0	7bd252f9235adbc9154da08556cd6092	d__Bacteria; k__norank; p__Firmicutes; c__Clostridia; o__Lachnospirales; f__Lachnospiraceae; g__uncultured; s__uncultured_bacterium	1
37d8c80f8fc97fe2efafa60b54af136e	0	0	0	0	0	0	0	0	0	0	0	0	0	0	0	0	0	0	0	0	0	0	0	0	0	0	0	0	0	0	0	0	0	10	0	0	0	0	0	0	7c4834fedd2c9f41b8551025fdda675b	d__Bacteria; k__norank; p__Proteobacteria; c__Gammaproteobacteria; o__Enterobacterales; f__Enterobacteriaceae; g__Klebsiella; s__Klebsiella_pneumoniae	1
5541f6b03249ca4304f842dffae3dc17	0	0	0	0	0	0	0	0	0	0	0	0	0	0	0	0	0	0	0	0	0	0	0	0	0	0	0	0	0	0	0	0	0	10	0	0	0	0	0	0	51a987cdd3ae402bad5de93387e7285d	d__Bacteria; k__norank; p__Firmicutes; c__Clostridia; o__Oscillospirales; f__Oscillospiraceae; g__UCG-005; s__metagenome	1
2fc4f4db9500b41ca17a04a0243df911	0	0	0	0	0	0	0	0	0	0	0	0	0	0	0	0	0	0	0	0	0	0	0	0	0	0	0	0	0	0	0	0	0	10	0	0	0	0	0	0	9fa706b08f5ae7afcd8a4c70b0b2f301	d__Bacteria; k__norank; p__Campilobacterota; c__Campylobacteria; o__Campylobacterales; f__Campylobacteraceae; g__Campylobacter; s__Campylobacter_rectus	1
799ada7565f806d835018a8c69673656	0	0	0	0	0	0	0	0	0	0	0	0	0	0	0	0	0	0	0	0	0	0	0	0	0	0	0	0	0	0	0	0	0	0	10	0	0	0	0	0	e409411750cde3c58ea3aa1248027a8e	d__Bacteria; k__norank; p__Firmicutes; c__Clostridia; o__Peptostreptococcales-Tissierellales; f__Anaerovoracaceae; g__Eubacterium_nodatum_group; s__uncultured_bacterium	1
e318b11e066bfdb41e2a94ae0c4898d9	0	0	0	0	0	0	0	0	0	0	0	0	0	0	0	0	0	0	0	0	0	0	0	0	0	0	0	0	0	0	0	0	0	0	10	0	0	0	0	0	d9a6bdfa6b56a27df00f46567e3f7932	d__Bacteria; k__norank; p__Bacteroidota; c__Bacteroidia; o__Bacteroidales; f__Porphyromonadaceae; g__Porphyromonas; s__Porphyromonas_gingivalis_ATCC_33277	1
2c8176ed173fdf3572872e0d6f2bf04b	0	0	0	0	0	0	0	0	0	0	0	0	0	0	0	0	0	0	0	0	0	0	0	0	0	0	0	0	0	0	0	0	0	0	0	5	0	2	3	0	f029e1e7a311173aaef43a90a401e8c3	d__Bacteria; k__norank; p__Gemmatimonadota; c__Gemmatimonadetes; o__Gemmatimonadales; f__Gemmatimonadaceae; g__uncultured; s__uncultured_soil_bacterium	1
b0596beedebd91d93e0f494fa7c09112	0	0	0	0	0	0	0	0	0	0	0	0	0	0	0	0	0	0	0	0	0	0	0	0	0	0	0	0	0	0	0	0	0	0	0	10	0	0	0	0	d81baf51a7b46ff35c4832208a21467e	d__Bacteria; k__norank; p__Latescibacterota; c__norank; o__norank; f__norank; g__norank; s__uncultured_bacterium	1
6d28053acedd8a2279095726d064e4fe	0	0	0	0	0	0	0	0	0	0	0	0	0	0	0	0	0	0	0	0	0	0	0	0	0	0	0	0	0	0	0	0	0	0	0	10	0	0	0	0	2f8d2c6d685ac970e063543f8d6dc0fa	d__Bacteria; k__norank; p__Bacteroidota; c__Bacteroidia; o__Bacteroidales; f__Bacteroidaceae; g__Bacteroides; s__uncultured_bacterium	1
cc4c64112d41dcb5ce09f8b13c5bbd53	0	0	0	0	0	0	0	0	0	0	0	0	0	0	0	0	0	0	0	0	0	0	0	0	0	0	0	0	0	0	0	0	0	0	0	0	10	0	0	0	ae55ee9b3db4c9241783f2383978ea1a	d__Bacteria; k__norank; p__Proteobacteria; c__Gammaproteobacteria; o__Acidithiobacillales; f__Acidithiobacillaceae; g__KCM-B-112; s__uncultured_gamma_proteobacterium	1
09856687065e41962fae91864897d5aa	0	0	0	0	0	0	0	0	0	0	0	0	0	0	0	0	0	0	0	0	0	0	0	0	0	0	0	0	0	0	0	0	0	0	0	0	10	0	0	0	f761388f8e4dd8c3cecc4628c1c8ccde	d__Bacteria; k__norank; p__Proteobacteria; c__Gammaproteobacteria; o__Burkholderiales; f__Comamonadaceae; g__Ramlibacter; s__uncultured_soil_bacterium	1
0eb0aa276b012298a4e7538c64ddefce	0	0	0	0	0	0	0	0	0	0	0	0	0	0	0	0	0	0	0	0	0	0	0	0	0	0	0	0	0	0	0	0	0	0	0	0	0	0	0	10	1f7ccd78cffbda17fe2978466d02209d	d__Bacteria; k__norank; p__Proteobacteria; c__Alphaproteobacteria; o__Rhizobiales; f__Rhizobiales_Incertae_Sedis; g__uncultured; s__uncultured_bacterium	1
3ae6531bc4c130700b16afe6d3a96073	0	0	0	0	0	0	0	0	0	0	0	0	0	0	0	0	0	0	0	0	0	0	0	0	0	0	0	0	0	0	0	0	0	0	0	0	0	0	0	10	9aaba2648a5ab722760d1ed26ab22949	d__Bacteria; k__norank; p__Proteobacteria; c__Alphaproteobacteria; o__Reyranellales; f__Reyranellaceae; g__Reyranella; s__metagenome	1
fbab2708d32f85010b6cee45f638041d	0	0	0	0	0	0	0	0	0	0	0	0	0	0	0	0	0	0	0	0	0	0	0	0	0	0	0	0	0	0	0	0	0	0	0	0	0	0	0	10	c59ab7673df5ffcdca6997c70401de8b	d__Bacteria; k__norank; p__Proteobacteria; c__Alphaproteobacteria; o__Rhizobiales; f__Devosiaceae; g__uncultured; s__metagenome	1
d52cdd38f6e78c5756a9b912972cd601	0	2	0	7	0	0	0	0	0	0	0	0	0	0	0	0	0	0	0	0	0	0	0	0	0	0	0	0	0	0	0	0	0	0	0	0	0	0	0	0	0dcf771945c80751fc9308e6e10fc7cd	d__Bacteria; k__norank; p__Proteobacteria; c__Alphaproteobacteria; o__Sphingomonadales; f__Sphingomonadaceae; g__Rhizorhapis; s__metagenome	1
3d13ef3ea750c2f6d5ddf8497c898a5a	0	9	0	0	0	0	0	0	0	0	0	0	0	0	0	0	0	0	0	0	0	0	0	0	0	0	0	0	0	0	0	0	0	0	0	0	0	0	0	0	455fa2bfca1aa8416692e4efb167ca56	d__Bacteria; k__norank; p__Proteobacteria; c__Alphaproteobacteria; o__Rhodobacterales; f__Rhodobacteraceae; g__Rhodobacter; s__wastewater_metagenome	1
8e16e670af0aeccfe4f5e1e7a3020799	0	9	0	0	0	0	0	0	0	0	0	0	0	0	0	0	0	0	0	0	0	0	0	0	0	0	0	0	0	0	0	0	0	0	0	0	0	0	0	0	2737e3578564421151aa4a1ce28c5e6c	d__Bacteria; k__norank; p__Proteobacteria; c__Alphaproteobacteria; o__Rhodobacterales; f__Rhodobacteraceae; g__uncultured; s__uncultured_bacterium	1
615095ead455969bce23cbb3ea154ef9	0	0	5	0	4	0	0	0	0	0	0	0	0	0	0	0	0	0	0	0	0	0	0	0	0	0	0	0	0	0	0	0	0	0	0	0	0	0	0	0	745dabbfebce55bb241622c97a7f3a94	d__Bacteria; k__norank; p__Proteobacteria; c__Alphaproteobacteria; o__Azospirillales; f__Azospirillales_Incertae_Sedis; g__Stella; s__uncultured_bacterium	1
69de079c4b7aadcafb982c7547698ea7	0	0	9	0	0	0	0	0	0	0	0	0	0	0	0	0	0	0	0	0	0	0	0	0	0	0	0	0	0	0	0	0	0	0	0	0	0	0	0	0	3b767f0c30f21d69603fce5368a8c766	d__Archaea; k__norank; p__Halobacterota; c__Methanosarcinia; o__Methanosarciniales; f__Methanosaetaceae; g__Methanosaeta; s__metagenome	1
645032c23bff32f844d7c33e5a529169	0	0	4	5	0	0	0	0	0	0	0	0	0	0	0	0	0	0	0	0	0	0	0	0	0	0	0	0	0	0	0	0	0	0	0	0	0	0	0	0	84d2bb5d3ebb7e81ceb532825f824f47	d__Bacteria; k__norank; p__Firmicutes; c__Clostridia; o__Lachnospirales; f__Lachnospiraceae; g__ASF356; s__uncultured_bacterium	1
d905b42b751fe36479bbe60c7c793cb2	0	0	0	3	0	0	0	0	0	0	0	0	0	0	0	0	0	0	0	0	0	0	0	0	0	0	0	0	0	0	0	0	0	0	6	0	0	0	0	0	af6e59390dc0ad144822d76e8350d3fc	d__Bacteria; k__norank; p__Bacteroidota; c__Bacteroidia; o__Bacteroidales; f__Tannerellaceae; g__Parabacteroides; s__Parabacteroides_sp._CT06	1
be1c02143bfd90b553e280bb696567f5	0	0	0	0	9	0	0	0	0	0	0	0	0	0	0	0	0	0	0	0	0	0	0	0	0	0	0	0	0	0	0	0	0	0	0	0	0	0	0	0	1a81ad06fd80929b86683cd939441259	d__Bacteria; k__norank; p__Actinobacteriota; c__Actinobacteria; o__Actinomycetales; f__Actinomycetaceae; g__Actinomyces; s__uncultured_bacterium	1
c30f3d224e7fe4f47653a7e2730fdc79	0	0	0	0	0	5	0	0	0	0	0	0	0	0	0	0	0	4	0	0	0	0	0	0	0	0	0	0	0	0	0	0	0	0	0	0	0	0	0	0	a4fe1ccb1cbcb50bd146a2d0b9625490	d__Bacteria; k__norank; p__Actinobacteriota; c__Thermoleophilia; o__Gaiellales; f__uncultured; g__uncultured; s__uncultured_bacterium	1
514a0e6df296cf22010a283a15f9a4c4	0	0	0	0	0	0	6	0	0	0	0	0	0	0	0	0	0	0	0	0	0	0	0	0	0	0	0	0	0	0	0	0	0	3	0	0	0	0	0	0	9e904fd3ac0fe118027c7815372902a9	d__Bacteria; k__norank; p__Firmicutes; c__Clostridia; o__Oscillospirales; f__Eubacterium_coprostanoligenes_group; g__norank; s__uncultured_bacterium	1
eefac761086ff66f4a987eb807e792e8	0	0	0	0	0	0	0	0	4	0	0	0	0	0	0	0	0	0	0	0	0	0	0	0	5	0	0	0	0	0	0	0	0	0	0	0	0	0	0	0	aed62468efa5eb855165b56e9f8d899c	d__Bacteria; k__norank; p__Bacteroidota; c__Bacteroidia; o__Bacteroidales; f__Muribaculaceae; g__norank; s__uncultured_bacterium	1
c084c2ea5edc37318baf23b9a3e24d55	0	0	0	0	0	0	0	0	0	0	0	9	0	0	0	0	0	0	0	0	0	0	0	0	0	0	0	0	0	0	0	0	0	0	0	0	0	0	0	0	ff6c6df79ab63d7f7e66836429b753fa	d__Bacteria; k__norank; p__Firmicutes; c__Clostridia; o__Monoglobales; f__Monoglobaceae; g__Monoglobus; s__uncultured_bacterium	1
0c2fa3e2bc2833672d0dd713fb51c09a	0	0	0	0	0	0	0	0	0	0	0	0	9	0	0	0	0	0	0	0	0	0	0	0	0	0	0	0	0	0	0	0	0	0	0	0	0	0	0	0	72ede9ec2b5ba7258119ddd2649b1bd0	d__Bacteria; k__norank; p__Firmicutes; c__Clostridia; o__Oscillospirales; f__Oscillospiraceae; g__uncultured; s__uncultured_bacterium	1
351cc9fd91838136767e1ad4a43cdb43	0	0	0	0	0	0	0	0	0	0	0	0	0	3	4	2	0	0	0	0	0	0	0	0	0	0	0	0	0	0	0	0	0	0	0	0	0	0	0	0	41dba5f7c5fb5a90fdbdebecb3ba4117	d__Bacteria; k__norank; p__Firmicutes; c__Clostridia; o__Oscillospirales; f__Oscillospiraceae; g__uncultured; s__uncultured_bacterium	1
4dae582a408226cd9dd700af97199a82	0	0	0	0	0	0	0	0	0	0	0	0	0	0	0	9	0	0	0	0	0	0	0	0	0	0	0	0	0	0	0	0	0	0	0	0	0	0	0	0	8da0fc24b103409a75b2cafcc6a5ea8a	d__Bacteria; k__norank; p__Firmicutes; c__Clostridia; o__Oscillospirales; f__Eubacterium_coprostanoligenes_group; g__norank; s__uncultured_bacterium	1
883d3075fb3ca2ecd35b2a3e95de1bab	0	0	0	0	0	0	0	0	0	0	0	0	0	0	0	0	0	0	0	3	0	0	0	0	0	0	0	0	0	0	0	6	0	0	0	0	0	0	0	0	b9f7bc21dee1c112f32d145594991c66	d__Bacteria; k__norank; p__Firmicutes; c__Clostridia; o__Monoglobales; f__Monoglobaceae; g__Monoglobus; s__uncultured_bacterium	1
9ff34eb8f61f78390fe59e7257d16b23	0	0	0	0	0	0	0	0	0	0	0	0	0	0	0	0	0	0	0	9	0	0	0	0	0	0	0	0	0	0	0	0	0	0	0	0	0	0	0	0	6407853338df512f5a558e521851ecef	d__Bacteria; k__norank; p__Firmicutes; c__Clostridia; o__Clostridia_UCG-014; f__norank; g__norank; s__uncultured_bacterium	1
7bd252f9235adbc9154da08556cd6092	0	0	0	0	0	0	0	0	0	0	0	0	0	0	0	0	0	0	0	0	9	0	0	0	0	0	0	0	0	0	0	0	0	0	0	0	0	0	0	0	736b5089c6b0352ce0ef7117fc906f1a	d__Bacteria; k__norank; p__Bacteroidota; c__Bacteroidia; o__Bacteroidales; f__Bacteroidales_RF16_group; g__norank; s__uncultured_rumen_bacterium	1
7c4834fedd2c9f41b8551025fdda675b	0	0	0	0	0	0	0	0	0	0	0	0	0	0	0	0	0	0	0	0	0	9	0	0	0	0	0	0	0	0	0	0	0	0	0	0	0	0	0	0	3a554cf83a3a73ffd70d697ffe081896	d__Bacteria; k__norank; p__Firmicutes; c__Clostridia; o__Clostridiales; f__Clostridiaceae; g__Clostridium_sensu_stricto_1; s__uncultured_bacterium	1
51a987cdd3ae402bad5de93387e7285d	0	0	0	0	0	0	0	0	0	0	0	0	0	0	0	0	0	0	0	0	0	0	0	0	9	0	0	0	0	0	0	0	0	0	0	0	0	0	0	0	a5188baa66043db1896522e50ca40d00	d__Bacteria; k__norank; p__Bacteroidota; c__Bacteroidia; o__Bacteroidales; f__Prevotellaceae; g__Prevotellaceae_UCG-003; s__uncultured_bacterium	1
9fa706b08f5ae7afcd8a4c70b0b2f301	0	0	0	0	0	0	0	0	0	0	0	0	0	0	0	0	0	0	0	0	0	0	0	0	0	0	0	3	0	0	6	0	0	0	0	0	0	0	0	0	ae34fe1dd891d9ca9cfec0131572bb14	d__Bacteria; k__norank; p__Bacteroidota; c__Bacteroidia; o__Bacteroidales; f__Prevotellaceae; g__Prevotella; s__uncultured_bacterium	1
4ebb3a4e213a24c86511a014df6f590f	0	0	0	0	0	0	0	0	0	0	0	0	0	0	0	0	0	0	0	0	0	0	0	0	0	0	0	0	0	9	0	0	0	0	0	0	0	0	0	0	4e41e52691c3fe2617c089458b6939b8	d__Bacteria; k__norank; p__Firmicutes; c__Clostridia; o__Monoglobales; f__Monoglobaceae; g__Monoglobus; s__uncultured_bacterium	1
6e46f27b6abe6dc6d23ea629edd10f1e	0	0	0	0	0	0	0	0	0	0	0	0	0	0	0	0	0	0	0	0	0	0	0	0	0	0	0	0	0	2	0	4	0	0	0	3	0	0	0	0	9106d19a8cb1071d5d69736824fd3a79	d__Bacteria; k__norank; p__Bacteroidota; c__Bacteroidia; o__Bacteroidales; f__Prevotellaceae; g__Prevotella; s__uncultured_bacterium	1
e409411750cde3c58ea3aa1248027a8e	0	0	0	0	0	0	0	0	0	0	0	0	0	0	0	0	0	0	0	0	0	0	0	0	0	0	0	0	0	6	3	0	0	0	0	0	0	0	0	0	921751ecd86238dd8432741e917bfa25	d__Bacteria; k__norank; p__Bacteroidota; c__Bacteroidia; o__Bacteroidales; f__Prevotellaceae; g__Prevotella; s__uncultured_Prevotellaceae_bacterium	1
d9a6bdfa6b56a27df00f46567e3f7932	0	0	0	0	0	0	0	0	0	0	0	0	0	0	0	0	0	0	0	0	0	0	0	0	0	0	0	0	0	0	9	0	0	0	0	0	0	0	0	0	ef2c95d1d0994fe458bceefea97fe2ae	d__Bacteria; k__norank; p__Firmicutes; c__Clostridia; o__Lachnospirales; f__Lachnospiraceae; g__Lachnospiraceae_NK4A136_group; s__uncultured_bacterium	1
f029e1e7a311173aaef43a90a401e8c3	0	0	0	0	0	0	0	0	0	0	0	0	0	0	0	0	0	0	0	0	0	0	0	0	0	0	0	0	0	0	9	0	0	0	0	0	0	0	0	0	061759a0c0457b27a062845da3bf7946	d__Bacteria; k__norank; p__Firmicutes; c__Clostridia; o__Monoglobales; f__Monoglobaceae; g__Monoglobus; s__uncultured_bacterium	1
d81baf51a7b46ff35c4832208a21467e	0	0	0	0	0	0	0	0	0	0	0	0	0	0	0	0	0	0	0	0	0	0	0	0	0	0	0	0	0	0	0	5	4	0	0	0	0	0	0	0	bc3da4c7014bfd2fb48e339451e90629	d__Bacteria; k__norank; p__Synergistota; c__Synergistia; o__Synergistales; f__Synergistaceae; g__Pyramidobacter; s__uncultured_Pyramidobacter_sp.	1
2f8d2c6d685ac970e063543f8d6dc0fa	0	0	0	0	0	0	0	0	0	0	0	0	0	0	0	0	0	0	0	0	0	0	0	0	0	0	0	0	0	0	0	9	0	0	0	0	0	0	0	0	7f713ede5400fe985c6610682c623d04	d__Bacteria; k__norank; p__Proteobacteria; c__Gammaproteobacteria; o__Enterobacterales; f__Enterobacteriaceae; g__Enterobacter; s__Enterobacter_cloacae	1
ae55ee9b3db4c9241783f2383978ea1a	0	0	0	0	0	0	0	0	0	0	0	0	0	0	0	0	0	0	0	0	0	0	0	0	0	0	0	0	0	0	0	0	9	0	0	0	0	0	0	0	e1e6ed19d247444eb034140808c9bbb2	d__Bacteria; k__norank; p__Firmicutes; c__Clostridia; o__Lachnospirales; f__Lachnospiraceae; g__Lachnospiraceae_NK4A136_group; s__uncultured_bacterium	1
f761388f8e4dd8c3cecc4628c1c8ccde	0	0	0	0	0	0	0	0	0	0	0	0	0	0	0	0	0	0	0	0	0	0	0	0	0	0	0	0	0	0	0	0	9	0	0	0	0	0	0	0	8739ee7db7facdd016a37edbcf93a0b5	d__Bacteria; k__norank; p__Firmicutes; c__Clostridia; o__Lachnospirales; f__Lachnospiraceae; g__Tuzzerella; s__uncultured_bacterium	1
1f7ccd78cffbda17fe2978466d02209d	0	0	0	0	0	0	0	0	0	0	0	0	0	0	0	0	0	0	0	0	0	0	0	0	0	0	0	0	0	0	0	0	9	0	0	0	0	0	0	0	b9600db2a24551631afda52e0528469d	d__Bacteria; k__norank; p__Firmicutes; c__Clostridia; o__Oscillospirales; f__Ruminococcaceae; g__uncultured; s__uncultured_bacterium	1
9aaba2648a5ab722760d1ed26ab22949	0	0	0	0	0	0	0	0	0	0	0	0	0	0	0	0	0	0	0	0	0	0	0	0	0	0	0	0	0	0	0	0	0	9	0	0	0	0	0	0	b6665dfcc249687f5e3484eb20b285a0	d__Bacteria; k__norank; p__Firmicutes; c__Clostridia; o__Oscillospirales; f__Oscillospiraceae; g__uncultured; s__uncultured_bacterium	1
c59ab7673df5ffcdca6997c70401de8b	0	0	0	0	0	0	0	0	0	0	0	0	0	0	0	0	0	0	0	0	0	0	0	0	0	0	0	0	0	0	0	0	0	9	0	0	0	0	0	0	b613c431c2765d660784ac47bd621b32	d__Bacteria; k__norank; p__Firmicutes; c__Clostridia; o__Oscillospirales; f__Ruminococcaceae; g__Ruminococcus; s__uncultured_bacterium	1
0dcf771945c80751fc9308e6e10fc7cd	0	0	0	0	0	0	0	0	0	0	0	0	0	0	0	0	0	0	0	0	0	0	0	0	0	0	0	0	0	0	0	0	0	0	9	0	0	0	0	0	46ef18bab0bce1b18c394d5ed9c9af98	d__Bacteria; k__norank; p__Firmicutes; c__Clostridia; o__Lachnospirales; f__Lachnospiraceae; g__Lachnospiraceae_NK4A136_group; s__uncultured_bacterium	1
455fa2bfca1aa8416692e4efb167ca56	0	0	0	0	0	0	0	0	0	0	0	0	0	0	0	0	0	0	0	0	0	0	0	0	0	0	0	0	0	0	0	0	0	0	9	0	0	0	0	0	159936391cc11d27dc4d91ff7261ff08	d__Bacteria; k__norank; p__Bacteroidota; c__Bacteroidia; o__Flavobacteriales; f__Flavobacteriaceae; g__Capnocytophaga; s__Capnocytophaga_gingivalis	1
2737e3578564421151aa4a1ce28c5e6c	0	0	0	0	0	0	0	0	0	0	0	0	0	0	0	0	0	0	0	0	0	0	0	0	0	0	0	0	0	0	0	0	0	0	0	9	0	0	0	0	c643a776c36bcc00dfb5d790e1ea3dfe	d__Bacteria; k__norank; p__Myxococcota; c__Myxococcia; o__Myxococcales; f__Myxococcaceae; g__P3OB-42; s__uncultured_bacterium	1
745dabbfebce55bb241622c97a7f3a94	0	0	0	0	0	0	0	0	0	0	0	0	0	0	0	0	0	0	0	0	0	0	0	0	0	0	0	0	0	0	0	0	0	0	0	9	0	0	0	0	675983786acd533913985446879916bd	d__Bacteria; k__norank; p__Chloroflexi; c__Anaerolineae; o__SBR1031; f__norank; g__norank; s__uncultured_bacterium	1
3b767f0c30f21d69603fce5368a8c766	0	0	0	0	0	0	0	0	0	0	0	0	0	0	0	0	0	0	0	0	0	0	0	0	0	0	0	0	0	0	0	0	0	0	0	0	6	0	3	0	012659989bd98af7baa2c39343dd5322	d__Bacteria; k__norank; p__Bacteroidota; c__Bacteroidia; o__Bacteroidales; f__Barnesiellaceae; g__Barnesiella; s__uncultured_bacterium	1
84d2bb5d3ebb7e81ceb532825f824f47	0	0	0	0	0	0	0	0	0	0	0	0	0	0	0	0	0	0	0	0	0	0	0	0	0	0	0	0	0	0	0	0	0	0	0	0	9	0	0	0	e298580d9b818c45c5ba2b650bd67356	d__Bacteria; k__norank; p__Bacteroidota; c__Bacteroidia; o__Bacteroidales; f__Bacteroidetes_BD2-2; g__norank; s__uncultured_bacterium	1
af6e59390dc0ad144822d76e8350d3fc	0	0	0	0	0	0	0	0	0	0	0	0	0	0	0	0	0	0	0	0	0	0	0	0	0	0	0	0	0	0	0	0	0	0	0	0	9	0	0	0	b3d337cb06ba53730eb3e846a923b63b	d__Bacteria; k__norank; p__Proteobacteria; c__Alphaproteobacteria; o__Rhizobiales; f__A0839; g__norank; s__uncultured_bacterium	1
1a81ad06fd80929b86683cd939441259	0	0	0	0	0	0	0	0	0	0	0	0	0	0	0	0	0	0	0	0	0	0	0	0	0	0	0	0	0	0	0	0	0	0	0	0	0	0	0	9	13aeb7ac4529b031d97c90fe42e24cfc	d__Bacteria; k__norank; p__Armatimonadota; c__Fimbriimonadia; o__Fimbriimonadales; f__Fimbriimonadaceae; g__norank; s__metagenome	1
a4fe1ccb1cbcb50bd146a2d0b9625490	0	0	0	0	0	0	0	0	0	0	0	0	0	0	0	0	0	0	0	0	0	0	0	0	0	0	0	0	0	0	0	0	0	0	0	0	0	0	0	9	6bbd12b392461134369d835715cd2765	d__Bacteria; k__norank; p__Acidobacteriota; c__Blastocatellia; o__Blastocatellales; f__Blastocatellaceae; g__uncultured; s__metagenome	1
9e904fd3ac0fe118027c7815372902a9	8	0	0	0	0	0	0	0	0	0	0	0	0	0	0	0	0	0	0	0	0	0	0	0	0	0	0	0	0	0	0	0	0	0	0	0	0	0	0	0	e087935a040c6c2738aa6cd2ac8cd1c4	d__Bacteria; k__norank; p__Fusobacteriota; c__Fusobacteriia; o__Fusobacteriales; f__Leptotrichiaceae; g__Leptotrichia; s__Leptotrichia_sp._oral_taxon_215_str._W9775	1
aed62468efa5eb855165b56e9f8d899c	8	0	0	0	0	0	0	0	0	0	0	0	0	0	0	0	0	0	0	0	0	0	0	0	0	0	0	0	0	0	0	0	0	0	0	0	0	0	0	0	85d738f8c68a77e9003e7b1ea2a08da7	d__Bacteria; k__norank; p__Synergistota; c__Synergistia; o__Synergistales; f__Synergistaceae; g__Thermovirga; s__metagenome	1
ff6c6df79ab63d7f7e66836429b753fa	8	0	0	0	0	0	0	0	0	0	0	0	0	0	0	0	0	0	0	0	0	0	0	0	0	0	0	0	0	0	0	0	0	0	0	0	0	0	0	0	635637b4b8687501819dac24518a972b	d__Bacteria; k__norank; p__Bacteroidota; c__Bacteroidia; o__Bacteroidales; f__Muribaculaceae; g__norank; s__uncultured_bacterium	1
72ede9ec2b5ba7258119ddd2649b1bd0	8	0	0	0	0	0	0	0	0	0	0	0	0	0	0	0	0	0	0	0	0	0	0	0	0	0	0	0	0	0	0	0	0	0	0	0	0	0	0	0	5c2b358b2e03cff3e55cf6c4c745ee79	d__Bacteria; k__norank; p__Bacteroidota; c__Bacteroidia; o__Bacteroidales; f__Bacteroidetes_vadinHA17; g__norank; s__uncultured_bacterium	1
41dba5f7c5fb5a90fdbdebecb3ba4117	8	0	0	0	0	0	0	0	0	0	0	0	0	0	0	0	0	0	0	0	0	0	0	0	0	0	0	0	0	0	0	0	0	0	0	0	0	0	0	0	be2493a6f9a750cae15a3c8e77d53601	d__Bacteria; k__norank; p__Firmicutes; c__Clostridia; o__Oscillospirales; f__UCG-010; g__norank; s__uncultured_bacterium	1
8da0fc24b103409a75b2cafcc6a5ea8a	0	8	0	0	0	0	0	0	0	0	0	0	0	0	0	0	0	0	0	0	0	0	0	0	0	0	0	0	0	0	0	0	0	0	0	0	0	0	0	0	99196a19d520248c3640e79c608e928b	d__Bacteria; k__norank; p__Proteobacteria; c__Gammaproteobacteria; o__PLTA13; f__norank; g__norank; s__uncultured_bacterium	1
b9f7bc21dee1c112f32d145594991c66	0	8	0	0	0	0	0	0	0	0	0	0	0	0	0	0	0	0	0	0	0	0	0	0	0	0	0	0	0	0	0	0	0	0	0	0	0	0	0	0	675391d50f710324b141c410f2e0428a	d__Bacteria; k__norank; p__Proteobacteria; c__Alphaproteobacteria; o__Rhizobiales; f__A0839; g__norank; s__uncultured_bacterium	1
6407853338df512f5a558e521851ecef	0	8	0	0	0	0	0	0	0	0	0	0	0	0	0	0	0	0	0	0	0	0	0	0	0	0	0	0	0	0	0	0	0	0	0	0	0	0	0	0	24833dcd4fa7833f9bd28c2dcda665e7	d__Bacteria; k__norank; p__Firmicutes; c__Bacilli; o__RF39; f__norank; g__norank; s__uncultured_bacterium	1
736b5089c6b0352ce0ef7117fc906f1a	0	0	8	0	0	0	0	0	0	0	0	0	0	0	0	0	0	0	0	0	0	0	0	0	0	0	0	0	0	0	0	0	0	0	0	0	0	0	0	0	4d09fec4d7ca96422229fdaff653dff9	d__Bacteria; k__norank; p__Bacteroidota; c__Bacteroidia; o__Bacteroidales; f__Muribaculaceae; g__norank; s__uncultured_bacterium	1
3a554cf83a3a73ffd70d697ffe081896	0	0	8	0	0	0	0	0	0	0	0	0	0	0	0	0	0	0	0	0	0	0	0	0	0	0	0	0	0	0	0	0	0	0	0	0	0	0	0	0	2f854ae5add5c5ab338e2274ec5c90ed	d__Bacteria; k__norank; p__Chloroflexi; c__Anaerolineae; o__Anaerolineales; f__Anaerolineaceae; g__uncultured; s__uncultured_bacterium	1
a5188baa66043db1896522e50ca40d00	0	0	0	8	0	0	0	0	0	0	0	0	0	0	0	0	0	0	0	0	0	0	0	0	0	0	0	0	0	0	0	0	0	0	0	0	0	0	0	0	f914166ba1b40f37859ba72922fcf97e	d__Bacteria; k__norank; p__Actinobacteriota; c__Acidimicrobiia; o__Microtrichales; f__Microtrichaceae; g__uncultured; s__metagenome	1
ae34fe1dd891d9ca9cfec0131572bb14	0	0	0	8	0	0	0	0	0	0	0	0	0	0	0	0	0	0	0	0	0	0	0	0	0	0	0	0	0	0	0	0	0	0	0	0	0	0	0	0	4f8c6059dc3866cb5961b379e51e74d9	d__Bacteria; k__norank; p__Firmicutes; c__Bacilli; o__Lactobacillales; f__Enterococcaceae; g__Enterococcus; s__Enterococcus_faecalis_EnGen0247	1
4e41e52691c3fe2617c089458b6939b8	0	0	0	8	0	0	0	0	0	0	0	0	0	0	0	0	0	0	0	0	0	0	0	0	0	0	0	0	0	0	0	0	0	0	0	0	0	0	0	0	146bec2dd0e4f7fc62145f700a924583	d__Bacteria; k__norank; p__Bacteroidota; c__Bacteroidia; o__Sphingobacteriales; f__AKYH767; g__norank; s__uncultured_bacterium	1
9106d19a8cb1071d5d69736824fd3a79	0	0	0	8	0	0	0	0	0	0	0	0	0	0	0	0	0	0	0	0	0	0	0	0	0	0	0	0	0	0	0	0	0	0	0	0	0	0	0	0	112e96a3f66f41fdd4365c925e1e2825	d__Bacteria; k__norank; p__Patescibacteria; c__Saccharimonadia; o__Saccharimonadales; f__LWQ8; g__norank; s__uncultured_bacterium	1
921751ecd86238dd8432741e917bfa25	0	0	0	0	8	0	0	0	0	0	0	0	0	0	0	0	0	0	0	0	0	0	0	0	0	0	0	0	0	0	0	0	0	0	0	0	0	0	0	0	316f7bde4d96228d43c2b347fa9a5441	d__Bacteria; k__norank; p__Firmicutes; c__Clostridia; o__Christensenellales; f__Christensenellaceae; g__Christensenellaceae_R-7_group; s__uncultured_bacterium	1
ef2c95d1d0994fe458bceefea97fe2ae	0	0	0	0	8	0	0	0	0	0	0	0	0	0	0	0	0	0	0	0	0	0	0	0	0	0	0	0	0	0	0	0	0	0	0	0	0	0	0	0	7f4c8a141802d908859f6f747c8d7f8d	d__Bacteria; k__norank; p__Actinobacteriota; c__Thermoleophilia; o__Gaiellales; f__uncultured; g__uncultured; s__uncultured_bacterium	1
061759a0c0457b27a062845da3bf7946	0	0	0	0	8	0	0	0	0	0	0	0	0	0	0	0	0	0	0	0	0	0	0	0	0	0	0	0	0	0	0	0	0	0	0	0	0	0	0	0	dcbeabfca8815efdd18fc70280443b31	d__Bacteria; k__norank; p__Proteobacteria; c__Gammaproteobacteria; o__Burkholderiales; f__Comamonadaceae; g__uncultured; s__uncultured_bacterium	1
bc3da4c7014bfd2fb48e339451e90629	0	0	0	0	2	0	0	0	0	0	0	0	0	0	0	0	0	6	0	0	0	0	0	0	0	0	0	0	0	0	0	0	0	0	0	0	0	0	0	0	279155e87735a9fc0c11d9f81a630819	d__Bacteria; k__norank; p__Proteobacteria; c__Alphaproteobacteria; o__Rhizobiales; f__Pleomorphomonadaceae; g__uncultured; s__Kaistia_sp.	1
2e288658b875ab1d511d78d089081d1f	0	0	0	0	0	4	0	0	0	0	0	0	0	0	0	0	0	4	0	0	0	0	0	0	0	0	0	0	0	0	0	0	0	0	0	0	0	0	0	0	872926be8f3dc7423f2b332606f436f1	d__Bacteria; k__norank; p__Patescibacteria; c__Saccharimonadia; o__Saccharimonadales; f__norank; g__norank; s__uncultured_bacterium	1
7f713ede5400fe985c6610682c623d04	0	0	0	0	0	0	0	5	0	0	0	0	0	0	0	0	0	0	0	3	0	0	0	0	0	0	0	0	0	0	0	0	0	0	0	0	0	0	0	0	3a0adcfbeb5bb662ad8afc121e6d89ba	d__Bacteria; k__norank; p__Proteobacteria; c__Alphaproteobacteria; o__Rhizobiales; f__Ancalomicrobiaceae; g__Ancalomicrobium; s__alpha_proteobacterium_IMCC1740	1
18fc77ea46f3f3bc01085ca5d301ba48	0	0	0	0	0	0	0	0	0	8	0	0	0	0	0	0	0	0	0	0	0	0	0	0	0	0	0	0	0	0	0	0	0	0	0	0	0	0	0	0	92045c4ff865cef5bd6effa7111732a1	d__Bacteria; k__norank; p__Fusobacteriota; c__Fusobacteriia; o__Fusobacteriales; f__Leptotrichiaceae; g__Leptotrichia; s__uncultured_bacterium	1
d77c765dfb4b98900363c1fc2c0d6292	0	0	0	0	0	0	0	0	0	3	0	0	0	0	0	0	0	0	0	0	0	0	0	0	2	0	0	0	0	0	0	0	0	0	0	0	0	0	3	0	8cc726b9757619717f810098fb68755e	d__Bacteria; k__norank; p__Bacteroidota; c__Bacteroidia; o__Bacteroidales; f__Prevotellaceae; g__Paraprevotella; s__uncultured_bacterium	1
a4ead7092bc06228c2a88f8b9dc47c38	0	0	0	0	0	0	0	0	0	4	0	0	0	0	0	0	0	0	0	0	0	4	0	0	0	0	0	0	0	0	0	0	0	0	0	0	0	0	0	0	b90f51b0a2f5d4861b4cc0ae90287931	d__Bacteria; k__norank; p__Firmicutes; c__Clostridia; o__Oscillospirales; f__Eubacterium_coprostanoligenes_group; g__norank; s__uncultured_bacterium	1
123b3618d1638358b74b62581b82d3f4	0	0	0	0	0	0	0	0	0	0	0	0	0	3	0	0	0	0	0	0	0	0	0	0	0	3	0	0	0	0	0	0	0	0	0	0	2	0	0	0	2228b86023f06a8c4927b2c90f1d446a	d__Bacteria; k__norank; p__Firmicutes; c__Clostridia; o__Oscillospirales; f__Ruminococcaceae; g__Faecalibacterium; s__uncultured_bacterium	1
e1e6ed19d247444eb034140808c9bbb2	0	0	0	0	0	0	0	0	0	0	0	0	0	0	0	0	0	2	3	0	0	0	0	0	0	0	0	0	0	3	0	0	0	0	0	0	0	0	0	0	ad8f72dd883f84864eab900118c5e22d	d__Bacteria; k__norank; p__Firmicutes; c__Clostridia; o__Peptostreptococcales-Tissierellales; f__Anaerovoracaceae; g__Eubacterium_nodatum_group; s__uncultured_bacterium	1
8739ee7db7facdd016a37edbcf93a0b5	0	0	0	0	0	0	0	0	0	0	0	0	0	0	0	0	0	0	8	0	0	0	0	0	0	0	0	0	0	0	0	0	0	0	0	0	0	0	0	0	e7a5bbb8abcd3130d05e4ee0b156a624	d__Bacteria; k__norank; p__Firmicutes; c__Clostridia; o__Oscillospirales; f__Butyricicoccaceae; g__UCG-009; s__uncultured_bacterium	1
b9600db2a24551631afda52e0528469d	0	0	0	0	0	0	0	0	0	0	0	0	0	0	0	0	0	0	0	0	0	3	0	0	0	5	0	0	0	0	0	0	0	0	0	0	0	0	0	0	bd4cb3586e9af8dc8eed768e968fa834	d__Bacteria; k__norank; p__Bacteroidota; c__Bacteroidia; o__Bacteroidales; f__Muribaculaceae; g__norank; s__uncultured_bacterium	1
b6665dfcc249687f5e3484eb20b285a0	0	0	0	0	0	0	0	0	0	0	0	0	0	0	0	0	0	0	0	0	0	0	0	8	0	0	0	0	0	0	0	0	0	0	0	0	0	0	0	0	7ca15c02cdd713102c7e4454763329b3	d__Bacteria; k__norank; p__Firmicutes; c__Clostridia; o__Oscillospirales; f__Ruminococcaceae; g__Ruminococcus; s__uncultured_rumen_bacterium	1
b613c431c2765d660784ac47bd621b32	0	0	0	0	0	0	0	0	0	0	0	0	0	0	0	0	0	0	0	0	0	0	0	0	0	0	8	0	0	0	0	0	0	0	0	0	0	0	0	0	0fb5e6fd2a7171fd4a150c894685b5d6	d__Bacteria; k__norank; p__Bacteroidota; c__Bacteroidia; o__Bacteroidales; f__Bacteroidales_RF16_group; g__norank; s__uncultured_bacterium	1
46ef18bab0bce1b18c394d5ed9c9af98	0	0	0	0	0	0	0	0	0	0	0	0	0	0	0	0	0	0	0	0	0	0	0	0	0	0	0	0	0	8	0	0	0	0	0	0	0	0	0	0	c4567b48597f2caafde5d0144b3a0583	d__Bacteria; k__norank; p__Firmicutes; c__Clostridia; o__Oscillospirales; f__Eubacterium_coprostanoligenes_group; g__norank; s__uncultured_bacterium	1
159936391cc11d27dc4d91ff7261ff08	0	0	0	0	0	0	0	0	0	0	0	0	0	0	0	0	0	0	0	0	0	0	0	0	0	0	0	0	0	0	8	0	0	0	0	0	0	0	0	0	db06eee2c5e6ad32acb799f2e2e39f2e	d__Bacteria; k__norank; p__Firmicutes; c__Bacilli; o__RF39; f__norank; g__norank; s__uncultured_bacterium	1
c643a776c36bcc00dfb5d790e1ea3dfe	0	0	0	0	0	0	0	0	0	0	0	0	0	0	0	0	0	0	0	0	0	0	0	0	0	0	0	0	0	0	8	0	0	0	0	0	0	0	0	0	1162bff5488d6378d668a83550ed24d1	d__Bacteria; k__norank; p__Firmicutes; c__Clostridia; o__Oscillospirales; f__Ruminococcaceae; g__uncultured; s__uncultured_bacterium	1
675983786acd533913985446879916bd	0	0	0	0	0	0	0	0	0	0	0	0	0	0	0	0	0	0	0	0	0	0	0	0	0	0	0	0	0	0	8	0	0	0	0	0	0	0	0	0	8cacc30edb007e8f91b797e33fb0c92c	d__Bacteria; k__norank; p__Firmicutes; c__Clostridia; o__Oscillospirales; f__Ruminococcaceae; g__Ruminococcus; s__uncultured_bacterium	1
012659989bd98af7baa2c39343dd5322	0	0	0	0	0	0	0	0	0	0	0	0	0	0	0	0	0	0	0	0	0	0	0	0	0	0	0	0	0	0	0	8	0	0	0	0	0	0	0	0	57424c82ec1263645979bbbac149da7a	d__Bacteria; k__norank; p__SAR324_cladeMarine_group_B; c__norank; o__norank; f__norank; g__norank; s__uncultured_organism	1
e298580d9b818c45c5ba2b650bd67356	0	0	0	0	0	0	0	0	0	0	0	0	0	0	0	0	0	0	0	0	0	0	0	0	0	0	0	0	0	0	0	6	0	0	2	0	0	0	0	0	4fa80e09c41e1702d7afb024caf4907e	d__Bacteria; k__norank; p__Proteobacteria; c__Gammaproteobacteria; o__Enterobacterales; f__Enterobacteriaceae; g__Citrobacter; s__Citrobacter_freundii	1
b3d337cb06ba53730eb3e846a923b63b	0	0	0	0	0	0	0	0	0	0	0	0	0	0	0	0	0	0	0	0	0	0	0	0	0	0	0	0	0	0	0	8	0	0	0	0	0	0	0	0	e7189e18601b4389938e2857c329adb8	d__Bacteria; k__norank; p__Firmicutes; c__Clostridia; o__Clostridia_UCG-014; f__norank; g__norank; s__uncultured_bacterium	1
13aeb7ac4529b031d97c90fe42e24cfc	0	0	0	0	0	0	0	0	0	0	0	0	0	0	0	0	0	0	0	0	0	0	0	0	0	0	0	0	0	0	0	8	0	0	0	0	0	0	0	0	fd2eec4b438513f258e1a7ed35fd8fe0	d__Bacteria; k__norank; p__Firmicutes; c__Clostridia; o__Monoglobales; f__Monoglobaceae; g__Monoglobus; s__uncultured_bacterium	1
6bbd12b392461134369d835715cd2765	0	0	0	0	0	0	0	0	0	0	0	0	0	0	0	0	0	0	0	0	0	0	0	0	0	0	0	0	0	0	0	0	8	0	0	0	0	0	0	0	78a5acc5a8a438b6336b66f40527a0f7	d__Bacteria; k__norank; p__Verrucomicrobiota; c__Verrucomicrobiae; o__Verrucomicrobiales; f__Akkermansiaceae; g__Akkermansia; s__uncultured_bacterium	1
e087935a040c6c2738aa6cd2ac8cd1c4	0	0	0	0	0	0	0	0	0	0	0	0	0	0	0	0	0	0	0	0	0	0	0	0	0	0	0	0	0	0	0	0	0	8	0	0	0	0	0	0	7041f791fc2c1e5d8f943d6efe816fc8	d__Bacteria; k__norank; p__Firmicutes; c__Clostridia; o__Lachnospirales; f__Lachnospiraceae; g__XBB1006; s__uncultured_bacterium	1
[truncated: 916 more rows]

## Sheet: Sample_data_Rag1
Sample	Group
R01	Control.D0
R02	Control.D0
R03	Control.D0
R11	Control.D0
R12	Control.D0
R13	Control.D0
[truncated: 34 more rows]

## Sheet: Feature_table_DSS-induced
Feature ID	DSS01	DSS02	DSS03	DSS04	DSS05	DSS06	DSS07	DSS08	DSS09	DSS10	DSS11	DSS12	DSS13	DSS14	DSS15	DSS16	Feature ID	Taxon	Consensus
[truncated: 916 more rows]

[truncated: 3 more sheets: Sample_data_DSS-induced, Feature_table_DSS_FMT, Sample_data_DSS-FMT]
